# Supplementary material for: Liquid–liquid phase separation underpins the formation of replication factories in rotaviruses
Source: EMBO J. 2021 Sep 15;40(21):e107711. doi: 10.15252/embj.2021107711 (PMC8561643; doi:10.15252/embj.2021107711)
Supplement: Supplementary file 4 — Movie EV3 [file EMBJ-40-e107711-s001.zip]

Archive with 5 entries (4 files):
- Movie_EV3_Legend.docx
- Movie_EV_3.mov
- __MACOSX/
- __MACOSX/._Movie_EV3_Legend.docx
- __MACOSX/._Movie_EV_3.mov
