# Supplementary material for: Liquid–liquid phase separation underpins the formation of replication factories in rotaviruses
Source: EMBO J. 2021 Sep 15;40(21):e107711. doi: 10.15252/embj.2021107711 (PMC8561643; doi:10.15252/embj.2021107711)
Supplement: Supplementary file 5 — Table EV1 [file EMBJ-40-e107711-s010.xlsx]

## Sheet: Table EV1
Seg 3 - Q670	Name		Seg4 - Q570
caccatcagaggtaaaacacac	Seg3RF_Q670_1		ctgtctataaatgagtgaagcc	Seg4RF_Q570_1
ccacactatgtcttaaagctaa	Seg3RF_Q670_2		tcatctgaaagttctactgtgt	Seg4RF_Q570_2
tgagtatatatttgagtgtccg	Seg3RF_Q670_3		attaacggtaacgtcttgagtc	Seg4RF_Q570_3
tgcattttcatagtcatcttta	Seg3RF_Q670_4		ccaattaactggagcgtaattt	Seg4RF_Q570_4
atatttgcaatgtcttaacgct	Seg3RF_Q670_5		ttcaactgtagttgagtcattc	Seg4RF_Q570_5
gtccttatctcattattagtat	Seg3RF_Q670_6		atccaataacttacaggtggat	Seg4RF_Q570_6
tatatttgtcttagttacccaa	Seg3RF_Q670_7		ttaatattgtcgctaaccatct	Seg4RF_Q570_7
ccgttatatccaacatacatta	Seg3RF_Q670_8		atgtatatgttcgctcaacttg	Seg4RF_Q570_8
gtagctgcattttgacatttaa	Seg3RF_Q670_9		tactgttacttgaacttgttgc	Seg4RF_Q570_9
atttgtctctgaacacacgatt	Seg3RF_Q670_10		tacttagatccacaaatttcca	Seg4RF_Q570_10
aaacatagattcattccttggt	Seg3RF_Q670_11		tgtaaattttacctccatgttt	Seg4RF_Q570_11
actgctttattgatggatgatc	Seg3RF_Q670_12		aatatgctgtcatgtttacagt	Seg4RF_Q570_12
tctctcttgtttaagctttatt	Seg3RF_Q670_13		tatgtatttagtgcattttgct	Seg4RF_Q570_13
gatgtcaaattgcgatagtctc	Seg3RF_Q670_14		tattttgtattggtggtaatcc	Seg4RF_Q570_14
agagtattgttttacatcgtgt	Seg3RF_Q670_15		tccttgatactatcgaaactgg	Seg4RF_Q570_15
ttaagtttggttacgtcacttg	Seg3RF_Q670_16		tactatgtcttgattaggttgt	Seg4RF_Q570_16
tattcaaattgttagcggtctg	Seg3RF_Q670_17		atattgcatctctttccataat	Seg4RF_Q570_17
ttacctgtggataagtatttgt	Seg3RF_Q670_18		ccctgatttaatgattgagtta	Seg4RF_Q570_18
agtcattttaacgcaacacact	Seg3RF_Q670_19		gtttaaatgacacttctgacca	Seg4RF_Q570_19
gcagatatcggtagttctaaat	Seg3RF_Q670_20		ccatttactgaacacgtagtat	Seg4RF_Q570_20
tgatctaatttctgtagttggg	Seg3RF_Q670_21		aaatcagtcggtaatgatccac	Seg4RF_Q570_21
ttagaatcccatatatccatta	Seg3RF_Q670_22		cgtacatttaccatgtttctaa	Seg4RF_Q570_22
aacacgccttttggtataaatc	Seg3RF_Q670_23		cattaccgaatttaaatcggct	Seg4RF_Q570_23
acggttgttgtataaacacgtt	Seg3RF_Q670_24		ggaagcgcaaaactatagtcac	Seg4RF_Q570_24
cacatactcattccttaatgtt	Seg3RF_Q670_25		ttgataaagttacacctgctga	Seg4RF_Q570_25
aaccaatttaaccacatcttct	Seg3RF_Q670_26		cggttcttctactgataatcta	Seg4RF_Q570_26
ccttacagttattaacgcattt	Seg3RF_Q670_27		attcttgtgaattattcggtct	Seg4RF_Q570_27
aatatctttaaaccccactttt	Seg3RF_Q670_28		atttgacggtacgagtgatatt	Seg4RF_Q570_28
attcgtttcaaaatcagttggc	Seg3RF_Q670_29		ttgtcgtacagtgactgaattt	Seg4RF_Q570_29
aaccaaacatacctagacaacc	Seg3RF_Q670_30		taaattcatctcttagttctcc	Seg4RF_Q570_30
cagttggttttgaagctaatga	Seg3RF_Q670_31		gacatagcgatttgttgtgata	Seg4RF_Q570_31
agtaccgctcaaaatgaacaga	Seg3RF_Q670_32		tgagaacatgtctaacggtagt	Seg4RF_Q570_32
tgatatgctcatatgatttgca	Seg3RF_Q670_33		tgcgtcaattgtactcttaatc	Seg4RF_Q570_33
tccgaaaatcgtatttgatgcg	Seg3RF_Q670_34		tcagacaatgaatcagtgagcg	Seg4RF_Q570_34
aatgcattatacacatgtccag	Seg3RF_Q670_35		ccgatgcatttctagaaattga	Seg4RF_Q570_35
tccatcgcttaagatcaaatga	Seg3RF_Q670_36		ctgatgcagttgaactaactga	Seg4RF_Q570_36
aatactagccttgtttgttgaa	Seg3RF_Q670_37		atgtaatgttagatacttccgt	Seg4RF_Q570_37
tgcatgcgtaaatcaactctat	Seg3RF_Q670_38		cttattgttgatgtctgtgtag	Seg4RF_Q570_38
ttaaatcgtcttgcaactttgc	Seg3RF_Q670_39		aattttagtcttgagtactgct	Seg4RF_Q570_39
tcatcggcatatgttatactat	Seg3RF_Q670_40		ccggcaatgtatttgtatttaa	Seg4RF_Q570_40
gcggtactttaacatcatattc	Seg3RF_Q670_41		gtataaacttttctgaagcctc	Seg4RF_Q570_41
aaaattgctactacatccggta	Seg3RF_Q670_42		ctagcacttcatcatctttaat	Seg4RF_Q570_42
atatacgtgtaactcgtggtta	Seg3RF_Q670_43		cactaagtcagcgaatttttgt	Seg4RF_Q570_43
aatatgttgataacacgccact	Seg3RF_Q670_44		attattgccgatataactggtg	Seg4RF_Q570_44
tgctctttatagaatgcattgt	Seg3RF_Q670_45		agaagatttagtgcttgttgtc	Seg4RF_Q570_45
ctactctcttgttactgaaact	Seg3RF_Q670_46		aaattcacgtaatactcgcgga	Seg4RF_Q570_46
tctatattcaatcgcgtactac	Seg3RF_Q670_47		tttcgtattattggattatcct	Seg4RF_Q570_47
gaccagtgtgttaagtttttag	Seg3RF_Q670_48		agcgacattgcattatcaaact	Seg4RF_Q570_48

## Sheet: Legend
Table EV1:
DNA probes for smFISH experiments
