# Supplementary material for: Liquid–liquid phase separation underpins the formation of replication factories in rotaviruses
Source: EMBO J. 2021 Sep 15;40(21):e107711. doi: 10.15252/embj.2021107711 (PMC8561643; doi:10.15252/embj.2021107711)
Supplement: Supplementary file 6 — Source Data for Expanded View [file EMBJ-40-e107711-s006.zip]

Archive with 7 entries (6 files):
- EV2_Source.zip
- Source_EV4.zip
- Source_EV5.zip
- __MACOSX/
- __MACOSX/._EV2_Source.zip
- __MACOSX/._Source_EV4.zip
- __MACOSX/._Source_EV5.zip
