# Supplementary material for: Liquid–liquid phase separation underpins the formation of replication factories in rotaviruses
Source: EMBO J. 2021 Sep 15;40(21):e107711. doi: 10.15252/embj.2021107711 (PMC8561643; doi:10.15252/embj.2021107711)
Supplement: Supplementary file 7 — Source Data for Figure 2 [file EMBJ-40-e107711-s007.xlsx]

## Sheet: Volumes
Time	N gesamt	Mean	SD	Under 95% CI from Mean	Over 95% CI	rel. unt KI	rel. ob KI	Median	Time	korr Mittel	korr u KI	korr o KI
min		pixel^3	pixel^3	pixel^3	pixel^3	pixel^3	pixel^3	pixel^3	s	µm^3	µm^3	µm^3
0	91	221914179120879	677054593735499	809107355008082	36291762274095	141003443620071	141003443620071	408233	0	0.205514721283846	0.130583289136548	0.130583289136548
487428333333333	91	344059867726826	727513734940827	192547799340165	495571936113488	151512068386661	151512068386661	121257	292457	0.318633843501814	0.140315326532887	0.140315326532887
974858333333333	91	398285519460989	679059759608305	256864479836532	539706559085446	141421039624457	141421039624457	19357	584915	0.368852219572822	0.130970024796209	0.130970024796209
146228833333333	90	521429339405	79901540637153	35407880247675	68877987633325	16735053692825	16735053692825	282547	877373	0.48289571122297	0.154983332249253	0.154983332249253
194971666666667	91	579677137362637	768827807886245	419560996853617	739793277871658	16011614050902	16011614050902	330664	1169.83	0.536838996911538	0.148283557725404	0.148283557725404
243714666666667	91	575459083516484	733258036788794	42275070636942	728167460663547	152708377147064	152708377147064	349972	1462288	0.532932657244615	0.141423228075896	0.141423228075896
292457666666667	91	658727313807484	786404551087382	494950639359373	822503988255595	163776674448111	163776674448111	492614	1754746	0.610047365317111	0.151673578206395	0.151673578206395
341200666666667	91	750500763633407	994851700819114	543312869178945	95768865808787	207187894454462	207187894454462	505977	2047204	0.695038757200898	0.191876709054278	0.191876709054278
3899435	91	794712581318681	102266318688111	581732664561708	100769249807565	212979916756973	212979916756973	505178	2339661	0.73598332155923	0.197240700908632	0.197240700908632
4386865	91	816986205494506	105523680718165	59722250397919	103674990700982	219763701515316	219763701515316	548521	2632119	0.756610924908462	0.203523163973334	0.203523163973334
4874295	91	818140886813186	111191426531597	586573533352348	104970824027402	231567353460838	231567353460838	602313	2924577	0.757680275277692	0.214454526040082	0.214454526040082
5361725	91	844384270329671	108030526106996	619399810610824	106936873004852	224984459718847	224984459718847	552839	3217035	0.781984272752308	0.208358108145624	0.208358108145624
584915333333333	91	900856035164835	112738200050998	666067369940457	113564470038921	234788665224378	234788665224378	570134	3509492	0.834282774166154	0.217437782864296	0.217437782864296
633658333333333	91	901851987912088	112529648308151	667497652713477	11362063231107	234354335198611	234354335198611	557657	3801.95	0.835205126005384	0.217035549827433	0.217035549827433
682401333333333	91	902333987912088	113097433660292	666797182486857	113787079333732	235536805425231	235536805425231	581138	4094408	0.835651506205384	0.218130635504306	0.218130635504306
731144166666667	91	920813443956044	12286731750434	664929870655296	117669701725679	255883573300748	255883573300748	558235	4386865	0.852765330447692	0.236973777233822	0.236973777233822
779887166666667	91	995696204395605	1237839671882	737903615733121	125348879305809	257792588662484	257792588662484	519209	4679323	0.92211425489077	0.238741716360326	0.238741716360326
828630166666667	91	102826894945055	126020886110119	765817751659527	129072014724157	262451197791023	262451197791023	523855	4971781	0.952279874086153	0.243056054274266	0.243056054274266
877373166666667	91	104015577582418	122485730944102	78506689499772	129524465665063	255088880826456	255088880826456	514223	5264239	0.963288263990769	0.23623781253338	0.23623781253338
926116	91	100659836483516	127268994832259	741547854825272	127164887484506	265050510009893	265050510009893	523748	5556696	0.932210745673845	0.245463277320161	0.245463277320161
974859	91	100569618571429	120671045226616	754386570808499	125700580062007	251309614905787	251309614905787	515003	5849154	0.93137523759	0.232737834364249	0.232737834364249
1023602	91	100811565384615	110075350766775	778872640662109	12373586670302	229243013184045	229243013184045	62351	6141612	0.933615907026923	0.212301954509744	0.212301954509744
1072345	91	104422358681319	115519424751091	803642740813096	128480443281328	240580846000091	240580846000091	591184	6434.07	0.967055463747692	0.222801921480685	0.222801921480684
112108783333333	91	10311749978022	120912994230311	779361499708601	12829884958958	251813498093597	251813498093598	586481	6726527	0.954971165464615	0.23320448058448	0.233204480584481
116983083333333	91	990820489010989	113081815276308	755316210444684	122632476757729	235504278566305	235504278566305	535219	7018985	0.917598854873077	0.218100512380255	0.218100512380255
121857383333333	91	100633248351648	122466210490906	751284256001404	126138071103156	25504822751508	25504822751508	532331	7311443	0.931964512984615	0.236200163501715	0.236200163501715
126731666666667	91	101474689010989	115449987115475	77431065498504	125518312523474	24043623512485	24043623512485	559598	7603.9	0.939757094930769	0.222667997349124	0.222667997349124
131605966666667	91	100915198461538	115445414902598	768725271584714	124957869764605	24042671303067	24042671303067	656864	7896358	0.934575652952307	0.222659178937703	0.222659178937703
136480266666667	91	983785729238692	115935859132521	742337616664136	122523384181325	241448112574556	241448112574556	486967	8188816	0.911083963847953	0.223605097055297	0.223605097055297
14135455	91	98893981868284	109791834234989	76028725725372	121759238011196	22865256142912	22865256142912	521404	8481273	0.915857166082178	0.211755137139508	0.211755137139508
14622885	91	958390112087912	107410846414563	734696197790115	118208402638571	223693914297798	223693914297798	624693	8773731	0.887565082804616	0.20716293403119	0.20716293403119
15110315	91	938919654945054	109310204647637	711270135678181	116656917421193	227649519266873	227649519266873	550739	9066189	0.869533492444615	0.210826219793051	0.210826219793051
155977433333333	91	918519948351648	919945779145019	726931967111435	111010792959186	191587981240213	191587981240213	679734	9358646	0.850641324168461	0.177429629426561	0.177429629426561
16085175	91	915618038461539	920329663625703	723950109408801	110728596751428	191667929052738	191667929052738	583406	9651105	0.84795386541923	0.17750366909574	0.17750366909574
16572605	91	837368596703297	833392930501597	663806118615665	101093107479093	173562478087631	173562478087631	620207	9943563	0.775487057406923	0.160736210956955	0.160736210956955
170600333333333	91	804677072527472	80474176574586	637081488293992	972272656760953	16759558423348	16759558423348	507339	10236.02	0.745211436867692	0.155210270558626	0.155210270558626
175474633333333	85	803048511764706	775363121325886	635806561186147	970290462343265	167241950578559	167241950578559	524714	10528478	0.743703226745294	0.154882770430804	0.154882770430804
180348933333333	82	808329046341464	804505940974068	631559704841857	98509838784107	176769341499606	176769341499606	5003285	10820936	0.748593529816829	0.163706087162785	0.163706087162785
185223216666667	79	842169912658227	880668558735296	644910904086759	10394289212297	197259008571468	197259008571468	481247	11113393	0.779933556112784	0.182681567838037	0.182681567838037
190097516666667	78	77832035062	741435000858078	611152587962388	945488113277612	167167762657612	167167762657612	516037	11405851	0.720802476709182	0.154814064997214	0.154814064997214
194971833333333	75	765146489333334	798157252263463	581507183352668	948785795314	183639305980666	183639305980666	532184	11698.31	0.7086021637716	0.170068361268695	0.170068361268695
199846116666667	72	728116357785833	713748592862291	560393661239272	895839054332394	167722696546561	167722696546561	459769	11990767	0.67430855894546	0.15532798927177	0.15532798927177
2047204	68	729897095588235	730460869572709	553087897578326	906706293598144	176809198009909	176809198009909	4503305	12283224	0.675957700224264	0.163742998276977	0.163742998276977
2095947	68	711894590807353	686511058702361	545723513381807	878065668232898	166171077425546	166171077425546	4584385	12575682	0.65928558054669	0.153891034803798	0.153891034803798
214469016666667	65	75837396	711466376982344	582081223682804	934666696317196	176292736317196	176292736317196	55439	12868141	0.702330124356	0.163264703103355	0.163264703103355
219343283333333	62	806576083870968	724210717597357	622660998367157	990491169374778	183915085503811	183915085503811	642923	13160597	0.746970111272903	0.170323760685079	0.170323760685079
224217583333333	61	774708257377049	748983866361314	582884582236435	966531932517664	191823675140615	191823675140615	599631	13453055	0.717457317156885	0.177647905547723	0.177647905547723
2290919	58	777617062068965	826256234667559	560364059985712	994870064152218	217253002083253	217253002083253	5254565	13745514	0.720151161182068	0.2011980052293	0.2011980052293
233966166666667	54	764403864814815	796882785247228	546896734341394	981910995288235	217507130473421	21750713047342	6028295	14037.97	0.707914419205	0.201433353531435	0.201433353531435
238840466666667	48	742800521719792	851200958247406	495637527783041	989963515656542	24716299393675	24716299393675	5756395	14330428	0.687907563164699	0.228897648684825	0.228897648684825
243714766666667	50	709733958	835880226280815	472179426123768	947288489876231	237554531876231	237554531876231	4850065	14622886	0.6572846185038	0.219999251970578	0.219999251970578
248589066666667	50	6545331	729936189289821	447087530294646	861978669705354	207445569705354	207445569705354	43538	14915344	0.60616310391	0.192115342104128	0.192115342104128
25346335	48	6791078625	702297188344879	475182016290802	883033708709198	203925846209198	203925846209198	462921	15207801	0.62892179146125	0.188855726174338	0.188855726174338
25833765	46	654193680434783	67326642495006	454258231783581	854129129085984	199935448651202	199935448651202	4808985	15500259	0.605848767450652	0.185160218995878	0.185160218995878
263211966666667	40	699913835	734496941684067	465010316980759	934817353019241	234903518019241	234903518019241	4262185	15792718	0.6481902025935	0.217544148037619	0.217544148037619
26808625	38	678864021721053	663016110208367	460936049229054	896791994213051	217927972491998	217927972491998	4540155	16085175	0.628695970515867	0.20182309532484	0.20182309532484
272960533333333	36	608304265400555	612308403836741	401128907894963	815479622906148	207175357505592	207175357505592	3514465	16377632	0.563350580187454	0.191865098585929	0.191865098585929
277834833333333	34	592591620588235	535920559642202	405600097366217	779583143810254	186991523222018	186991523222018	49.22	16670.09	0.548799099826765	0.173172849655911	0.173172849655911
282709116666667	33	641003525354545	550038170606426	445968470707524	836038580001566	195035054647021	195035054647021	522934	16962547	0.593633364830844	0.180621964108606	0.180621964108606
287583433333333	32	609217796875	546800232821364	412075290118348	806360303631652	197142506756652	197142506756652	497353	17255006	0.564196601685937	0.182573675507335	0.182573675507335
292457716666667	31	722770209677419	688372081491055	470273291748796	975267127606043	252496917928624	252496917928624	471574	17547463	0.669357491182258	0.233837395693698	0.233837395693698
--			--	--	--		--	--	--			--
--			--	--	--		--	--	--			--
--			--	--	--		--	--	--			--
--			--	--	--		--	--	--			--
--			--	--	--		--	--	--			--
--			--	--	--		--	--	--			--
--			--	--	--		--	--	--			--
--			--	--	--		--	--	--			--
--			--	--	--		--	--	--			--

## Sheet: Sphericity
time	Sphericity	Sphericity	Sphericity	Sphericity	Sphericity	Mean	SD(yEr-)	Mean2	SD2
min
0	0.979125022888184	0.979125022888184	0.985911011695862	0.972091019153595	0.990370988845825	0.98132461309433	0.00703220480329066	0.98132461309433	0.00703220480329066
487428333333333	0.981499016284943	0.981499016284943	0.983668982982636	0.978401005268097	0.98980700969696	0.982975006103516	0.00425548036480785	0.982975006103516	0.00425548036480785
974858333333333	0.985602974891663	0.985602974891663	0.991019010543823	0.968788027763367	0.98291802406311	0.982786202430725	0.00836082852624542	0.982786202430725	0.00836082852624542
146228833333333	0.98937600851059	0.98937600851059	0.990635991096497	0.970504999160767	0.989042997360229	0.985787200927735	0.00856469128297044	0.985787200927735	0.00856469128297044
194971666666667	0.989279985427856	0.989279985427856	0.991129994392395	0.92924702167511	0.98913699388504	0.977614796161651	0.0270509542974311	0.977614796161651	0.0270509542974311
243714666666667	0.988819003105164	0.988819003105164	0.987061977386475	0.915620028972626	0.988695025444031	0.973803007602692	0.0325337967321725	0.973803007602692	0.0325337967321725
292457666666667	0.988734006881714	0.988734006881714	0.989040970802307	0.892695009708405	0.986797988414764	0.969200396537781	0.0427771016639297	0.969200396537781	0.0427771016639297
341200666666667	0.98818701505661	0.98818701505661	0.990998983383179	0.882580995559692	0.98580402135849	0.967151606082916	0.0473121945838637	0.967151606082916	0.0473121945838637
3899435	0.989259004592896	0.989259004592896	0.988936007022858	0.894388973712921	0.98370498418808	0.96910959482193	0.0418368278513779	0.96910959482193	0.0418368278513779
4386865	0.989060997962952	0.989060997962952	0.988651990890503	0.891466975212097	0.985850989818573	0.968818390369415	0.0432615559846071	0.968818390369415	0.0432615559846071
4874295	0.982125997543335	0.982125997543335	0.985948026180267	0.902339994907379	0.986604988574982	0.96782900094986	0.0366689750409615	0.96782900094986	0.0366689750409615
5361725	0.98838597536087	0.98838597536087	0.989938020706177	0.87323397397995	0.984394013881683	0.96486759185791	0.0512658663495388	0.96486759185791	0.0512658663495388
584915333333333	0.988189995288849	0.988189995288849	0.990603029727936	0.868071973323822	0.98683100938797	0.964377200603485	0.0538534187054018	0.964377200603485	0.0538534187054018
633658333333333	0.989727020263672	0.989727020263672	0.988840997219086	0.870649993419647	0.98786199092865	0.965361404418945	0.0529508864793705	0.965361404418945	0.0529508864793705
682401333333333	0.989040970802307	0.989040970802307	0.987030982971191	0.87474399805069	0.990945994853973	0.966160583496094	0.051122173592999	0.966160583496094	0.051122173592999
731144166666667	0.988560974597931	0.988560974597931	0.986374020576477	0.868664979934692	0.989112019538879	0.964254593849182	0.0534465509392106	0.964254593849182	0.0534465509392106
779887166666667	0.989226996898651	0.989226996898651	0.988758027553558	0.87909197807312	0.981827974319458	0.965626394748688	0.048476142920693	0.965626394748688	0.048476142920693
828630166666667	0.989861011505127	0.989861011505127	0.987321019172668	0.880738019943237	0.971396028995514	0.963835418224335	0.0470865609793799	0.963835418224335	0.0470865609793799
877373166666667	0.989251017570496	0.989251017570496	0.983609974384308	0.880779981613159	0.963945984840393	0.96136759519577	0.0462350123681209	0.96136759519577	0.0462350123681209
926116	0.990471005439758	0.990471005439758	0.984573006629944	0.850144028663635	0.942878007888794	0.951707410812378	0.0601632339448144	0.951707410812378	0.0601632339448144
974859	0.988168001174927	0.988168001174927	0.982573986053467	0.878998994827271	0.933955013751984	0.954372799396515	0.0478999860156974	0.954372799396515	0.0478999860156974
1023602	0.991162002086639	0.991162002086639	0.975499987602234	0.880883991718292	0.923044979572296	0.95235059261322	0.0487720193814124	0.95235059261322	0.0487720193814124
1072345	0.988920986652374	0.988920986652374	0.941402018070221	0.883441984653473	0.908761024475098	0.942289400100708	0.0472677676975297	0.942289400100708	0.0472677676975297
112108783333333	0.984853982925415	0.984853982925415	0.942631006240845	0.871627986431122	0.907465994358063	0.938286590576172	0.0493690101827308	0.938286590576172	0.0493690101827308
116983083333333	0.965740025043488	0.965740025043488	0.927890002727509	0.873520970344543	0.895197987556458	0.925617802143097	0.0414252140590892	0.925617802143097	0.0414252140590892
121857383333333	0.985437989234924	0.985437989234924	0.911709010601044	0.876128017902374	0.884718000888824	0.928686201572418	0.0534446469749443	0.928686201572418	0.0534446469749443
126731666666667	0.988204002380371	0.988204002380371	0.924735009670258	0.873934984207153	0.890847980976105	0.933185195922852	0.0534522476925097	0.933185195922852	0.0534522476925097
131605966666667	0.989358007907867	0.989358007907867	0.922186017036438	0.868645012378693	0.888489007949829	0.931607210636139	0.0560858401742167	0.931607210636139	0.0560858401742167
136480266666667	0.989292979240417	0.989292979240417	0.908661007881165	0.870772004127502	0.884643018245697	0.92853239774704	0.0570988383553577	0.92853239774704	0.0570988383553577
14135455	0.96541702747345	0.96541702747345	0.904600024223328	0.8680539727211	0.877256989479065	0.916149008274079	0.0469408564979851	0.916149008274079	0.0469408564979851
14622885	0.989278018474579	0.989278018474579	0.901437997817993	0.864844977855682	0.881277024745941	0.925223207473755	0.0598927612721902	0.925223207473755	0.0598927612721902
15110315	0.982536971569061	0.982536971569061	0.888333976268768	0.85386598110199	0.881655991077423	0.91778597831726	0.0605060837866839	0.91778597831726	0.0605060837866839
155977433333333	0.959841012954712	0.959841012954712	0.887426018714905	0.851788997650146	0.880553007125854	0.907890009880066	0.0492727705435187	0.907890009880066	0.0492727705435187
16085175	0.941641986370087	0.941641986370087	0.883886992931366	0.870288014411926	0.872891008853912	0.902069997787476	0.0364829209659489	0.902069997787476	0.0364829209659489
16572605	0.94386500120163	0.94386500120163	0.88339102268219	0.840462028980255	0.870828986167908	0.896482408046723	0.0459836535188669	0.896482408046723	0.0459836535188669
170600333333333	0.926236987113953	0.926236987113953	0.886623024940491	0.852325975894928	0.875465989112854	0.893377792835236	0.0324467431851585	0.893377792835236	0.0324467431851585
175474633333333	0.939674973487854	0.939674973487854	0.877120018005371	0.796595990657806	0.871240973472595	0.884861385822296	0.0592563987627834	0.884861385822296	0.0592563987627834
180348933333333	0.937542021274567	0.937542021274567	0.884108006954193	0.831885993480682	0.863044023513794	0.890824413299561	0.0465179193736251	0.890824413299561	0.0465179193736251
185223216666667	0.945468008518219	0.945468008518219	0.873444974422455	0.840938985347748	0.871030986309052	0.895270192623139	0.0475799348400104	0.895270192623139	0.0475799348400104
190097516666667	0.9028639793396	0.9028639793396	0.882866024971008	0.831022977828979	0.871360003948212	0.87819539308548	0.029626223196493	0.87819539308548	0.029626223196493
194971833333333	0.907378017902374	0.907378017902374	0.881660997867584	0.791150987148285	0.876308977603912	0.872775399684906	0.0478243325226027	0.872775399684906	0.0478243325226027
199846116666667	0.887295007705688	0.887295007705688	0.887959003448486	--	0.87432998418808	0.884219750761986	0.00660060361076728	0.884219750761986	0.00660060361076728
2047204	0.906385004520416	0.906385004520416	0.892857015132904	0.610755980014801	0.875243008136749	0.838325202465057	0.127856039441531	0.838325202465057	0.127856039441531
2095947	0.897922992706299	0.897922992706299	0.892795979976654	0.810966014862061	0.874014019966125	0.874724400043488	0.0369748824377725	0.874724400043488	0.0369748824377725
214469016666667	0.900211989879608	0.900211989879608	0.889618992805481	0.8403559923172	0.86710000038147	0.879499793052673	0.0257214909790425	0.879499793052673	0.0257214909790425
219343283333333	0.889411985874176	0.889411985874176	0.888085007667542	0.814042985439301	0.860830008983612	0.868356394767761	0.0327203564944026	0.868356394767761	0.0327203564944026
224217583333333	0.873369991779327	0.873369991779327	0.88392698764801	0.836827993392944	0.858788013458252	0.865256595611572	0.018236405297669	0.865256595611572	0.018236405297669
2290919	0.87064802646637	0.87064802646637	0.879001021385193	0.82703697681427	0.854108989238739	0.860288608074188	0.0206678989084971	0.860288608074188	0.0206678989084971
233966166666667	0.870310008525848	0.870310008525848	0.872529983520508	0.824992001056671	0.852456986904144	0.858119797706604	0.0202136975334192	0.858119797706604	0.0202136975334192
238840466666667	0.90599799156189	0.90599799156189	0.877734005451202	0.808816015720367	0.856710016727448	0.871051204204559	0.0405157502386902	0.871051204204559	0.0405157502386902
243714766666667	0.915897011756897	0.915897011756897	0.869158029556274	0.807587027549744	0.854562997817993	0.872620415687561	0.0455881771000421	0.872620415687561	0.0455881771000421
248589066666667	0.904518008232117	0.904518008232117	0.874167025089264	0.74802702665329	0.864497005939484	0.859145414829254	0.0646508487129945	0.859145414829254	0.0646508487129945
25346335	0.92628401517868	0.92628401517868	0.869623005390167	0.664937019348145	0.859548985958099	0.849335408210754	0.107657844365204	0.849335408210754	0.107657844365204
25833765	0.880336999893188	0.880336999893188	0.866563022136688	0.691830992698669	0.845806002616882	0.832974803447723	0.080157249709335	0.832974803447723	0.080157249709335
263211966666667	0.858081996440887	0.858081996440887	0.83398699760437	0.748382985591888	--	0.824633494019508	0.0520872111407032	0.824633494019508	0.0520872111407032
26808625	0.84332001209259	0.84332001209259	0.864706993103027	0.846621990203857	--	0.849492251873016	0.0102619010675376	0.849492251873016	0.0102619010675376
272960533333333	0.856482982635498	0.856482982635498	0.839414000511169	0.804171979427338	--	0.839137986302376	0.0246603299262918	0.839137986302376	0.0246603299262918
277834833333333	0.834276974201202	0.834276974201202	0.849039018154144	0.805684983730316	--	0.830819487571716	0.0181438970968526	0.830819487571716	0.0181438970968526
282709116666667	0.815344989299774	0.815344989299774	0.8298419713974	0.840510010719299	--	0.825260490179062	0.0122497913211534	0.825260490179062	0.0122497913211534
287583433333333	0.797604978084564	0.797604978084564	0.829971015453339	0.842962980270386	--	0.817035987973213	0.0230553837246663	0.817035987973213	0.0230553837246663
292457716666667	0.750164985656738	0.750164985656738	0.848909020423889	0.844401001930237	--	0.798409998416901	0.0557389335512218	0.798409998416901	0.0557389335512218
297332	0.661350011825562	0.661350011825562	0.820940017700195	0.858654975891113	--	0.750573754310608	0.10417087553282	0.750573754310608	0.10417087553282
302206316666667	0.715358972549438	0.715358972549438	0.796356976032257	0.862631022930145	--	0.772426486015319	0.0712341889329976	0.772426486015319	0.0712341889329976
3070806	0.76478499174118	0.76478499174118	0.785470008850098	0.847909986972809	--	0.790737494826317	0.0393425346561812	0.790737494826317	0.0393425346561812
311954883333333	0.735117971897125	0.735117971897125	0.824476003646851	0.84817099571228	--	0.785720735788345	0.0592263600609636	0.785720735788345	0.0592263600609636
3168292	0.651138007640839	0.651138007640839	0.77385801076889	0.849780976772308	--	0.731478750705719	0.0978105113101286	0.731478750705719	0.0978105113101286
326577766666667	0.724431991577148	0.724431991577148	0.825554013252258	0.855615019798279	--	0.782508254051208	0.0681743869526372	0.782508254051208	0.0681743869526372
331452083333333	0.813322007656097	0.813322007656097	0.854252994060516	0.830886006355286	--	0.827945753931999	0.0193943623919944	0.827945753931999	0.0193943623919944
336326366666667	0.787306010723114	0.787306010723114	0.859503984451294	0.812858998775482	--	0.811743751168251	0.0340425712728631	0.811743751168251	0.0340425712728631
34120065	0.775358974933624	0.775358974933624	0.84450900554657	0.834295988082886	--	0.807380735874176	0.0372098802192473	0.807380735874176	0.0372098802192473
346074966666667	--	--	0.870419979095459	0.823477983474731	--	0.846948981285095	0.033193003425846	0.846948981285095	0.033193003425846
35094925	--	--	0.856620013713837	0.827569007873535	--	0.842094510793686	0.0205421632299675	0.842094510793686	0.0205421632299675
355823566666667	--	--	0.857568025588989	0.826443016529083	--	0.842005521059036	0.0220087049707523	0.842005521059036	0.0220087049707523
36069785	--	--	0.854205012321472	0.746994018554688	--	0.80059951543808	0.0758096207102416	0.80059951543808	0.0758096207102416
365572133333333	--	--	0.838442981243134	0.687079012393951	--	0.762760996818542	0.107030488800567	0.762760996818542	0.107030488800567
37044645	--	--	0.83162397146225	0.696358025074005	--	0.763990998268127	0.095647467954744	0.763990998268127	0.095647467954744
375320766666667	--	--	0.856711983680725	0.729026019573212	--	0.792869001626968	0.0902876110827645	0.792869001626968	0.0902876110827645
380195016666667	--	--	0.821855008602142	0.719425022602081	--	0.770640015602111	0.0724289376974863	0.770640015602111	0.0724289376974863
385069333333333	--	--	0.848855018615723	0.682837009429932	--	0.765846014022827	0.117392460094363	0.765846014022827	0.117392460094363
38994365	--	--	--	--	--	--	--	--	--
3948179	--	--	--	--	--	--	--	--	--
399692216666667	--	--	--	--	--	--	--	--	--
404566533333333	--	--	--	--	--	--	--	--	--
--	--	--	--	--	--	--	--	--	--
--	--	--	--	--	--	--	--	--	--
--	--	--	--	--	--	--	--	--	--
	--	--	--	--	--	--	--	--	--
	--	--	--	--	--	--	--	--	--
	--	--	--	--	--	--	--	--	--
	--	--	--	--	--	--	--	--	--
	--	--	--	--	--	--	--	--	--
	--	--	--	--	--	--	--	--	--
	--	--	--	--	--	--	--	--	--
	--	--	--	--		--	--	--	--

## Sheet: FRAP
time	median	rel median	std	median	rel median	std	time
min	new	new	new	old	old	old	sec
0.216666666666667	110508333333333	100000000301636	119015333713067	1407.5	100	287364176794817	13
0.433333333333333	631333333333333	571299300418669	0.831827601220364	696.75	495026642984014	324038276280869	26
0.65	696166666666667	629967575989647	435109822176806	735.5	522557726465364	547599567668445	39
0.866666666666667	834583333333333	755222082060846	271943638860504	741.5	526820603907638	416979487307165	52
108333333333333	889833333333333	805218311756936	431910485249035	749.5	532504440497336	542575718423781	65
2021-03-01	873583333333333	79051353831691	0.543887277721007	765.75	54404973357016	545087643046113	78
151666666666667	906	819847676102398	291139660427127	779.25	553641207815275	499872999844131	91
173333333333333	987.1	893235806932315	713452134892851	767.5	545293072824156	607885758604421	104
1995-01-01	1007.6	911786444195118	119015333713067	855.25	607637655417407	140416586388377	117
216666666666667	998.6	90364226198218	755043514953869	870.5	618472468916519	153227401962271	130
238333333333333	998	903099316501318	857422296642529	834.5	592895204262877	114041377853887	143
2021-06-02	989.4	895317097942288	383920431332476	855	607460035523979	118562842174085	156
281666666666667	1047.1	947530355018567	134372150966366	855.25	607637655417407	119316419560785	169
303333333333333	1052.2	952145391605898	806232905798199	871.25	619005328596803	149961899953239	182
2025-03-01	1013.9	917487371744174	579079983926484	858	609591474245115	136648699454878	195
346666666666667	1064.6	963366264877057	579079983926484	855.5	607815275310835	135141544681479	208
368333333333333	1078.9	97630646550428	819030253509281	858.5	609946714031972	137151084379345	221
2021-09-03	1083.2	980197574783795	390319105188017	874.5	621314387211368	144184473321875	234
411666666666667	1059.2	958479755549294	217554911088403	860.5	611367673179396	146194013019741	247
433333333333333	1083	980016592956841	335930377415916	883.5	627708703374778	154232171811204	260
1955-04-01	1043.2	94400120939296	0.511893908443301	865.5	614920071047957	141170163775076	273
476666666666667	1100.1	995490539161422	371123083621393	912.5	648312611012433	188394346674924	286
498333333333333	1052125	95207752342079	329531703560375	936	665008880994671	146696397944207	299
2021-02-05	1112875	100705075335812	639867385554126	910.25	646714031971581	171062066780831	312
541666666666667	1061875	960900387484806	537488603865466	936	665008880994671	196934890390854	325
563333333333333	1092625	98872634337901	126693742339717	916.25	650976909413854	179100225572294	338
1985-05-01	1086.5	983183774928539	774239536520492	921	654351687388988	161767945678201	351
606666666666667	1057125	956602069094645	10781765446587	969	688454706927176	200953969786585	364
628333333333333	1080375	977641206478067	111976792471972	959	681349911190053	229087525556707	377
2021-05-06	1118	101168841267382	106857853387539	930.5	661101243339254	199446815013186	390
758333333333333	1054625	954339796257717	14269042697857	928.25	659502664298401	194674158230755	455
866666666666667	1049.75	949928364225709	145569830213564	960	682060390763766	225068446160976	520
1975-09-01	1069.5	967800319637434	216275176317295	976.5	693783303730018	230594680330107	585
108333333333333	1068875	967234751428202	226193120793384	965.5	685968028419183	166289409998399	650
119166666666667	1095125	990988616215937	170524658250175	937.5	66607460035524	203465894408918	715
1985-12-01	1086625	983296888570385	204437629684543	1060.75	753641207815275	240391186357203	771
130666666666667	1039.25	940426818310615	109737256622533	1015	72113676731794	235116144650305	784
--	--	--	--	993	70550621669627	260235390873628	--
--	--	--	--	1042.5	740674955595027	297411875284146	--
				1004	713321492007105	267268779816159

## Sheet: Metadata
Bleach 4hpi	bleach new x	135x155	28.4x32.55	16 bit	imageJ	green
Bleach 12hpi	bleach old x	135x155	28.4x32.55	16 bit	imageJ	green
