# Supplementary material for: Liquid–liquid phase separation underpins the formation of replication factories in rotaviruses
Source: EMBO J. 2021 Sep 15;40(21):e107711. doi: 10.15252/embj.2021107711 (PMC8561643; doi:10.15252/embj.2021107711)
Supplement: Supplementary file 8 — Source Data for Figure 4 [file EMBJ-40-e107711-s011.zip]

Archive with 12 entries (9 files):
- Archive/
- Archive/Fig.4b_0HD_combined_df.xlsx
- Archive/Fig.4b_1.5HD_combined_df.xlsx
- Archive/Fig.4b_4HD_combined_df.xlsx.xlsx
- Archive/Fig.4c.xlsx
- __MACOSX/
- __MACOSX/._Archive
- __MACOSX/Archive/
- __MACOSX/Archive/._Fig.4b_0HD_combined_df.xlsx
- __MACOSX/Archive/._Fig.4b_1.5HD_combined_df.xlsx
- __MACOSX/Archive/._Fig.4b_4HD_combined_df.xlsx.xlsx
- __MACOSX/Archive/._Fig.4c.xlsx
