# Supplementary material for: Liquid–liquid phase separation underpins the formation of replication factories in rotaviruses
Source: EMBO J. 2021 Sep 15;40(21):e107711. doi: 10.15252/embj.2021107711 (PMC8561643; doi:10.15252/embj.2021107711)
Supplement: Supplementary file 8 — Source Data for Figure 4 [file EMBJ-40-e107711-s011.zip › Archive/Fig.4b_0HD_combined_df.xlsx]

## Sheet: Sheet1
	local index	dark	feature	radius	signal_0_pv	signal_0_sum	signal_1_pv	signal_1_sum	uneven	x	y	img_num	signal_0_pv_cvt	signal_1_pv_cvt
0	199	FALSE	TRUE	33.8378	11.813	1917150	32.8881	5337479	FALSE	674	669	1	4.01335	5.43555
1	219	FALSE	TRUE	39.4081	10.7048	2744265	25.5095	6539550	FALSE	572	662	1	3.24177	4.05845
2	227	FALSE	TRUE	37.7359	12.5742	2830318	27.2438	6132260	FALSE	463	655	1	4.54341	4.38212
3	228	FALSE	TRUE	37.9473	8.87008	2030299	18.4427	4221406	FALSE	249	641	1	1.96426	2.73955
4	255	FALSE	TRUE	34.8281	8.02047	1419318	27.9726	4950082	FALSE	740	573	1	1.37268	4.51814
5	265	FALSE	TRUE	35.7351	7.12245	1361459	25.2181	4820447	FALSE	416	559	1	0.747406	4.00406
6	269	FALSE	TRUE	39.3954	12.2366	3133907	24.7612	6341580	FALSE	312	552	1	4.3083	3.91879
7	273	FALSE	TRUE	38.0132	11.5314	2653218	16.9035	3889254	FALSE	707	469	1	3.8173	2.45227
8	274	FALSE	TRUE	34.2053	7.68954	1289044	33.7138	5651650	FALSE	473	469	1	1.14226	5.58965
9	275	FALSE	TRUE	33.7343	9.81582	1578442	30.0982	4839971	FALSE	587	464	1	2.62276	4.91486
10	276	FALSE	TRUE	38.0526	11.5477	2665240	35.4795	8188783	FALSE	370	461	1	3.82863	5.91919
11	277	FALSE	TRUE	33.7343	10.7988	1736511	31.9205	5133013	FALSE	259	458	1	3.30719	5.25497
12	318	FALSE	TRUE	37.1618	10.9414	2352078	28.4411	6114006	TRUE	667	371	1	3.40648	4.60559
13	400	FALSE	TRUE	37.1214	11.2058	2401066	32.8278	7034033	FALSE	812	296	1	3.59056	5.42429
14	422	FALSE	TRUE	33.2415	8.52931	1312339	35.4763	5458459	FALSE	726	280	1	1.72698	5.91859
15	436	FALSE	TRUE	38.0526	8.44811	1949850	25.0961	5792257	FALSE	383	273	1	1.67044	3.98129
16	495	FALSE	TRUE	32.7567	8.29436	1221156	30.6036	4505681	FALSE	684	205	1	1.56339	5.00918
17	523	FALSE	TRUE	35.9026	8.4793	1643721	31.0653	6022036	FALSE	549	196	1	1.69216	5.09535
18	849	FALSE	TRUE	38.833	7.97243	1955606	27.888	6840821	FALSE	728	121	1	1.33923	4.50236
19	942	FALSE	TRUE	33.541	8.93821	1412759	32.1935	5088455	FALSE	633	86	1	2.01169	5.30591
20	960	FALSE	TRUE	36.6742	11.9077	2460360	12.4613	2574758	FALSE	200	66	1	4.07928	1.62322
21	8	FALSE	TRUE	33.1361	8.67175	1321596	38.0153	5793631	FALSE	828	654	10	1.82616	6.39246
22	9	FALSE	TRUE	36.0555	12.4621	2446774	31.8969	6262556	FALSE	388	643	10	4.46531	5.25055
23	10	FALSE	TRUE	38.8973	12.5239	3087351	26.4881	6529757	FALSE	286	644	10	4.50834	4.24108
24	13	FALSE	TRUE	33.3766	9.76045	1520150	31.2587	4868408	FALSE	875	584	10	2.58421	5.13144
25	16	FALSE	TRUE	37.855	12.4505	2829083	17.5705	3992465	FALSE	674	555	10	4.45727	2.57675
26	17	FALSE	TRUE	34.4384	12.6916	2171369	31.6152	5408927	FALSE	445	551	10	4.62516	5.19797
27	18	FALSE	TRUE	34.176	8.91876	1491274	30.7199	5136566	FALSE	555	550	10	1.99815	5.03089
28	19	FALSE	TRUE	33.6006	9.16768	1456763	34.2011	5434630	FALSE	340	535	10	2.17147	5.6806
29	20	FALSE	TRUE	37.2156	11.8557	2559701	30.6673	6621235	FALSE	235	531	10	4.04308	5.02107
30	24	FALSE	TRUE	34.6554	8.77692	1530189	14.9051	2598598	FALSE	294	460	10	1.89939	2.07931
31	25	FALSE	TRUE	39.8121	10.8686	2872803	17.6108	4654916	FALSE	403	456	10	3.35579	2.58428
32	27	FALSE	TRUE	37.5766	8.71766	1937494	18.2676	4059971	FALSE	869	372	10	1.85812	2.70687
33	28	FALSE	TRUE	35.3412	8.1524	1507363	38.0865	7042111	FALSE	753	370	10	1.46455	6.40574
34	29	FALSE	TRUE	34.9285	9.39187	1676410	32.0461	5720094	FALSE	437	369	10	2.32757	5.2784
35	30	FALSE	TRUE	36.4966	10.9148	2222602	32.1975	6556424	TRUE	221	354	10	3.38798	5.30666
36	31	FALSE	TRUE	37.3631	7.29989	1594899	30.822	6734062	FALSE	654	357	10	0.870955	5.04994
37	32	FALSE	TRUE	40.4475	10.7243	2972571	21.1306	5857001	FALSE	549	353	10	3.25532	3.24119
38	33	FALSE	TRUE	38.5876	9.73519	2343015	27.7916	6688749	FALSE	332	350	10	2.56662	4.48437
39	35	FALSE	TRUE	41.6173	13.6156	4111005	13.7511	4151909	TRUE	243	301	10	5.26851	1.86393
40	37	FALSE	TRUE	35.2278	11.4847	2103122	36.022	6596515	FALSE	823	268	10	3.78475	6.02045
41	38	FALSE	TRUE	37.3363	11.3636	2477410	28.4176	6195421	TRUE	283	257	10	3.70044	4.60121
42	40	FALSE	TRUE	36.6742	9.15839	1892305	30.9535	6395598	FALSE	494	261	10	2.165	5.07448
43	41	FALSE	TRUE	38.8973	12.9875	3201635	11.9465	2945007	FALSE	612	259	10	4.83114	1.52712
44	43	FALSE	TRUE	35.5106	10.6125	1990569	22.399	4201369	TRUE	314	211	10	3.17745	3.47793
45	44	FALSE	TRUE	34	6.91659	1138721	39.337	6476290	FALSE	770	197	10	0.604067	6.63912
46	45	FALSE	TRUE	33.6155	10.5518	1678932	31.6411	5034509	FALSE	875	187	10	3.13522	5.2028
47	47	FALSE	TRUE	40.1622	8.29292	2250337	18.3435	4977626	FALSE	558	176	10	1.56239	2.72103
48	49	FALSE	TRUE	34.1321	11.7736	1961036	34.3204	5716493	FALSE	342	145	10	3.98591	5.70286
49	51	FALSE	TRUE	39.5601	12.3081	3191914	17.1385	4444593	FALSE	726	85	10	4.3581	2.49613
50	52	FALSE	TRUE	34.0147	7.88101	1299184	35.1516	5794732	FALSE	843	82	10	1.27558	5.85799
51	53	FALSE	TRUE	33.8378	8.94184	1451189	22.3875	3633313	FALSE	613	75	10	2.01422	3.47578
52	5	FALSE	TRUE	33.121	10.0643	1531726	32.6435	4968156	FALSE	728	670	11	2.79576	5.38989
53	6	FALSE	TRUE	33.4216	12.2075	1908958	32.159	5028882	FALSE	626	667	11	4.28808	5.29948
54	10	FALSE	TRUE	38.8973	12.104	2983834	21.6408	5334821	FALSE	308	620	11	4.21596	3.33641
55	11	FALSE	TRUE	39.8246	9.96404	2636202	19.3411	5117113	FALSE	197	617	11	2.72596	2.90722
56	12	FALSE	TRUE	37.5766	11.2254	2494835	29.9082	6647091	FALSE	789	566	11	3.60422	4.8794
57	13	FALSE	TRUE	36.0555	12.4146	2437452	31.6442	6212943	FALSE	683	553	11	4.43225	5.20339
58	14	FALSE	TRUE	34.8855	9.58133	1703924	35.6377	6337738	FALSE	577	544	11	2.45949	5.94872
59	15	FALSE	TRUE	32.9848	8.66159	1302056	32.2841	4853122	FALSE	354	539	11	1.81909	5.32283
60	16	FALSE	TRUE	38.1838	10.5027	2449205	30.4165	7093069	FALSE	471	538	11	3.10101	4.97426
61	17	FALSE	TRUE	34.6554	8.67875	1513075	35.0354	6108159	FALSE	251	524	11	1.83104	5.83631
62	18	FALSE	TRUE	38.0132	9.32191	2144842	29.1601	6709344	FALSE	154	518	11	2.27886	4.73978
63	20	FALSE	TRUE	32.8024	8.43361	1246869	28.9841	4285163	FALSE	741	483	11	1.66035	4.70693
64	21	FALSE	TRUE	34.2053	9.04668	1516549	36.4487	6110111	FALSE	633	457	11	2.08722	6.10007
65	22	FALSE	TRUE	33.5261	10.1946	1609188	31.2556	4933616	FALSE	523	457	11	2.88647	5.13086
66	23	FALSE	TRUE	33.2415	9.12118	1403405	34.9127	5371741	FALSE	317	448	11	2.13909	5.8134
67	24	FALSE	TRUE	38.1182	10.9724	2545593	37.7184	8750651	FALSE	422	443	11	3.42807	6.33705
68	25	FALSE	TRUE	36.6197	11.7553	2418049	20.9229	4303813	FALSE	206	428	11	3.97318	3.20243
69	26	FALSE	TRUE	34.8281	7.47046	1321986	38.2428	6767527	FALSE	798	380	11	0.989716	6.43492
70	27	FALSE	TRUE	32.6497	7.85736	1145515	21.6618	3158044	TRUE	587	380	11	1.25911	3.34033
71	28	FALSE	TRUE	34.6699	10.5358	1839131	26.7017	4661052	FALSE	691	374	11	3.12407	4.28095
72	31	FALSE	TRUE	34.4819	9.79609	1682341	22.6893	3896574	FALSE	263	355	11	2.60902	3.53211
73	33	FALSE	TRUE	33.541	11.1133	1756557	31.3143	4949489	FALSE	871	275	11	3.52621	5.14182
74	34	FALSE	TRUE	34.7131	7.37575	1292336	35.062	6143358	FALSE	754	274	11	0.923775	5.84127
75	36	FALSE	TRUE	32.9848	8.88881	1336213	19.6122	2948211	FALSE	645	268	11	1.9773	2.95781
76	38	FALSE	TRUE	40.1995	9.85538	2681785	18.5037	5035113	FALSE	220	256	11	2.6503	2.75093
77	40	FALSE	TRUE	39.8121	12.3931	3275751	13.4707	3560598	FALSE	822	184	11	4.41725	1.8116
78	41	FALSE	TRUE	33.8378	8.36673	1357852	22.1203	3589948	FALSE	710	173	11	1.61378	3.42591
79	43	FALSE	TRUE	38.2753	10.8466	2547646	36.5464	8583990	FALSE	384	164	11	3.34048	6.1183
80	44	FALSE	TRUE	33.5261	8.62932	1362117	32.9587	5202448	FALSE	491	162	11	1.79661	5.44872
81	45	FALSE	TRUE	38.4187	8.96734	2130010	27.2921	6482692	FALSE	276	156	11	2.03197	4.39114
82	46	FALSE	TRUE	34	9.89144	1628490	23.4744	3864736	FALSE	179	142	11	2.67542	3.67863
83	47	FALSE	TRUE	34.9285	9.95396	1776741	12.5689	2243496	FALSE	874	97	11	2.71894	1.64329
84	48	FALSE	TRUE	33.7343	7.61783	1224993	33.9656	5461862	FALSE	767	85	11	1.09233	5.63664
85	49	FALSE	TRUE	36.4006	11.615	2346555	30.3971	6141088	FALSE	665	77	11	3.87548	4.97065
86	50	FALSE	TRUE	36.6742	8.95418	1850112	36.6397	7570484	FALSE	442	74	11	2.02281	6.13572
87	51	FALSE	TRUE	36.1248	7.82069	1544364	30.6903	6060454	FALSE	555	72	11	1.23358	5.02536
88	52	FALSE	TRUE	34	9.40314	1548097	22.4718	3699664	FALSE	333	66	11	2.33541	3.4915
89	53	FALSE	TRUE	37.3363	7.04892	1536757	28.5576	6225928	FALSE	228	62	11	0.696206	4.62732
90	9	FALSE	TRUE	36.7967	7.64767	1596048	30.2903	6321501	FALSE	600	633	12	1.11311	4.95071
91	11	FALSE	TRUE	38.0789	13.0896	3027390	24.9603	5772848	FALSE	389	618	12	4.90227	3.95595
92	12	FALSE	TRUE	36	11.8169	2309409	34.7475	6790786	FALSE	273	615	12	4.0161	5.78258
93	13	FALSE	TRUE	39.8497	9.68309	2566719	19.6048	5196678	FALSE	175	607	12	2.53034	2.95642
94	16	FALSE	TRUE	34.9857	8.07393	1448258	24.2775	4354761	FALSE	654	548	12	1.40991	3.82851
95	17	FALSE	TRUE	34.4819	8.20496	1409088	29.7282	5105397	FALSE	437	535	12	1.50114	4.84579
96	18	FALSE	TRUE	34.6699	8.72047	1522248	35.5452	6204782	FALSE	552	533	12	1.86009	5.93145
97	19	FALSE	TRUE	41.5933	11.602	3496957	9.27766	2796381	TRUE	240	529	12	3.86644	1.02903
98	29	FALSE	TRUE	44.6542	13.6091	5075820	13.1377	4900009	TRUE	198	473	12	5.26397	1.74946
99	33	FALSE	TRUE	34.9285	8.22285	1467746	30.7364	5486327	FALSE	497	447	12	1.5136	5.03397
100	35	FALSE	TRUE	34.2053	9.82082	1646323	14.0931	2362519	FALSE	287	425	12	2.62624	1.92777
101	36	FALSE	TRUE	36.8782	9.82513	2064121	32.9869	6930080	TRUE	186	417	12	2.62924	5.45398
102	37	FALSE	TRUE	35.2278	8.68638	1590688	30.3068	5549923	FALSE	781	359	12	1.83635	4.9538
103	38	FALSE	TRUE	33.7343	10.3835	1669730	31.9285	5134289	FALSE	555	358	12	3.01803	5.25645
104	39	FALSE	TRUE	34.4384	7.85443	1343786	34.0014	5817172	FALSE	686	351	12	1.25707	5.64332
105	40	FALSE	TRUE	33.541	8.49533	1342757	28.568	4515410	FALSE	450	346	12	1.70332	4.62927
106	42	FALSE	TRUE	38.4187	12.4378	2954359	17.4356	4141475	FALSE	352	336	12	4.44844	2.55158
107	65	FALSE	TRUE	36.4966	10.1627	2069442	20.9588	4267875	FALSE	726	275	12	2.86427	3.20914
108	66	FALSE	TRUE	34.0147	10.4388	1720835	29.0514	4789121	FALSE	509	260	12	3.05653	4.71949
109	67	FALSE	TRUE	34.8281	9.17362	1623382	21.4036	3787613	FALSE	640	256	12	2.17561	3.29214
110	68	FALSE	TRUE	34.7851	8.27171	1458351	34.0795	6008419	FALSE	404	247	12	1.54762	5.65791
111	69	FALSE	TRUE	40.1622	10.148	2753722	25.2686	6856790	FALSE	302	242	12	2.85404	4.01348
112	70	FALSE	TRUE	38.0132	8.84805	2035814	13.5235	3111580	FALSE	195	234	12	1.94892	1.82146
113	71	FALSE	TRUE	33.5261	6.72986	1062292	34.2478	5405926	FALSE	890	193	12	0.474048	5.6893
114	72	FALSE	TRUE	39.5601	12.0836	3133692	17.4172	4516872	FALSE	688	187	12	4.20178	2.54814
115	73	FALSE	TRUE	36.8917	6.77297	1424476	29.0056	6100388	FALSE	808	179	12	0.504068	4.71094
116	76	FALSE	TRUE	36.6742	11.7798	2433932	20.1902	4171697	TRUE	360	150	12	3.99022	3.06569
117	77	FALSE	TRUE	37	11.4375	2426742	28.0765	5957116	FALSE	249	150	12	3.75189	4.53753
118	101	FALSE	TRUE	36.6742	8.92509	1844100	22.9533	4742600	FALSE	651	90	12	2.00256	3.58137
119	103	FALSE	TRUE	35.805	11.7251	2254426	28.7848	5534579	FALSE	524	68	12	3.95214	4.66974
120	104	FALSE	TRUE	34.6554	10.4372	1819639	21.4269	3735615	FALSE	415	62	12	3.05539	3.29649
121	105	FALSE	TRUE	37.8021	9.6281	2178601	28.2405	6390121	FALSE	316	50	12	2.49205	4.56814
122	106	FALSE	TRUE	40.0125	10.1954	2735759	8.96442	2405459	FALSE	207	48	12	2.88702	0.970574
123	5	FALSE	TRUE	24.1868	19.9197	1180607	30.2431	1792458	FALSE	402	702	13	9.65795	4.9419
124	52	FALSE	TRUE	38.833	13.1698	3230500	24.6004	6034384	FALSE	891	658	13	4.95808	3.88878
125	73	FALSE	TRUE	32.7567	7.8294	1152701	37.4337	5511266	FALSE	455	645	13	1.23964	6.28392
126	74	FALSE	TRUE	33.2415	9.34322	1437569	35.607	5478571	FALSE	560	640	13	2.2937	5.94298
127	75	FALSE	TRUE	33.4216	9.79316	1531409	31.4043	4910857	FALSE	351	633	13	2.60698	5.15862
128	118	FALSE	TRUE	36.0555	9.88559	1940914	24.1604	4743604	TRUE	325	529	13	2.67134	3.80667
129	119	FALSE	TRUE	35.609	12.3289	2331811	6.80855	1287721	TRUE	268	527	13	4.37261	0.568213
130	121	FALSE	TRUE	37.1618	9.24852	1988161	38.8573	8353175	FALSE	416	526	13	2.22776	6.5496
131	122	FALSE	TRUE	38.833	9.36417	2296994	27.1961	6671110	TRUE	200	515	13	2.30828	4.37323
132	126	FALSE	TRUE	33.0606	8.83012	1336551	30.2078	4572338	FALSE	787	469	13	1.93643	4.93532
133	127	FALSE	TRUE	34.4819	10.0242	1721516	36.6365	6291813	FALSE	681	460	13	2.76785	6.13513
134	129	FALSE	TRUE	40.3113	10.7079	2938132	21.1034	5790553	FALSE	586	445	13	3.24387	3.23611
135	130	FALSE	TRUE	39.5601	11.951	3099303	17.1751	4454095	FALSE	476	440	13	4.10945	2.50297
136	131	FALSE	TRUE	39.598	9.34126	2429478	22.1708	5766191	FALSE	258	431	13	2.29233	3.43533
137	159	FALSE	TRUE	36.6197	6.56454	1350318	28.1782	5796232	FALSE	425	340	13	0.35894	4.55653
138	161	FALSE	TRUE	39.2938	12.8509	3265819	13.8057	3508460	FALSE	213	332	13	4.73602	1.87411
139	162	FALSE	TRUE	36.2353	10.8975	2171766	19.905	3966871	FALSE	912	296	13	3.37593	3.01246
140	164	FALSE	TRUE	33.7343	10.0983	1623861	31.1588	5010515	FALSE	692	272	13	2.81942	5.11279
141	166	FALSE	TRUE	33.9559	9.03189	1481191	27.967	4586470	FALSE	507	259	13	2.07692	4.5171
142	169	FALSE	TRUE	38.2753	9.6339	2262806	18.1842	4271088	FALSE	377	247	13	2.49609	2.69129
143	170	FALSE	TRUE	36.7151	11.2166	2325334	33.2017	6883093	FALSE	265	248	13	3.59811	5.49407
144	179	FALSE	TRUE	34.3657	8.40645	1429145	29.003	4930669	FALSE	863	182	13	1.64144	4.71045
145	180	FALSE	TRUE	34.4093	8.5421	1457743	31.2425	5331662	FALSE	442	175	13	1.73589	5.12843
146	181	FALSE	TRUE	34.9285	9.5442	1703600	20.5726	3672118	FALSE	758	173	13	2.43363	3.13705
147	182	FALSE	TRUE	34.6554	9.09698	1585990	22.1644	3864195	FALSE	647	172	13	2.12224	3.43414
148	183	FALSE	TRUE	34.4384	7.07567	1210552	35.3466	6047329	FALSE	545	156	13	0.714835	5.89439
149	185	FALSE	TRUE	38.833	12.5128	3069346	21.9259	5378342	FALSE	227	140	13	4.50064	3.38963
151	188	FALSE	TRUE	34.176	9.12496	1525752	22.5729	3774337	FALSE	707	81	13	2.14173	3.51038
152	189	FALSE	TRUE	39.9625	9.64349	2577984	16.4136	4387833	FALSE	609	71	13	2.50277	2.36085
153	190	FALSE	TRUE	35.3553	11.4102	2112249	35.1626	6509297	FALSE	495	70	13	3.73287	5.86004
154	7	FALSE	TRUE	33.8378	9.13635	1482755	34.3652	5577186	FALSE	730	663	14	2.14965	5.71121
155	8	FALSE	TRUE	33.9559	11.3443	1860417	39.5661	6488676	FALSE	536	655	14	3.68702	6.68189
156	9	FALSE	TRUE	35.8469	12.2805	2369518	35.4251	6835244	FALSE	424	642	14	4.33889	5.90903
157	10	FALSE	TRUE	38.0132	11.9209	2742830	29.115	6698954	FALSE	307	626	14	4.08848	4.73135
158	11	FALSE	TRUE	36.6197	9.63448	1981801	23.7563	4886636	FALSE	213	619	14	2.49649	3.73124
159	12	FALSE	TRUE	33.9559	11.8591	1944842	33.711	5528468	FALSE	791	566	14	4.04547	5.58914
160	14	FALSE	TRUE	36.8782	10.9828	2307325	29.628	6224435	FALSE	687	558	14	3.43529	4.82711
161	15	FALSE	TRUE	37.5366	12.159	2693731	17.3309	3839524	FALSE	473	551	14	4.25431	2.53205
162	16	FALSE	TRUE	35.3412	9.40421	1738820	32.3356	5978785	FALSE	362	543	14	2.33616	5.33243
163	17	FALSE	TRUE	40.1622	10.9976	2984266	26.8445	7284419	FALSE	261	532	14	3.44561	4.3076
164	116	FALSE	TRUE	33.9411	8.5947	1407660	29.3993	4815084	FALSE	850	475	14	1.77251	4.78441
165	121	FALSE	TRUE	33.8378	10.4618	1697873	38.907	6314297	FALSE	532	467	14	3.07258	6.55888
166	125	FALSE	TRUE	34.2345	8.74499	1469736	36.1456	6074856	FALSE	753	455	14	1.87716	6.04351
167	126	FALSE	TRUE	33.8378	8.39999	1363250	35.4641	5755544	FALSE	656	448	14	1.63694	5.91632
168	127	FALSE	TRUE	35.609	11.8975	2250208	36.9852	6995123	FALSE	214	447	14	4.07219	6.2002
169	128	FALSE	TRUE	38.0132	11.4121	2625776	17.0392	3920478	FALSE	428	444	14	3.73426	2.4776
170	129	FALSE	TRUE	37.3363	7.42271	1618249	27.7514	6050176	FALSE	318	440	14	0.956473	4.47687
171	130	FALSE	TRUE	33.9411	9.89769	1621068	32.7754	5368033	FALSE	807	371	14	2.67977	5.41451
172	131	FALSE	TRUE	34.0588	7.14981	1183232	36.4911	6038970	FALSE	616	370	14	0.766453	6.10799
173	132	FALSE	TRUE	32.9848	9.3544	1406203	30.5831	4597406	FALSE	719	360	14	2.30148	5.00535
174	133	FALSE	TRUE	33.9411	10.8994	1785122	32.5411	5329660	FALSE	494	357	14	3.37721	5.37078
175	136	FALSE	TRUE	37.2156	8.85347	1911511	30.3669	6556383	FALSE	380	351	14	1.95269	4.96501
176	137	FALSE	TRUE	33.4216	9.41233	1471857	33.8951	5300364	FALSE	265	349	14	2.34182	5.62349
177	143	FALSE	TRUE	34.1321	11.3338	1887791	36.5873	6094068	FALSE	760	296	14	3.67972	6.12593
178	144	FALSE	TRUE	34	9.47815	1560446	38.2297	6293994	FALSE	669	289	14	2.38764	6.43247
179	145	FALSE	TRUE	37.1214	11.0044	2357914	33.9073	7265341	FALSE	543	271	14	3.45034	5.62577
180	146	FALSE	TRUE	32.6956	6.67452	977181	25.8693	3787394	FALSE	437	270	14	0.435516	4.12561
181	147	FALSE	TRUE	38.1838	12.4951	2913825	27.2986	6365989	FALSE	331	250	14	4.48828	4.39236
182	149	FALSE	TRUE	35.171	7.09202	1292448	34.0135	6198603	FALSE	829	208	14	0.726217	5.64558
183	150	FALSE	TRUE	38.6264	10.1307	2445578	16.9113	4082420	FALSE	720	190	14	2.84201	2.45372
184	151	FALSE	TRUE	33.541	9.17722	1450536	28.7509	4544325	FALSE	602	190	14	2.17811	4.66341
185	164	FALSE	TRUE	38.2753	8.76887	2059627	27.2878	6409351	FALSE	499	168	14	1.89378	4.39035
186	166	FALSE	TRUE	36.6742	11.0674	2286735	29.2684	6047441	FALSE	391	166	14	3.49419	4.76
187	167	FALSE	TRUE	36.2353	8.22341	1638843	30.8236	6142846	FALSE	289	157	14	1.51398	5.05025
188	169	FALSE	TRUE	36	9.27918	1813450	32.8132	6412759	FALSE	771	91	14	2.2491	5.42157
189	171	FALSE	TRUE	33.8378	10.9986	1784981	31.3836	5093311	FALSE	345	82	14	3.4463	5.15476
190	172	FALSE	TRUE	33.6006	10.5534	1676951	32.1488	5108507	FALSE	551	82	14	3.1363	5.29756
191	173	FALSE	TRUE	38.0132	11.4534	2635274	16.3175	3754427	FALSE	452	69	14	3.763	2.34291
192	174	FALSE	TRUE	34.0147	8.43701	1390840	34.574	5699517	FALSE	242	62	14	1.66271	5.75019
193	2	FALSE	TRUE	16	29.8498	512141	90.7668	1557311	FALSE	257	711	15	16.5721	16.2377
194	4	FALSE	TRUE	34	13.2196	2176429	34.0011	5597810	FALSE	754	681	15	4.99278	5.64327
195	6	FALSE	TRUE	36.7696	12.2762	2556336	31.3762	6533633	FALSE	857	669	15	4.33589	5.15338
196	7	FALSE	TRUE	34.8855	11.3174	2012661	22.3817	3980323	FALSE	533	657	15	3.66828	3.4747
197	9	FALSE	TRUE	33.9559	9.5498	1566126	35.8883	5885534	FALSE	427	645	15	2.43753	5.99549
198	10	FALSE	TRUE	39.8246	10.2889	2722158	9.98723	2642338	FALSE	215	635	15	2.95217	1.16146
199	26	FALSE	TRUE	33.2415	9.91341	1525299	32.2736	4965695	FALSE	826	582	15	2.69071	5.32087
200	27	FALSE	TRUE	37.8021	8.87135	2007367	28.6641	6485973	FALSE	699	571	15	1.96514	4.6472
201	28	FALSE	TRUE	33.7343	9.06827	1458231	35.979	5785638	FALSE	483	563	15	2.10225	6.01241
202	29	FALSE	TRUE	32.8938	10.9937	1638974	30.4167	4534625	FALSE	383	561	15	3.44288	4.9743
203	30	FALSE	TRUE	39.8497	10.8035	2863696	22.327	5918266	FALSE	597	557	15	3.31043	3.46448
204	32	FALSE	TRUE	37.108	8.68749	1859448	39.6348	8483322	FALSE	172	544	15	1.83712	6.6947
205	38	FALSE	TRUE	33.1059	9.11668	1385610	31.5297	4792090	FALSE	762	488	15	2.13596	5.18203
206	40	FALSE	TRUE	35.609	9.57482	1810914	33.4475	6326023	FALSE	865	485	15	2.45495	5.53994
207	42	FALSE	TRUE	37.0135	12.7179	2701384	23.543	5000704	FALSE	544	472	15	4.64346	3.69143
208	43	FALSE	TRUE	39.6232	11.7034	3049643	26.4807	6900302	FALSE	655	471	15	3.93703	4.23971
209	44	FALSE	TRUE	36.6879	11.8495	2451065	33.0963	6845976	FALSE	441	470	15	4.03875	5.4744
210	45	FALSE	TRUE	33.541	9.22922	1458755	37.9839	6003671	FALSE	334	465	15	2.21432	6.38659
211	46	FALSE	TRUE	37.855	10.54	2394955	29.0726	6606042	FALSE	227	453	15	3.12697	4.72344
212	47	FALSE	TRUE	33.7343	8.28729	1332645	34.4009	5531863	FALSE	820	400	15	1.55846	5.71788
213	49	FALSE	TRUE	39.8246	9.541	2524278	18.9126	5003747	FALSE	714	382	15	2.4314	2.82725
214	50	FALSE	TRUE	33.541	8.02763	1268834	36.1096	5707416	FALSE	395	375	15	1.37767	6.03678
215	52	FALSE	TRUE	35	10.6865	1919238	13.0846	2349913	FALSE	494	368	15	3.22901	1.73953
216	53	FALSE	TRUE	33.5261	8.47239	1337347	36.1446	5705331	FALSE	193	354	15	1.68735	6.04331
217	54	FALSE	TRUE	34.4093	10.4141	1777209	28.577	4876784	FALSE	878	309	15	3.03934	4.63096
218	56	FALSE	TRUE	39.4081	11.4231	2928394	21.0489	5396036	FALSE	775	288	15	3.74188	3.22595
219	57	FALSE	TRUE	36.2491	11.6196	2318314	30.6932	6123845	FALSE	566	284	15	3.87869	5.02591
220	58	FALSE	TRUE	37.1214	11.1915	2398000	13.1482	2817281	FALSE	452	264	15	3.5806	1.75142
221	59	FALSE	TRUE	37.6962	10.8088	2425247	28.9181	6488580	FALSE	341	264	15	3.31413	4.69461
222	60	FALSE	TRUE	37.8021	8.38426	1897151	26.1282	5912153	FALSE	233	261	15	1.62599	4.17391
223	61	FALSE	TRUE	35.3553	10.9659	2030008	34.9997	6479144	FALSE	828	207	15	3.42354	5.82964
224	101	FALSE	TRUE	37.9473	11.838	2709631	27.3244	6254367	FALSE	617	184	15	4.03076	4.39718
225	117	FALSE	TRUE	33.4216	9.67531	1512981	29.1857	4563926	FALSE	296	178	15	2.52493	4.74455
226	118	FALSE	TRUE	39.6989	9.34941	2450231	9.47069	2482016	FALSE	515	174	15	2.298	1.06506
227	120	FALSE	TRUE	36.4006	8.07135	1630642	38.4865	7775371	FALSE	198	167	15	1.40811	6.4804
228	122	FALSE	TRUE	36.3593	8.11994	1634891	18.042	3632621	FALSE	781	105	15	1.44195	2.66476
229	123	FALSE	TRUE	34.4093	8.59035	1465976	14.0749	2401937	FALSE	673	97	15	1.76948	1.92436
230	124	FALSE	TRUE	34.4384	9.49592	1624624	22.3171	3818146	FALSE	353	88	15	2.40002	3.46263
231	125	FALSE	TRUE	33.3766	8.14492	1268538	35.284	5495342	FALSE	248	85	15	1.45934	5.88271
232	126	FALSE	TRUE	40	12.1555	3258668	17.4384	4674924	FALSE	577	84	15	4.25182	2.5521
233	127	FALSE	TRUE	34.4819	6.85461	1177183	35.4028	6079929	FALSE	469	72	15	0.560909	5.90487
234	59	FALSE	TRUE	36.7151	13.0333	2701952	32.7087	6780883	FALSE	760	669	16	4.86304	5.40206
235	68	FALSE	TRUE	36.7967	11.4667	2393061	30.1523	6292701	FALSE	544	642	16	3.77222	4.92495
236	69	FALSE	TRUE	34.0147	9.84758	1623373	33.2203	5476370	FALSE	349	631	16	2.64488	5.49755
237	70	FALSE	TRUE	33.6155	9.4669	1506309	14.2854	2272999	FALSE	131	618	16	2.37981	1.96365
238	71	FALSE	TRUE	33.121	9.66318	1470682	35.3286	5376820	FALSE	237	614	16	2.51648	5.89103
239	80	FALSE	TRUE	34.8855	8.93573	1589112	31.5479	5610407	FALSE	709	566	16	2.00996	5.18541
240	81	FALSE	TRUE	34.6554	11.6334	2028199	31.1474	5430310	FALSE	819	565	16	3.88833	5.11067
241	88	FALSE	TRUE	37.3363	7.04312	1535492	28.5017	6213735	FALSE	298	531	16	0.692166	4.61689
242	89	FALSE	TRUE	39.4081	12.7872	3278092	18.061	4630074	FALSE	774	473	16	4.69169	2.66831
243	90	FALSE	TRUE	33.1361	8.64894	1318120	34.7767	5300050	FALSE	555	469	16	1.81028	5.78802
244	91	FALSE	TRUE	34.9285	10.1912	1819079	21.8421	3898721	FALSE	661	468	16	2.8841	3.37398
245	93	FALSE	TRUE	36.8782	9.93098	2086360	33.6203	7063156	FALSE	348	453	16	2.70295	5.5722
246	94	FALSE	TRUE	34.2053	9.95035	1668037	14.7025	2464661	FALSE	244	449	16	2.71643	2.04149
247	95	FALSE	TRUE	32.249	7.67355	1078040	28.773	4042261	FALSE	142	441	16	1.13113	4.66754
248	109	FALSE	TRUE	39.9625	11.1911	2991702	16.2578	4346169	FALSE	834	384	16	3.58034	2.33176
249	113	FALSE	TRUE	37.5899	7.19923	1601724	27.2596	6064872	FALSE	508	369	16	0.800863	4.38508
250	114	FALSE	TRUE	36.2353	9.94703	1982344	20.7678	4138808	FALSE	406	366	16	2.71412	3.17348
251	115	FALSE	TRUE	37.6431	10.0848	2253251	30.9229	6909123	FALSE	302	357	16	2.81003	5.06876
252	158	FALSE	TRUE	36.1386	11.497	2272945	30.3266	5995519	FALSE	673	280	16	3.79336	4.95748
253	160	FALSE	TRUE	36.0555	12.0433	2364555	31.4632	6177420	FALSE	357	268	16	4.17373	5.16962
254	161	FALSE	TRUE	33.9559	7.6693	1257733	10.014	1642261	FALSE	252	263	16	1.12817	1.16647
255	162	FALSE	TRUE	37.5766	8.13257	1807458	18.9728	4216693	FALSE	149	252	16	1.45073	2.83848
256	163	FALSE	TRUE	40.8044	10.6624	3034357	25.5242	7263769	FALSE	846	197	16	3.21225	4.06119
257	166	FALSE	TRUE	33.4216	7.87083	1230804	36.2989	5676255	FALSE	524	189	16	1.26849	6.07212
258	167	FALSE	TRUE	35.2278	8.85677	1621891	29.5131	5404578	FALSE	308	174	16	1.95499	4.80567
259	168	FALSE	TRUE	34.4384	7.33496	1254913	31.3013	5355223	FALSE	205	168	16	0.895375	5.13939
260	169	FALSE	TRUE	37.2022	6.54314	1411170	28.36	6116444	FALSE	416	165	16	0.344043	4.59045
261	178	FALSE	TRUE	34.4093	10.2921	1756383	34.9978	5972518	FALSE	794	107	16	2.95437	5.8293
262	184	FALSE	TRUE	34.4819	8.40433	1443326	31.3305	5380576	FALSE	696	103	16	1.63996	5.14484
263	189	FALSE	TRUE	39.5601	6.94161	1800198	19.73	5116663	FALSE	474	85	16	0.621488	2.97979
264	190	FALSE	TRUE	34.0588	10.0487	1662971	21.9032	3624796	FALSE	368	85	16	2.7849	3.38539
265	191	FALSE	TRUE	38.2753	11.7181	2752336	34.0731	8003065	FALSE	257	73	16	3.94727	5.6567
266	192	FALSE	TRUE	36.7151	7.72773	1602047	36.5269	7572452	FALSE	165	64	16	1.16885	6.11467
267	2	FALSE	TRUE	34.8281	8.9392	1581898	34.7515	6149693	TRUE	112	640	17	2.01238	5.78332
268	3	FALSE	TRUE	36.6197	11.1804	2299787	21.4397	4410111	FALSE	571	644	17	3.57287	3.29888
269	5	FALSE	TRUE	25.4558	18.8225	1300553	37.9343	2621096	TRUE	56	622	17	8.89397	6.37733
270	6	FALSE	TRUE	36.6197	7.88183	1621284	27.5657	5670223	FALSE	348	632	17	1.27615	4.4422
271	7	FALSE	TRUE	36.3593	13.5804	2734319	23.4353	4718535	FALSE	258	623	17	5.244	3.67134
272	8	FALSE	TRUE	32.9848	9.7258	1462034	39.0148	5864913	TRUE	156	617	17	2.56008	6.579
273	9	FALSE	TRUE	28.6531	10.2109	1006158	10.123	997497	TRUE	91	574	17	2.89783	1.1868
274	10	FALSE	TRUE	33.3766	13.7999	2149279	27.0248	4208996	TRUE	831	579	17	5.39683	4.34125
275	11	FALSE	TRUE	36.3456	10.6045	2132709	20.8428	4191785	FALSE	736	572	17	3.17188	3.18748
276	16	FALSE	TRUE	33.8378	9.18969	1491413	35.9461	5833753	FALSE	399	549	17	2.1868	6.00626
277	17	FALSE	TRUE	39.4081	13.5972	3485732	14.6922	3766460	FALSE	300	548	17	5.25565	2.03958
278	18	FALSE	TRUE	34	10.4166	1714955	14.0491	2312997	FALSE	186	533	17	3.0411	1.91955
279	19	FALSE	TRUE	39.0512	12.3643	3084340	21.8145	5441742	TRUE	102	521	17	4.39722	3.36883
280	20	FALSE	TRUE	36.1248	15.0842	2978703	37.9475	7493541	TRUE	897	484	17	6.29107	6.3798
281	23	FALSE	TRUE	37.7359	12.299	2768357	13.2794	2989052	FALSE	572	467	17	4.35174	1.7759
282	26	FALSE	TRUE	32.249	17.4848	2456399	38.9636	5473912	TRUE	928	450	17	7.96255	6.56944
283	27	FALSE	TRUE	38.2753	12.6919	2981059	22.3365	5246389	FALSE	374	446	17	4.62531	3.46626
284	29	FALSE	TRUE	33.2415	8.35498	1285516	36.104	5555038	FALSE	136	442	17	1.6056	6.03574
285	30	FALSE	TRUE	37.4433	9.15022	2012066	21.1374	4647965	TRUE	56	423	17	2.15931	3.24247
286	31	FALSE	TRUE	37.4433	7.52612	1654938	28.2316	6207926	FALSE	853	383	17	1.02847	4.56649
287	32	FALSE	TRUE	38.0789	8.79728	2034647	22.2759	5151994	FALSE	634	381	17	1.91357	3.45494
288	33	FALSE	TRUE	39.3192	13.1444	3346909	13.8544	3527684	FALSE	744	379	17	4.94041	1.8832
289	34	FALSE	TRUE	36.6197	9.334	1919992	26.6562	5483145	FALSE	418	371	17	2.28727	4.27246
290	35	FALSE	TRUE	34.3657	8.12333	1381012	30.639	5208796	FALSE	521	369	17	1.4443	5.01578
291	36	FALSE	TRUE	34.4093	11.6064	1980681	35.5072	6059443	FALSE	306	361	17	3.86953	5.92436
292	37	FALSE	TRUE	41	11.0393	3186996	25.2066	7277024	FALSE	212	356	17	3.47465	4.00191
293	38	FALSE	TRUE	39.5601	12.2042	3164972	21.0071	5447853	FALSE	95	343	17	4.28576	3.21814
294	40	FALSE	TRUE	38.0789	11.6663	2698203	33.3011	7701928	FALSE	801	300	17	3.91124	5.51263
295	41	FALSE	TRUE	39.5601	11.6159	3012398	23.8641	6188792	FALSE	909	299	17	3.87612	3.75137
296	42	FALSE	TRUE	36.1248	7.79019	1538341	17.5464	3464913	FALSE	692	291	17	1.21235	2.57226
297	43	FALSE	TRUE	34.7131	7.88048	1380771	22.6902	3975640	FALSE	581	282	17	1.27521	3.53227
298	44	FALSE	TRUE	38.4708	12.2221	2914929	16.8786	4025469	FALSE	481	282	17	4.29824	2.44762
299	46	FALSE	TRUE	33.541	8.32223	1315398	35.0374	5537953	FALSE	263	274	17	1.5828	5.83668
300	48	FALSE	TRUE	38.4708	13.0519	3112818	22.2314	5302093	FALSE	47	251	17	4.87597	3.44664
301	52	FALSE	TRUE	38.8973	8.48999	2092928	27.0714	6673571	FALSE	753	200	17	1.6996	4.34996
302	54	FALSE	TRUE	40.1622	9.9017	2686890	20.8576	5659857	FALSE	548	191	17	2.68256	3.19025
303	58	FALSE	TRUE	34.8281	10.5238	1862320	29.0097	5133616	FALSE	213	171	17	3.11575	4.71171
304	59	FALSE	TRUE	38.0132	7.79571	1793684	26.7292	6150025	FALSE	108	162	17	1.21618	4.28609
305	62	FALSE	TRUE	37.8021	7.59424	1718389	21.618	4891613	FALSE	815	117	17	1.07591	3.33216
306	63	FALSE	TRUE	40.8044	11.1579	3175366	24.5053	6973819	FALSE	923	111	17	3.55725	3.87104
307	64	FALSE	TRUE	37.5766	10.6556	2368201	29.0867	6464493	FALSE	713	111	17	3.20749	4.72607
308	66	FALSE	TRUE	38.3275	9.64828	2275470	18.3911	4337386	FALSE	74	67	17	2.5061	2.7299
309	4	FALSE	TRUE	38.2099	11.8774	2775497	29.1286	6806709	TRUE	350	667	18	4.05824	4.73389
310	5	FALSE	TRUE	35.3553	10.8575	2009943	33.2839	6161515	TRUE	560	668	18	3.34807	5.50941
311	6	FALSE	TRUE	40.3113	11.3129	3104138	27.0292	7416546	TRUE	467	655	18	3.66513	4.34207
312	7	FALSE	TRUE	39.2938	12.7169	3231775	13.7499	3494286	FALSE	240	650	18	4.64275	1.8637
313	10	FALSE	TRUE	31.7805	12.5377	1685731	35.5735	4782962	TRUE	396	629	18	4.51796	5.93673
314	21	FALSE	TRUE	34.1321	10.7407	1789007	31.5866	5261140	FALSE	146	627	18	3.26677	5.19264
315	22	FALSE	TRUE	30.8058	16.0203	1961817	38.7847	4749508	TRUE	427	581	18	6.94285	6.53606
316	23	FALSE	TRUE	31.6228	17.6562	2338764	49.754	6590474	TRUE	300	574	18	8.08192	8.5833
317	24	FALSE	TRUE	38.3275	12.2479	2888563	30.7094	7242573	FALSE	534	563	18	4.31616	5.02893
318	25	FALSE	TRUE	38.2884	8.78471	2065460	28.1983	6629975	FALSE	203	539	18	1.90481	4.56026
319	26	FALSE	TRUE	38.4708	12.9767	3094893	13.8968	3314339	FALSE	106	538	18	4.82364	1.89113
320	27	FALSE	TRUE	33.6155	17.6058	2801323	38.7501	6165645	TRUE	497	476	18	8.04684	6.52959
321	28	FALSE	TRUE	33.2415	18.4893	2844799	40.6216	6250134	TRUE	244	462	18	8.66195	6.87889
322	29	FALSE	TRUE	34.9285	19.8233	3538385	39.8778	7118027	FALSE	376	458	18	9.59085	6.74006
323	31	FALSE	TRUE	34.8855	10.4289	1854658	28.665	5097731	FALSE	519	385	18	3.04965	4.64738
324	32	FALSE	TRUE	33.2415	15.9965	2461250	36.8533	5670332	TRUE	442	365	18	6.92625	6.17559
325	33	FALSE	TRUE	32.8024	15.1915	2245987	49.3071	7289819	TRUE	301	354	18	6.36576	8.49989
326	34	FALSE	TRUE	38.4838	12.4694	2976927	12.9019	3080169	FALSE	119	342	18	4.47044	1.70544
327	35	FALSE	TRUE	38.8973	12.5631	3097012	20.0791	4949835	FALSE	212	340	18	4.53563	3.04495
328	37	FALSE	TRUE	34.9857	8.0842	1450100	14.4855	2598337	FALSE	473	282	18	1.41706	2.001
329	38	FALSE	TRUE	38.833	11.7775	2888982	27.6183	6774673	FALSE	362	275	18	3.98867	4.45203
330	39	FALSE	TRUE	38.0132	10.7066	2463435	33.8272	7783158	FALSE	256	265	18	3.24298	5.6108
331	40	FALSE	TRUE	34.8855	7.82523	1391623	32.2343	5732479	FALSE	164	249	18	1.23674	5.31352
332	41	FALSE	TRUE	38.0526	12.4522	2874000	16.6852	3850986	FALSE	422	194	18	4.45842	2.41153
333	42	FALSE	TRUE	38.0789	7.86148	1818214	27.083	6263794	FALSE	304	192	18	1.26198	4.35212
334	43	FALSE	TRUE	34.1321	9.02766	1503671	13.7007	2282020	FALSE	541	187	18	2.07398	1.85452
335	45	FALSE	TRUE	35.4683	9.51588	1778519	19.1386	3577012	TRUE	119	167	18	2.41391	2.86943
336	46	FALSE	TRUE	34.4819	7.83198	1345034	21.0542	3615764	FALSE	835	109	18	1.24144	3.22694
337	47	FALSE	TRUE	36.0555	12.2224	2399723	13.8966	2728421	FALSE	371	105	18	4.29845	1.89108
338	48	FALSE	TRUE	39	12.2196	3036265	20.8292	5175536	FALSE	265	102	18	4.29648	3.18495
339	50	FALSE	TRUE	37.5766	12.6635	2814453	14.6808	3262790	FALSE	488	98	18	4.60555	2.03744
340	91	FALSE	TRUE	33.9559	9.74257	1597740	23.3354	3826901	FALSE	828	654	19	2.57176	3.65268
341	93	FALSE	TRUE	38.4708	12.6357	3013563	22.5425	5376288	FALSE	257	646	19	4.5862	3.5047
342	95	FALSE	TRUE	37.054	13.7269	2925285	16.1762	3447240	FALSE	481	642	19	5.34602	2.31654
343	101	FALSE	TRUE	34.4384	11.5775	1980749	34.6839	5933950	FALSE	654	549	19	3.84937	5.77071
344	103	FALSE	TRUE	37.1214	9.28092	1988627	38.2912	8204670	FALSE	130	544	19	2.25031	6.44394
345	104	FALSE	TRUE	34.7851	7.49389	1321217	28.1089	4955770	FALSE	434	543	19	1.00604	4.54359
346	105	FALSE	TRUE	37.2156	9.86783	2130516	22.6182	4883389	FALSE	330	537	19	2.65897	3.51883
347	106	FALSE	TRUE	37.1618	10.9538	2354752	21.1419	4544887	FALSE	600	467	19	3.41514	3.2433
348	107	FALSE	TRUE	36.6879	9.30495	1924733	27.2585	5638427	FALSE	275	451	19	2.26705	4.38487
349	109	FALSE	TRUE	38.0132	10.7435	2471940	21.8256	5021757	FALSE	191	440	19	3.26872	3.3709
350	113	FALSE	TRUE	37.4833	9.19632	2028698	26.3861	5820739	FALSE	349	378	19	2.19141	4.22205
351	118	FALSE	TRUE	36.4006	10.8839	2198860	32.0168	6468307	FALSE	794	369	19	3.36646	5.27293
352	119	FALSE	TRUE	36.2353	12.1155	2414493	30.7742	6133002	FALSE	242	366	19	4.22397	5.04103
353	121	FALSE	TRUE	33.3766	9.01999	1404826	32.7822	5105694	FALSE	148	356	19	2.06863	5.41578
354	128	FALSE	TRUE	33.8378	8.14924	1322555	28.0093	4545675	FALSE	864	287	19	1.46234	4.52499
355	130	FALSE	TRUE	38.6005	13.0181	3136295	14.6394	3526885	FALSE	404	278	19	4.85249	2.02972
356	131	FALSE	TRUE	32.6497	6.5976	961857	23.0474	3360049	FALSE	758	275	19	0.381961	3.59893
357	133	FALSE	TRUE	37.5366	11.077	2454013	28.8493	6391308	FALSE	297	272	19	3.50089	4.68176
358	134	FALSE	TRUE	38.0789	8.88126	2054070	21.7626	5033273	FALSE	196	265	19	1.97204	3.35914
359	177	FALSE	TRUE	38.2753	12.692	2981079	21.994	5165933	FALSE	460	182	19	4.62537	3.40233
360	178	FALSE	TRUE	32.9848	9.02335	1356438	32.9748	4956944	FALSE	253	179	19	2.07098	5.45173
361	181	FALSE	TRUE	34.4093	8.37063	1428481	33.6682	5745616	FALSE	689	175	19	1.6165	5.58115
362	182	FALSE	TRUE	35.609	11.3186	2140725	30.0645	5686190	FALSE	570	173	19	3.66914	4.90857
363	183	FALSE	TRUE	33.541	9.67409	1529070	32.2296	5094150	FALSE	155	169	19	2.52407	5.31264
364	238	FALSE	TRUE	36.7696	9.3701	1951182	21.368	4449568	FALSE	750	88	19	2.31241	3.28551
365	239	FALSE	TRUE	33.6155	8.96396	1426284	28.2423	4493719	FALSE	408	85	19	2.02962	4.56848
366	240	FALSE	TRUE	34.9857	10.7807	1933785	21.4937	3855416	FALSE	519	81	19	3.2946	3.30896
367	246	FALSE	TRUE	36.7696	6.46254	1345727	27.1356	5650587	FALSE	303	76	19	0.287919	4.36194
368	247	FALSE	TRUE	38.8973	10.5914	2610962	16.4806	4062744	FALSE	211	76	19	3.16279	2.37334
369	81	FALSE	TRUE	39.2173	13.6556	3450123	14.0994	3562251	TRUE	99	514	2	5.29636	1.92894
370	84	FALSE	TRUE	39.8246	11.6322	3077561	20.2022	5344939	FALSE	477	502	2	3.8875	3.06793
371	85	FALSE	TRUE	42.8019	12.1601	3994049	25.8593	8493636	TRUE	221	492	2	4.25504	4.12373
372	86	FALSE	TRUE	39.8497	9.54108	2529076	21.3129	5649469	FALSE	383	493	2	2.43146	3.27523
373	87	FALSE	TRUE	36.6197	11.2891	2322160	30.7059	6316164	TRUE	278	485	2	3.6486	5.02827
374	88	FALSE	TRUE	40.2492	14.9995	4096748	11.6802	3190163	TRUE	155	483	2	6.23211	1.47744
375	89	FALSE	TRUE	40.05	12.5233	3369864	17.7273	4770213	TRUE	54	471	2	4.50791	2.60602
376	90	FALSE	TRUE	34.1321	12.8416	2138929	37.5995	6262662	TRUE	857	445	2	4.72956	6.31484
377	91	FALSE	TRUE	38.833	9.42826	2312715	26.6085	6526953	FALSE	749	429	2	2.35291	4.26355
378	92	FALSE	TRUE	36.6742	8.28287	1711405	30.5541	6313082	FALSE	640	419	2	1.55539	4.99994
379	93	FALSE	TRUE	39.598	11.8651	3085878	24.7549	6438259	FALSE	428	412	2	4.04964	3.91761
380	94	FALSE	TRUE	40.1622	8.08388	2193614	21.971	5961965	FALSE	537	411	2	1.41684	3.39804
381	103	FALSE	TRUE	36.4006	9.72439	1964604	22.9507	4636700	FALSE	119	376	2	2.5591	3.58089
382	104	FALSE	TRUE	18.868	26.4884	745281	34.9185	982470	FALSE	33	373	2	14.2317	5.81449
383	108	FALSE	TRUE	33.8378	14.2535	2313227	45.1849	7333147	TRUE	803	341	2	5.71265	7.73055
384	109	FALSE	TRUE	39.598	12.6317	3285252	17.381	4520456	FALSE	703	333	2	4.5834	2.54139
385	112	FALSE	TRUE	40.1622	9.04463	2454318	18.8037	5102512	FALSE	394	302	2	2.08579	2.80692
386	114	FALSE	TRUE	36.0555	10.6106	2083261	20.5209	4029019	FALSE	169	286	2	3.17616	3.1274
387	117	FALSE	TRUE	37.9473	11.7165	2681814	26.6325	6095984	FALSE	760	244	2	3.94615	4.26803
388	119	FALSE	TRUE	35.4683	12.3182	2302276	14.5178	2713382	FALSE	651	234	2	4.36514	2.00703
389	121	FALSE	TRUE	33.8378	7.4563	1210097	33.7634	5479528	FALSE	436	215	2	0.979859	5.59891
390	123	FALSE	TRUE	38.2753	8.82409	2072598	21.2235	4984971	FALSE	223	208	2	1.93223	3.25854
391	124	FALSE	TRUE	36.8917	7.29781	1534859	28.4631	5986298	FALSE	126	188	2	0.869506	4.60969
392	136	FALSE	TRUE	39.2046	11.8371	2987748	24.2789	6128135	FALSE	714	147	2	4.03013	3.82878
393	139	FALSE	TRUE	37.5766	7.08882	1575486	29.708	6602585	FALSE	605	139	2	0.723988	4.84203
394	146	FALSE	TRUE	40.1622	8.56581	2324387	18.2554	4953730	FALSE	394	128	2	1.75239	2.70459
395	154	FALSE	TRUE	36.8917	6.88424	1447878	26.8023	5636997	FALSE	174	114	2	0.581544	4.29973
396	161	FALSE	TRUE	36.4006	7.25394	1465502	17.8016	3596423	FALSE	880	67	2	0.838959	2.61989
397	162	FALSE	TRUE	36.7967	9.52553	1987951	21.1751	4419175	FALSE	667	55	2	2.42063	3.24949
398	163	FALSE	TRUE	35.3412	11.7534	2173173	14.4366	2669308	FALSE	780	43	2	3.97184	1.99188
399	164	FALSE	TRUE	33.9559	7.84839	1287102	21.2984	3492846	FALSE	554	41	2	1.25286	3.27251
400	7	FALSE	TRUE	34.2345	11.0857	1863128	32.6861	5493429	FALSE	697	657	20	3.50695	5.39785
401	10	FALSE	TRUE	33.3766	11.5995	1806575	33.2196	5173815	FALSE	387	637	20	3.86471	5.49742
402	12	FALSE	TRUE	34.0147	7.37726	1216140	39.4498	6503290	FALSE	276	629	20	0.924824	6.66018
403	13	FALSE	TRUE	38.9102	13.0085	3209997	14.1987	3503691	FALSE	162	628	20	4.84578	1.94747
404	56	FALSE	TRUE	33.6155	7.06502	1124138	36.4325	5796897	TRUE	90	570	20	0.707417	6.09706
405	82	FALSE	TRUE	34.7851	7.84404	1382950	32.0942	5658399	FALSE	638	563	20	1.24984	5.28738
406	115	FALSE	TRUE	38	9.10063	2091755	12.9985	2987660	FALSE	205	545	20	2.12478	1.72346
407	119	FALSE	TRUE	33.2415	10.4977	1615196	42.0336	6467382	TRUE	121	525	20	3.09753	7.14241
408	120	FALSE	TRUE	34.1321	7.77828	1295571	28.7543	4789393	FALSE	321	539	20	1.20405	4.66404
409	125	FALSE	TRUE	39.9249	12.1546	3240137	30.5423	8141848	TRUE	86	486	20	4.25125	4.99774
410	126	FALSE	TRUE	36.0555	11.5272	2263222	35.753	7019654	FALSE	494	456	20	3.81436	5.97023
411	127	FALSE	TRUE	36.8917	9.15622	1925716	26.6846	5612245	FALSE	385	450	20	2.16349	4.27776
412	129	FALSE	TRUE	38.2099	12.8106	2993545	13.4708	3147819	FALSE	171	438	20	4.70795	1.81161
413	130	FALSE	TRUE	36.2491	8.26559	1649132	18.6751	3726018	TRUE	60	431	20	1.54336	2.78292
414	176	FALSE	TRUE	34.2053	11.763	1971906	34.1339	5722075	FALSE	553	365	20	3.97857	5.66806
415	177	FALSE	TRUE	33.6155	11.2237	1785831	32.93	5239599	FALSE	446	357	20	3.60301	5.44337
416	184	FALSE	TRUE	33.2415	9.43142	1451139	37.0327	5697937	FALSE	612	273	20	2.35511	6.20907
417	185	FALSE	TRUE	33.9411	8.50801	1393462	29.0101	4751350	FALSE	506	268	20	1.71215	4.71179
418	186	FALSE	TRUE	34.6554	6.1457	1071457	32.2926	5629977	FALSE	408	261	20	0.0673111	5.32441
419	187	FALSE	TRUE	33.2415	8.36318	1286778	36.6477	5638691	FALSE	293	252	20	1.61131	6.13721
420	189	FALSE	TRUE	38.5876	12.1408	2921995	15.9821	3846480	FALSE	83	247	20	4.24164	2.2803
421	310	FALSE	TRUE	33.2415	7.862	1209665	35.7225	5496346	FALSE	571	178	20	1.26234	5.96455
422	323	FALSE	TRUE	34.4819	8.56833	1471491	34.0439	5846572	FALSE	460	170	20	1.75415	5.65127
423	333	FALSE	TRUE	36.0555	6.62913	1301548	24.8068	4870500	FALSE	353	164	20	0.403914	3.92729
424	347	FALSE	TRUE	34.9857	8.455	1516611	23.1502	4152552	FALSE	251	158	20	1.67524	3.61812
425	359	FALSE	TRUE	38.5876	9.3576	2252138	24.875	5986796	FALSE	142	155	20	2.30371	3.94004
426	407	FALSE	TRUE	38.833	12.0995	2967969	21.6682	5315118	FALSE	734	99	20	4.21288	3.34153
427	408	FALSE	TRUE	34.6554	7.17236	1250447	27.6764	4825162	FALSE	626	88	20	0.782158	4.46286
428	409	FALSE	TRUE	34.4093	10.2356	1746742	31.391	5356992	FALSE	518	81	20	2.91503	5.15613
429	411	FALSE	TRUE	36.6197	11.5923	2384515	28.6055	5884111	FALSE	312	71	20	3.85967	4.63626
430	412	FALSE	TRUE	34.0588	6.55306	1084475	36.5503	6048759	FALSE	202	60	20	0.350944	6.11903
431	413	FALSE	TRUE	38.1838	10.6987	2494913	28.0031	6530259	FALSE	97	60	20	3.23749	4.52383
432	8	FALSE	TRUE	34.0147	11.1381	1836122	37.393	6164224	FALSE	639	648	21	3.54348	6.27631
433	9	FALSE	TRUE	38.6005	9.76661	2352945	27.8223	6702865	FALSE	410	645	21	2.58849	4.49009
434	10	FALSE	TRUE	35.609	12.311	2328414	22.557	4266279	FALSE	308	644	21	4.36011	3.50742
435	11	FALSE	TRUE	33.8378	11.2683	1828761	29.8899	4850896	FALSE	541	643	21	3.63413	4.87599
436	13	FALSE	TRUE	37.4433	11.6032	2551461	29.1558	6411143	FALSE	111	622	21	3.8673	4.73897
437	15	FALSE	TRUE	38.1838	7.2278	1685508	20.2627	4725221	FALSE	269	558	21	0.820756	3.07922
438	16	FALSE	TRUE	38	11.1317	2558592	29.6294	6810247	FALSE	589	555	21	3.53899	4.82737
439	17	FALSE	TRUE	33.9559	10.3652	1699854	12.9529	2124227	TRUE	39	543	21	3.00531	1.71497
440	18	FALSE	TRUE	38.4187	12.241	2907612	34.3176	8151466	FALSE	490	549	21	4.3114	5.70235
441	21	FALSE	TRUE	36.2215	13.3802	2663496	4.79328	954162	TRUE	76	500	21	5.10459	0.192096
442	22	FALSE	TRUE	39.3573	12.3693	3158728	16.3992	4187819	FALSE	747	479	21	4.40074	2.35815
443	23	FALSE	TRUE	34.5398	9.55296	1648874	20.3763	3517024	FALSE	652	463	21	2.43974	3.10042
444	24	FALSE	TRUE	36.0555	11.5841	2274386	31.7129	6226442	FALSE	547	457	21	3.85396	5.21622
445	25	FALSE	TRUE	39.2046	12.21	3081881	21.557	5441120	FALSE	442	453	21	4.28981	3.32078
446	26	FALSE	TRUE	38.6005	8.96799	2160543	27.3095	6579322	TRUE	119	448	21	2.03242	4.39438
447	27	FALSE	TRUE	36.4006	10.6628	2154194	32.299	6525316	FALSE	336	443	21	3.21252	5.3256
448	28	FALSE	TRUE	35.8469	11.7265	2262622	12.8195	2473515	FALSE	229	438	21	3.95314	1.69006
449	29	FALSE	TRUE	38.8973	9.88555	2436957	11.0021	2712215	TRUE	67	416	21	2.67131	1.35088
450	53	FALSE	TRUE	35.1283	7.12405	1293566	37.4935	6807974	FALSE	598	365	21	0.748521	6.29508
451	61	FALSE	TRUE	38.2753	11.0979	2606668	27.5815	6478333	TRUE	54	355	21	3.51545	4.44516
452	65	FALSE	TRUE	37.2022	9.47157	2042749	30.2041	6514158	FALSE	288	347	21	2.38307	4.93461
453	69	FALSE	TRUE	34	15.3673	2530021	19.9128	3278375	TRUE	76	311	21	6.4882	3.01392
454	70	FALSE	TRUE	37.2022	10.0687	2171523	22.2864	4806541	FALSE	759	291	21	2.79881	3.45691
455	71	FALSE	TRUE	36.6742	12.0488	2489511	21.5661	4455976	FALSE	658	278	21	4.17752	3.32247
456	72	FALSE	TRUE	38.4708	13.368	3188223	18.4424	4398444	TRUE	234	273	21	5.09611	2.73949
457	73	FALSE	TRUE	32.28	16.8461	2373497	18.2566	2572237	TRUE	132	265	21	7.51782	2.70482
458	74	FALSE	TRUE	38.6005	8.2435	1986002	21.512	5182612	FALSE	557	273	21	1.52798	3.31238
459	76	FALSE	TRUE	34.6554	8.63323	1505139	33.2536	5797510	FALSE	349	256	21	1.79934	5.50376
460	77	FALSE	TRUE	31.4006	8.85134	1147923	10.0587	1304502	TRUE	179	243	21	1.9512	1.1748
461	78	FALSE	TRUE	37.3631	15.7816	3448001	20.5475	4489272	TRUE	79	228	21	6.77664	3.13237
462	79	FALSE	TRUE	33	11.1295	1675353	39.4216	5934239	TRUE	235	215	21	3.53746	6.65493
463	82	FALSE	TRUE	36.2215	20.5824	4097189	30.2487	6021380	TRUE	289	187	21	10.1194	4.94294
464	85	FALSE	TRUE	35.3553	18.0248	3336749	30.3099	5610981	TRUE	173	180	21	8.33854	4.95437
465	93	FALSE	TRUE	34.4384	7.55082	1291843	32.9024	5629160	FALSE	617	178	21	1.04567	5.43822
466	99	FALSE	TRUE	41.4005	17.9396	5332349	21.9524	6525086	TRUE	92	185	21	8.27926	3.39457
467	119	FALSE	TRUE	34.0147	10.0229	1652271	30.3019	4995258	FALSE	675	86	21	2.76693	4.95287
468	120	FALSE	TRUE	41.3401	22.7113	6721162	18.8475	5577698	TRUE	247	70	21	11.6017	2.81509
469	3	FALSE	TRUE	33.7343	9.69389	1558835	33.3385	5361025	FALSE	754	669	22	2.53786	5.5196
470	4	FALSE	TRUE	37.4433	10.0151	2202257	29.1883	6418288	FALSE	552	669	22	2.76155	4.74503
471	7	FALSE	TRUE	34.2345	11.9111	2001855	22.6542	3807395	TRUE	334	644	22	4.08169	3.52554
472	8	FALSE	TRUE	38.2099	11.8159	2761120	16.101	3762444	FALSE	118	637	22	4.0154	2.3025
473	27	FALSE	TRUE	34.1321	8.61671	1435222	33.7006	5613266	FALSE	818	580	22	1.78784	5.58719
474	50	FALSE	TRUE	39	12.1621	3021981	26.9265	6690551	FALSE	607	572	22	4.25645	4.3229
475	75	FALSE	TRUE	34.7851	10.1796	1794729	28.7871	5075337	FALSE	172	539	22	2.87608	4.67016
476	76	FALSE	TRUE	34.2345	9.36607	1574119	21.5272	3617997	FALSE	770	483	22	2.30961	3.31522
477	78	FALSE	TRUE	34.7131	7.27965	1275498	33.3307	5840007	FALSE	672	478	22	0.856863	5.51815
478	79	FALSE	TRUE	35.7351	8.55739	1635747	27.8273	5319192	FALSE	441	464	22	1.74653	4.49102
479	80	FALSE	TRUE	42.0119	10.4711	3252368	23.5125	7303058	FALSE	333	464	22	3.07905	3.68574
480	81	FALSE	TRUE	38.833	11.9067	2920675	21.5685	5290664	FALSE	131	452	22	4.07863	3.32292
481	82	FALSE	TRUE	36.0555	11.5446	2266644	21.5611	4233256	FALSE	222	451	22	3.8265	3.32154
482	84	FALSE	TRUE	33.2415	8.78094	1351055	18.244	2807059	FALSE	732	387	22	1.90219	2.70245
483	89	FALSE	TRUE	34	7.637	1257326	32.904	5417189	FALSE	177	351	22	1.10568	5.43851
484	91	FALSE	TRUE	33.4216	9.8856	1545864	27.3503	4276920	FALSE	678	288	22	2.67134	4.40201
485	92	FALSE	TRUE	40.2244	11.3035	3081558	23.8877	6512240	FALSE	572	288	22	3.65863	3.75576
486	93	FALSE	TRUE	39.3954	12.1717	3117287	13.2626	3396694	FALSE	461	281	22	4.26311	1.77277
487	94	FALSE	TRUE	42.2019	10.3596	3261591	23.0596	7259981	FALSE	340	282	22	3.00142	3.60121
488	95	FALSE	TRUE	38.4708	9.81041	2339743	27.29	6508564	FALSE	235	266	22	2.61899	4.39076
489	97	FALSE	TRUE	33.8378	8.87816	1440853	30.895	5014016	FALSE	726	200	22	1.96988	5.06357
490	98	FALSE	TRUE	34.4093	10.4644	1785789	35.8717	6121640	FALSE	635	194	22	3.07435	5.99238
491	99	FALSE	TRUE	37.4433	9.78267	2151136	27.2997	6003005	FALSE	528	193	22	2.59967	4.39256
492	101	FALSE	TRUE	34.4093	9.5113	1623140	32.8359	5603567	FALSE	300	171	22	2.41073	5.4258
493	102	FALSE	TRUE	33.9411	10.0832	1651444	29.1033	4766604	FALSE	198	164	22	2.8089	4.72917
494	104	FALSE	TRUE	30.4138	23.3447	2750991	48.4253	5706548	TRUE	686	136	22	12.0427	8.33532
495	105	FALSE	TRUE	31.0483	22.4576	2815580	43.4034	5441613	TRUE	567	126	22	11.4251	7.39805
496	106	FALSE	TRUE	29.8329	16.7586	1863849	26.8972	2991439	TRUE	460	95	22	7.4569	4.31743
497	107	FALSE	TRUE	36.8917	11.2095	2357555	11.8013	2482029	FALSE	255	76	22	3.59315	1.50004
498	108	FALSE	TRUE	38.0789	10.9838	2540353	19.0224	4399524	FALSE	154	75	22	3.43602	2.84773
499	109	FALSE	TRUE	31.8277	16.874	2278871	55.4063	7482763	TRUE	864	44	22	7.53724	9.63821
500	3	FALSE	TRUE	38.3275	10.3922	2450908	34.1999	8065777	TRUE	453	685	23	3.02405	5.68037
501	6	FALSE	TRUE	35.5106	10.0329	1881870	30.5246	5725476	FALSE	804	653	23	2.77394	4.99444
502	8	FALSE	TRUE	37.4833	11.9103	2627391	28.7906	6351167	FALSE	596	646	23	4.08109	4.67081
503	9	FALSE	TRUE	32.8938	17.0544	2542529	37.7938	5634425	TRUE	490	642	23	7.66288	6.35111
504	14	FALSE	TRUE	34.3657	7.15303	1216055	33.039	5616814	FALSE	653	547	23	0.768694	5.4637
505	17	FALSE	TRUE	36.0139	9.33933	1827319	31.852	6232115	FALSE	111	512	23	2.29099	5.24218
506	25	FALSE	TRUE	32.573	16.4027	2374522	5.15207	745836	TRUE	608	456	23	7.20909	0.259059
507	30	FALSE	TRUE	34.0588	25.414	4205793	36.0229	5961486	TRUE	373	442	23	13.4835	6.02061
508	40	FALSE	TRUE	32	7.92683	1088023	36.7865	5049257	TRUE	155	422	23	1.30748	6.16313
509	41	FALSE	TRUE	40.2616	10.8387	2963059	20.5188	5609374	FALSE	55	420	23	3.33498	3.12701
510	164	FALSE	TRUE	37.108	10.6246	2274060	28.3675	6071712	FALSE	767	370	23	3.1859	4.59185
511	191	FALSE	TRUE	39.2046	23.7473	5993947	27.6174	6970793	TRUE	337	346	23	12.323	4.45185
512	192	FALSE	TRUE	35.1141	10.4287	1891320	20.0577	3637596	FALSE	105	345	23	3.04952	3.04096
513	193	FALSE	TRUE	35.609	12.7603	2413389	33.8793	6407694	TRUE	213	341	23	4.67294	5.62054
514	195	FALSE	TRUE	36.6742	8.30578	1716138	27.2691	5634340	FALSE	720	272	23	1.57134	4.38685
515	197	FALSE	TRUE	33.5261	11.3533	1792094	30.8413	4868232	FALSE	506	254	23	3.6933	5.05355
516	198	FALSE	TRUE	36.4006	14.6051	2950636	22.7605	4598274	TRUE	396	250	23	5.95743	3.5454
517	199	FALSE	TRUE	37.1214	9.47837	2030935	24.9193	5339465	FALSE	59	250	23	2.3878	3.94829
518	200	FALSE	TRUE	36.6197	13.9049	2860226	22.6735	4663902	TRUE	289	245	23	5.46994	3.52914
519	201	FALSE	TRUE	37.4433	12.439	2735255	20.8788	4591094	FALSE	182	238	23	4.44928	3.1942
520	202	FALSE	TRUE	34.9285	7.55705	1348902	28.0869	5013396	FALSE	568	167	23	1.05001	4.53948
521	203	FALSE	TRUE	34.6699	8.67944	1515085	12.9091	2253412	FALSE	457	161	23	1.83151	1.70678
522	204	FALSE	TRUE	36.1248	11.2901	2229468	28.208	5570284	FALSE	353	154	23	3.64926	4.56209
523	205	FALSE	TRUE	38.5876	11.462	2758615	19.085	4593267	FALSE	242	149	23	3.76897	2.85941
524	206	FALSE	TRUE	34.6554	9.95326	1735276	12.6595	2207086	FALSE	133	139	23	2.71846	1.6602
525	211	FALSE	TRUE	38.6264	11.7877	2845585	14.7735	3566361	FALSE	298	61	23	3.99576	2.05475
526	213	FALSE	TRUE	35.3553	9.98648	1848698	11.3674	2104328	FALSE	88	45	23	2.74159	1.41904
527	10	FALSE	TRUE	39.6232	12.509	3259584	23.1997	6045335	FALSE	815	658	24	4.49801	3.62736
528	14	FALSE	TRUE	35.4683	8.9578	1674214	24.1669	4516798	FALSE	279	620	24	2.02533	3.80787
529	15	FALSE	TRUE	38.6394	11.4154	2758484	21.2377	5131981	FALSE	175	617	24	3.73654	3.26118
530	16	FALSE	TRUE	34.6554	11.8535	2066570	22.2162	3873221	FALSE	865	583	24	4.04158	3.4438
531	18	FALSE	TRUE	34.4819	11.2157	1926143	31.9008	5478525	FALSE	768	556	24	3.59749	5.25129
532	19	FALSE	TRUE	36.4966	12.7663	2599626	30.5043	6211643	FALSE	671	553	24	4.67715	4.99065
533	20	FALSE	TRUE	36.6197	9.9969	2056351	23.7752	4890529	FALSE	554	545	24	2.74884	3.73477
534	21	FALSE	TRUE	35.1141	9.42845	1709912	31.3159	5679345	FALSE	442	537	24	2.35304	5.14212
535	22	FALSE	TRUE	35.2278	11.8948	2178228	13.4886	2470086	FALSE	220	537	24	4.07032	1.81493
536	23	FALSE	TRUE	34.7851	8.41035	1482794	15.3809	2711747	FALSE	335	531	24	1.64415	2.16811
537	24	FALSE	TRUE	36.6742	10.285	2125082	27.4988	5681791	FALSE	819	488	24	2.94943	4.42971
538	27	FALSE	TRUE	36.2353	8.28421	1650960	18.3597	3658903	FALSE	614	454	24	1.55632	2.72405
539	28	FALSE	TRUE	38	12.4659	2865251	19.0956	4389065	FALSE	507	450	24	4.46796	2.86139
540	29	FALSE	TRUE	40.2244	9.12658	2488079	21.9708	5989671	FALSE	400	444	24	2.14285	3.39801
541	37	FALSE	TRUE	39.0512	10.1887	2541636	25.2673	6303066	FALSE	462	354	24	2.88241	4.01324
542	38	FALSE	TRUE	35.9026	8.36533	1621627	38.7136	7504667	FALSE	354	344	24	1.6128	6.52278
543	42	FALSE	TRUE	38.5876	9.10948	2192422	26.9359	6482796	FALSE	629	271	24	2.13094	4.32467
544	43	FALSE	TRUE	37.855	12.4055	2818848	22.8628	5195032	FALSE	522	264	24	4.4259	3.56449
545	5	FALSE	TRUE	33.7343	10.3836	1669742	23.2543	3739436	FALSE	843	679	25	3.01809	3.63756
546	6	FALSE	TRUE	36.6742	11.4822	2372456	22.2209	4591276	FALSE	760	667	25	3.78306	3.44468
547	9	FALSE	TRUE	34.4093	10.9483	1868366	36.651	6254630	FALSE	436	637	25	3.41127	6.13782
548	12	FALSE	TRUE	34.7851	11.7526	2072046	32.0684	5653840	FALSE	796	575	25	3.97129	5.28256
549	14	FALSE	TRUE	36.4006	9.53886	1927121	23.1519	4677343	FALSE	268	558	25	2.42992	3.61844
550	16	FALSE	TRUE	36.6197	9.75059	2005684	23.5775	4849856	FALSE	477	553	25	2.57734	3.69786
551	17	FALSE	TRUE	39.8246	9.80588	2594359	19.0871	5049899	FALSE	373	546	25	2.61584	2.8598
552	18	FALSE	TRUE	37.3363	9.89085	2156335	29.1838	6362444	FALSE	174	533	25	2.675	4.74419
553	20	FALSE	TRUE	40.6079	12.2058	3423613	25.8167	7241361	FALSE	540	478	25	4.28685	4.11578
554	21	FALSE	TRUE	34.0588	10.5684	1748978	14.1334	2338952	FALSE	757	472	25	3.14676	1.93527
555	23	FALSE	TRUE	39.598	12.1237	3153149	25.1823	6549420	FALSE	440	454	25	4.22973	3.99738
556	24	FALSE	TRUE	35.609	8.70884	1647129	30.5227	5772845	FALSE	330	442	25	1.85198	4.99408
557	25	FALSE	TRUE	35.3553	11.2556	2083643	14.4015	2665999	FALSE	231	437	25	3.62528	1.98531
558	26	FALSE	TRUE	37.6431	11.4176	2551044	13.1054	2928155	TRUE	513	418	25	3.73805	1.74342
559	27	FALSE	TRUE	38.0132	11.2234	2582339	20.6909	4760696	FALSE	705	397	25	3.60281	3.15914
560	28	FALSE	TRUE	35.4683	10.9955	2055053	20.7567	3879429	FALSE	810	389	25	3.44413	3.17141
561	30	FALSE	TRUE	33.6155	11.1657	1776612	6.48664	1032110	TRUE	491	365	25	3.56267	0.508135
562	32	FALSE	TRUE	36.8782	7.23254	1519454	17.1363	3600087	FALSE	285	346	25	0.824056	2.49572
563	46	FALSE	TRUE	35.7771	10.7274	2057781	28.9131	5546239	FALSE	750	275	25	3.2575	4.69368
564	47	FALSE	TRUE	38.833	11.9574	2933097	21.4247	5255389	FALSE	642	272	25	4.11389	3.29608
565	48	FALSE	TRUE	34.1321	11.0239	1836168	34.3601	5723106	FALSE	525	267	25	3.46392	5.71027
566	50	FALSE	TRUE	36.0555	11.255	2209788	29.6502	5821441	FALSE	306	250	25	3.62487	4.83123
567	53	FALSE	TRUE	34	8.92128	1468766	34.7692	5724271	FALSE	917	185	25	1.99991	5.78663
568	54	FALSE	TRUE	37.3363	11.7081	2552518	20.6497	4501911	FALSE	810	183	25	3.94032	3.15145
569	55	FALSE	TRUE	38.4187	8.71541	2070171	18.6102	4420473	FALSE	477	182	25	1.85656	2.7708
570	58	FALSE	TRUE	37.1214	9.67592	2073264	21.264	4556242	FALSE	271	148	25	2.52535	3.26609
571	60	FALSE	TRUE	37.0135	11.3209	2404646	27.5674	5855527	FALSE	642	97	25	3.67074	4.44253
572	61	FALSE	TRUE	36.7967	11.9382	2491465	20.2667	4229612	FALSE	872	94	25	4.10053	3.07997
573	64	FALSE	TRUE	37.1214	10.2846	2203684	27.3439	5858991	FALSE	319	66	25	2.94916	4.40081
574	65	FALSE	TRUE	37.5766	10.9224	2427491	27.5871	6131211	FALSE	435	65	25	3.39324	4.44619
575	4	FALSE	TRUE	15.0333	34.6474	493085	50.6988	721521	FALSE	237	697	26	19.9126	8.75963
576	5	FALSE	TRUE	34.5254	11.613	2001927	31.3238	5399796	FALSE	814	663	26	3.87413	5.14359
577	7	FALSE	TRUE	33.7343	10.6707	1715917	34.1979	5499218	FALSE	626	643	26	3.21802	5.67999
578	8	FALSE	TRUE	36.6197	11.7927	2425753	30.4575	6265075	FALSE	496	636	26	3.99926	4.98192
579	9	FALSE	TRUE	37.5899	9.48483	2110238	26.4063	5875014	FALSE	396	626	26	2.3923	4.22582
580	10	FALSE	TRUE	38.833	12.1131	2971294	21.7588	5337350	FALSE	193	622	26	4.22232	3.35844
581	11	FALSE	TRUE	36.2491	8.3585	1667669	38.7299	7727296	FALSE	298	619	26	1.60805	6.52582
582	12	FALSE	TRUE	33.7343	10.986	1766619	32.4611	5219930	FALSE	767	589	26	3.43756	5.35584
583	14	FALSE	TRUE	36.6742	9.05199	1870320	40.5235	8372958	FALSE	561	573	26	2.09091	6.86057
584	17	FALSE	TRUE	36.2215	9.76727	1944298	24.5044	4877903	FALSE	338	548	26	2.58896	3.87086
585	18	FALSE	TRUE	37.9473	12.507	2862774	16.706	3823889	FALSE	251	529	26	4.49662	2.41542
586	21	FALSE	TRUE	34.8855	9.16507	1629898	33.6961	5992439	FALSE	723	492	26	2.16965	5.58634
587	29	FALSE	TRUE	34.1321	8.59002	1430776	38.9955	6495198	TRUE	290	460	26	1.76925	6.5754
588	30	FALSE	TRUE	32.6497	9.17204	1337182	28.6433	4175868	FALSE	495	458	26	2.17451	4.64331
589	90	FALSE	TRUE	37.4433	11.0124	2421543	28.7517	6322282	FALSE	674	391	26	3.45591	4.66355
590	97	FALSE	TRUE	34.4819	8.47223	1454987	37.7469	6482498	FALSE	458	386	26	1.68724	6.34236
591	99	FALSE	TRUE	34.7851	10.154	1790215	12.6242	2225726	FALSE	558	385	26	2.85825	1.65362
592	110	FALSE	TRUE	41.5933	11.0807	3339842	24.9054	7506731	FALSE	365	366	26	3.50349	3.9457
593	114	FALSE	TRUE	36.7696	9.62507	2004276	29.4823	6139250	FALSE	268	352	26	2.48994	4.79991
594	115	FALSE	TRUE	33.2415	8.49063	1306387	36.7862	5659999	FALSE	511	288	26	1.70005	6.16306
595	116	FALSE	TRUE	37.5766	9.39072	2087081	35.8248	7962046	FALSE	412	287	26	2.32677	5.98364
596	117	FALSE	TRUE	33.5261	8.8169	1391727	35.985	5680152	FALSE	864	282	26	1.92723	6.01354
597	118	FALSE	TRUE	36.3593	11.9573	2407514	20.5994	4147536	FALSE	756	277	26	4.11384	3.14205
598	119	FALSE	TRUE	37.4433	9.97084	2192513	30.5452	6716670	FALSE	316	277	26	2.73069	4.99829
599	120	FALSE	TRUE	39.8121	11.7376	3102487	16.0266	4236173	FALSE	634	274	26	3.96083	2.28861
600	121	FALSE	TRUE	36.0555	8.14423	1599019	18.1815	3569709	FALSE	218	261	26	1.45886	2.69079
601	122	FALSE	TRUE	35.171	8.86336	1615256	30.7096	5596510	FALSE	694	201	26	1.95957	5.02896
602	123	FALSE	TRUE	35.8469	8.83317	1704354	23.2986	4495452	FALSE	910	197	26	1.93855	3.64582
603	126	FALSE	TRUE	38.8973	9.9902	2462755	34.5379	8514185	FALSE	583	177	26	2.74418	5.74346
604	127	FALSE	TRUE	40.3113	9.68528	2657547	17.8527	4898612	FALSE	486	172	26	2.53187	2.62943
605	128	FALSE	TRUE	38	9.39288	2158929	13.4075	3081684	FALSE	267	155	26	2.32828	1.79981
606	129	FALSE	TRUE	36.2215	9.24898	1841124	19.7413	3929758	FALSE	867	126	26	2.22807	2.98191
607	130	FALSE	TRUE	33.2415	8.10768	1247465	34.7466	5346187	FALSE	533	104	26	1.4334	5.7824
608	131	FALSE	TRUE	36.0555	11.3763	2233605	28.3519	5566544	FALSE	766	93	26	3.70933	4.58894
609	132	FALSE	TRUE	38.2753	12.7961	3005540	22.4637	5276270	FALSE	441	88	26	4.69788	3.49
610	134	FALSE	TRUE	36.3456	9.60901	1932508	18.9398	3809064	FALSE	338	68	26	2.47876	2.83232
611	135	FALSE	TRUE	37.5766	9.1544	2034560	14.9966	3332992	FALSE	227	64	26	2.16222	2.09639
612	4	FALSE	TRUE	30	26.199	2963035	79.2088	8958305	TRUE	888	671	27	14.0301	14.0806
613	6	FALSE	TRUE	36.4006	10.5663	2134699	22.85	4616353	FALSE	445	660	27	3.14533	3.5621
614	7	FALSE	TRUE	38.4708	9.78299	2333204	19.5184	4655051	FALSE	357	645	27	2.5999	2.9403
615	8	FALSE	TRUE	34.6554	8.71881	1520059	29.3656	5119667	FALSE	256	641	27	1.85893	4.77812
616	9	FALSE	TRUE	38.2099	13.6758	3195744	14.8643	3473461	TRUE	835	603	27	5.31044	2.07169
617	60	FALSE	TRUE	32.9848	7.45299	1120372	23.7761	3574152	FALSE	511	554	27	0.977552	3.73494
618	61	FALSE	TRUE	39.4588	10.3653	2667494	20.3821	5245297	TRUE	868	549	27	3.00535	3.1015
619	62	FALSE	TRUE	34.1321	9.40507	1566533	36.8145	6131916	FALSE	412	547	27	2.33676	6.16834
620	63	FALSE	TRUE	35.9026	11.8684	2300707	35.1914	6821895	FALSE	311	544	27	4.05196	5.86543
621	65	FALSE	TRUE	37.1214	11.3729	2436883	33.3122	7137813	TRUE	893	494	27	3.70695	5.51469
622	67	FALSE	TRUE	36.2353	8.41298	1676624	18.5404	3694919	FALSE	795	482	27	1.64598	2.75778
623	68	FALSE	TRUE	34.4819	8.98768	1543508	36.4656	6262455	FALSE	684	471	27	2.04614	6.10323
624	75	FALSE	TRUE	33.6006	8.06927	1282223	34.3293	5454997	FALSE	630	375	27	1.40666	5.70452
625	76	FALSE	TRUE	36	12.2219	2388545	14.7177	2876307	FALSE	532	369	27	4.29805	2.04433
626	78	FALSE	TRUE	33.8378	6.9119	1121745	35.6361	5783449	FALSE	222	360	27	0.6008	5.94841
627	81	FALSE	TRUE	36.6742	11.8911	2456935	29.2844	6050728	FALSE	800	296	27	4.06774	4.76296
628	83	FALSE	TRUE	35.609	8.57601	1622006	29.8646	5648391	FALSE	583	280	27	1.75949	4.87127
629	84	FALSE	TRUE	39.598	10.6901	2780283	20.1239	5233824	FALSE	484	276	27	3.2315	3.05331
630	86	FALSE	TRUE	37.8021	10.1469	2295984	34.9356	7905055	FALSE	276	263	27	2.85326	5.81768
631	88	FALSE	TRUE	38	11.7845	2708624	31.0893	7145788	FALSE	748	205	27	3.99349	5.09983
632	89	FALSE	TRUE	33.9411	8.28742	1357334	23.6189	3868362	FALSE	867	202	27	1.55856	3.7056
633	98	FALSE	TRUE	35.2278	7.49901	1373251	23.5692	4316091	FALSE	437	174	27	1.00959	3.69632
634	103	FALSE	TRUE	36.6197	6.89058	1417384	29.9064	6151712	FALSE	230	171	27	0.585957	4.87906
635	156	FALSE	TRUE	36.4966	12.5425	2554053	14.3367	2919394	FALSE	810	123	27	4.52132	1.97321
636	164	FALSE	TRUE	34.3657	8.17983	1390618	29.8071	5067369	FALSE	709	97	27	1.48364	4.86052
637	167	FALSE	TRUE	40	12.6337	3386883	17.6237	4724613	FALSE	289	83	27	4.58483	2.58669
638	12	FALSE	TRUE	37.054	10.7718	2295536	29.9928	6391634	FALSE	705	640	28	3.28842	4.89519
639	13	FALSE	TRUE	34.9285	11.4923	2051322	30.4028	5426778	FALSE	590	628	28	3.79004	4.97171
640	14	FALSE	TRUE	36.6197	9.74671	2004886	30.5891	6292139	FALSE	407	621	28	2.57464	5.00647
641	17	FALSE	TRUE	34.5254	8.98214	1548399	14.3066	2466259	FALSE	189	612	28	2.04228	1.9676
642	22	FALSE	TRUE	35.7771	9.64901	1850915	19.9328	3823588	FALSE	466	536	28	2.50661	3.01764
643	23	FALSE	TRUE	36.6742	11.8355	2445442	29.7109	6138856	FALSE	358	530	28	4.02901	4.84257
644	24	FALSE	TRUE	33.2415	9.12912	1404627	29.7799	4582004	FALSE	250	521	28	2.14462	4.85545
645	33	FALSE	TRUE	36.6197	10.1534	2088540	21.1893	4358606	FALSE	603	474	28	2.8578	3.25214
646	34	FALSE	TRUE	35.3553	9.21522	1705922	23.6406	4376351	FALSE	844	460	28	2.20457	3.70965
647	35	FALSE	TRUE	33.8378	8.74969	1420004	30.7231	4986111	FALSE	411	460	28	1.88043	5.03148
648	36	FALSE	TRUE	34.4093	10.4777	1788063	30.224	5157835	FALSE	743	454	28	3.08363	4.93833
649	37	FALSE	TRUE	35.2278	11.874	2174423	14.7487	2700839	FALSE	285	450	28	4.05585	2.05011
650	38	FALSE	TRUE	33.7343	7.83906	1260568	34.9071	5613275	FALSE	202	427	28	1.24637	5.81237
651	39	FALSE	TRUE	36.6742	9.76142	2016902	30.0262	6204009	FALSE	885	388	28	2.58488	4.90142
652	40	FALSE	TRUE	36.7151	12.8318	2660177	14.5385	3013998	FALSE	800	378	28	4.72273	2.01089
653	41	FALSE	TRUE	34.1321	9.14066	1522492	22.0536	3673301	FALSE	465	374	28	2.15266	3.41346
654	42	FALSE	TRUE	37.1618	10.7908	2319702	21.1022	4536361	FALSE	690	362	28	3.30161	3.2359
655	43	FALSE	TRUE	34.4093	9.34871	1595393	22.1471	3779483	FALSE	368	341	28	2.29751	3.4309
656	63	FALSE	TRUE	38.6264	12.5435	3028024	19.1522	4623380	FALSE	849	300	28	4.52198	2.87195
658	74	FALSE	TRUE	34.6699	9.40094	1641030	29.0411	5069421	FALSE	897	215	28	2.33388	4.71756
659	75	FALSE	TRUE	34	9.64572	1588035	13.9976	2304516	FALSE	801	208	28	2.50432	1.90994
660	76	FALSE	TRUE	34.4819	9.99662	1716780	34.7585	5969293	FALSE	684	170	28	2.74865	5.78463
661	77	FALSE	TRUE	33.3017	10.0048	1547721	30.5372	4724051	FALSE	576	161	28	2.75432	4.99678
662	82	FALSE	TRUE	23.4307	20.3683	1097492	40.7451	2195444	FALSE	840	125	28	9.97028	6.90193
663	92	FALSE	TRUE	36.6197	7.08693	1457774	28.8474	5933875	FALSE	739	87	28	0.722676	4.68141
664	98	FALSE	TRUE	34.0147	9.99478	1647639	28.0184	4618829	FALSE	635	72	28	2.74737	4.52669
665	101	FALSE	TRUE	36.7967	8.83631	1844112	36.6214	7642779	FALSE	419	61	28	1.94074	6.1323
666	102	FALSE	TRUE	37.108	8.83478	1890972	25.4028	5437151	FALSE	328	54	28	1.93967	4.03854
667	90	FALSE	TRUE	33.2415	9.55327	1469887	23.9808	3689745	FALSE	458	627	29	2.43995	3.77315
668	91	FALSE	TRUE	34.7131	9.00047	1577009	34.2897	6008044	FALSE	226	628	29	2.05504	5.69714
669	97	FALSE	TRUE	35.3553	9.40042	1740206	29.3747	5437844	FALSE	326	624	29	2.33352	4.77982
670	147	FALSE	TRUE	39.8246	12.0125	3178176	24.4536	6469722	FALSE	827	564	29	4.1523	3.86138
671	150	FALSE	TRUE	33.7343	9.14278	1470213	33.7813	5432229	FALSE	273	542	29	2.15413	5.60224
672	151	FALSE	TRUE	33.5261	8.48157	1338796	35.0239	5528445	FALSE	397	528	29	1.69374	5.83417
673	154	FALSE	TRUE	34.6554	8.98591	1566626	30.439	5306808	FALSE	660	468	29	2.04491	4.97846
674	155	FALSE	TRUE	35.171	8.09306	1474878	27.434	4999566	FALSE	553	466	29	1.42323	4.41763
675	156	FALSE	TRUE	34.6699	11.286	1970083	29.711	5186361	FALSE	776	462	29	3.64641	4.84259
676	159	FALSE	TRUE	33.9559	7.50618	1230982	34.2289	5613389	FALSE	253	426	29	1.01459	5.68578
677	161	FALSE	TRUE	37.8021	10.0413	2272106	28.6887	6491545	FALSE	724	374	29	2.77978	4.6518
678	162	FALSE	TRUE	32.0624	7.80117	1077055	27.6722	3820513	FALSE	501	367	29	1.21999	4.46208
679	163	FALSE	TRUE	33.541	7.93708	1254521	34.5211	5456347	FALSE	612	365	29	1.31462	5.74032
680	164	FALSE	TRUE	37.3363	11.9904	2614072	13.3039	2900435	FALSE	415	346	29	4.13691	1.78048
681	166	FALSE	TRUE	33.121	7.42114	1129455	35.2874	5370540	FALSE	210	334	29	0.955375	5.88333
682	174	FALSE	TRUE	33.9411	9.9147	1623853	29.7153	4866840	FALSE	889	288	29	2.69161	4.84339
683	190	FALSE	TRUE	35.4683	10.273	1920016	29.4256	5499645	FALSE	569	265	29	2.94105	4.78932
684	202	FALSE	TRUE	37.2156	10.8772	2348436	29.4524	6358939	FALSE	361	248	29	3.36175	4.79434
685	276	FALSE	TRUE	36.0555	10.5522	2071794	32.8141	6442652	FALSE	646	169	29	3.13549	5.42174
686	277	FALSE	TRUE	34.4093	10.6244	1813090	33.5644	5727897	FALSE	523	163	29	3.18574	5.56177
687	278	FALSE	TRUE	36.4006	8.18797	1654202	31.542	6372381	FALSE	429	164	29	1.48931	5.18432
688	280	FALSE	TRUE	37.2156	9.06834	1957903	25.7792	5565859	FALSE	219	151	29	2.1023	4.10878
689	281	FALSE	TRUE	33.7343	9.21084	1481158	32.0653	5156289	FALSE	791	94	29	2.20152	5.28198
690	282	FALSE	TRUE	33.8378	8.97668	1456843	22.6181	3670740	FALSE	686	84	29	2.03848	3.51882
691	283	FALSE	TRUE	34.7131	8.32966	1459474	33.2422	5824508	FALSE	363	83	29	1.58797	5.50164
692	284	FALSE	TRUE	37.2156	9.17963	1981930	28.8659	6232292	FALSE	592	68	29	2.17979	4.68486
693	285	FALSE	TRUE	37	12.4272	2636730	22.1207	4693460	FALSE	486	65	29	4.441	3.42599
694	286	FALSE	TRUE	36.6197	12.2857	2527159	21.4341	4408973	FALSE	280	60	29	4.34252	3.29784
695	4	FALSE	TRUE	33.2415	9.96287	1532910	34.1584	5255681	FALSE	299	663	3	2.72515	5.67262
696	5	FALSE	TRUE	33.8378	9.89852	1606450	35.8909	5824796	FALSE	388	660	3	2.68034	5.99596
697	6	FALSE	TRUE	34.8855	15.9662	2839399	29.2813	5207327	TRUE	200	648	3	6.90519	4.76239
698	7	FALSE	TRUE	33.0151	11.256	1696728	30.5131	4599547	FALSE	616	654	3	3.62553	4.99229
699	8	FALSE	TRUE	38.0789	9.80907	2268654	27.7213	6411423	TRUE	508	653	3	2.61806	4.47125
700	9	FALSE	TRUE	29.9666	13.0113	1466636	17.211	1940037	TRUE	247	597	3	4.8477	2.50967
701	10	FALSE	TRUE	39.2173	11.7742	2974790	26.0997	6594142	TRUE	169	592	3	3.98639	4.1686
702	12	FALSE	TRUE	36.1248	11.4982	2270567	28.8689	5700784	FALSE	774	584	3	3.79418	4.68543
703	13	FALSE	TRUE	34.2053	11.7015	1961593	37.3348	6258663	FALSE	674	565	3	3.93573	6.26546
704	14	FALSE	TRUE	33.6006	8.70784	1383693	35.2745	5605182	FALSE	568	558	3	1.85129	5.88092
705	15	FALSE	TRUE	34.9857	7.85308	1408642	24.1981	4340526	FALSE	461	553	3	1.25613	3.8137
706	16	FALSE	TRUE	33.7343	10.0696	1619246	32.5332	5231535	FALSE	356	543	3	2.79944	5.36931
707	17	FALSE	TRUE	37.6431	8.41625	1880450	20.5368	4588556	TRUE	252	541	3	1.64826	3.13037
708	18	FALSE	TRUE	39.8121	13.166	3480050	27.3556	7230660	TRUE	144	536	3	4.95542	4.40298
709	19	FALSE	TRUE	35.9026	11.6479	2257947	21.8634	4238241	FALSE	632	469	3	3.89838	3.37796
710	20	FALSE	TRUE	35.7771	12.4188	2382232	36.3925	6980967	TRUE	93	459	3	4.43519	6.08959
711	22	FALSE	TRUE	38.5876	12.9577	3118585	15.4986	3730129	FALSE	312	452	3	4.81038	2.19008
712	35	FALSE	TRUE	34.5398	8.78262	1515910	14.7262	2541795	FALSE	213	444	3	1.90336	2.04592
713	77	FALSE	TRUE	36	8.96407	1751867	36.6914	7170684	TRUE	119	410	3	2.02969	6.14537
714	388	FALSE	TRUE	38.2753	12.0496	2830210	30.2788	7111871	FALSE	475	368	3	4.17813	4.94856
715	389	FALSE	TRUE	38.4708	12.5562	2994598	23.6808	5647776	TRUE	164	357	3	4.53083	3.71715
716	390	FALSE	TRUE	33.5261	10.8543	1713323	31.9221	5038821	FALSE	368	356	3	3.34583	5.25525
717	391	FALSE	TRUE	37.0135	7.18502	1526151	27.8731	5920447	FALSE	268	353	3	0.790972	4.49957
718	392	FALSE	TRUE	38.833	9.0698	2224786	27.0283	6629928	TRUE	120	315	3	2.10331	4.3419
719	393	FALSE	TRUE	33.8378	8.59854	1395473	27.8751	4523898	FALSE	742	294	3	1.77518	4.49994
720	395	FALSE	TRUE	35.5106	10.9657	2056824	20.5667	3857668	FALSE	645	281	3	3.4234	3.13594
721	396	FALSE	TRUE	38.833	8.81168	2161472	26.053	6390697	FALSE	422	279	3	1.92359	4.15988
722	398	FALSE	TRUE	37.3631	11.3918	2488913	28.7192	6274649	FALSE	214	258	3	3.7201	4.65749
723	399	FALSE	TRUE	40.6079	13.3745	3751420	16.8807	4734883	TRUE	106	252	3	5.10059	2.44801
724	523	FALSE	TRUE	36.0555	7.90947	1552926	17.5673	3449114	FALSE	710	193	3	1.29539	2.57616
725	524	FALSE	TRUE	35.4401	10.365	1932603	20.4685	3816439	FALSE	589	191	3	3.00515	3.11762
726	563	FALSE	TRUE	33.541	10.0449	1587678	28.6462	4527770	FALSE	180	174	3	2.78226	4.64386
727	564	FALSE	TRUE	37.9473	11.1824	2559563	27.0312	6187257	FALSE	382	173	3	3.57426	4.34246
729	570	FALSE	TRUE	39.2173	11.5825	2926350	26.5631	6711220	FALSE	659	97	3	3.85289	4.25508
730	577	FALSE	TRUE	33.9411	6.18555	1013084	34.2561	5610547	FALSE	448	86	3	0.0950534	5.69086
731	580	FALSE	TRUE	36.0555	9.03875	1774647	13.1884	2589381	FALSE	332	78	3	2.0817	1.75891
732	581	FALSE	TRUE	38.4838	10.2748	2452993	17.3144	4133594	FALSE	128	72	3	2.94237	2.52896
733	582	FALSE	TRUE	34.8281	10.6549	1885507	30.0673	5320763	FALSE	229	65	3	3.20698	4.90909
734	32	FALSE	TRUE	34.4819	9.70487	1666676	32.8245	5637155	FALSE	787	651	30	2.54551	5.42368
735	46	FALSE	TRUE	34.9285	7.30459	1303839	38.2848	6833676	FALSE	443	646	30	0.874224	6.44275
736	53	FALSE	TRUE	34.1321	10.1977	1698557	38.5805	6426063	FALSE	582	642	30	2.88866	6.49794
737	68	FALSE	TRUE	34.5254	7.30028	1258469	35.8626	6182229	FALSE	147	612	30	0.871225	5.99069
738	70	FALSE	TRUE	37.5899	10.8159	2406384	31.0295	6903608	FALSE	741	578	30	3.31911	5.08866
739	71	FALSE	TRUE	38.0132	9.84325	2264795	26.6043	6121274	FALSE	618	557	30	2.64186	4.26277
740	72	FALSE	TRUE	38.2099	9.76373	2281569	18.5008	4323219	FALSE	529	556	30	2.58649	2.75038
741	74	FALSE	TRUE	34.4093	9.82195	1676154	22.1006	3771551	FALSE	421	534	30	2.62703	3.42223
742	75	FALSE	TRUE	37.8021	10.677	2415932	34.9335	7904588	FALSE	203	523	30	3.22236	5.81729
743	76	FALSE	TRUE	33.5261	9.44276	1490517	29.5464	4663836	FALSE	782	493	30	2.363	4.81188
744	140	FALSE	TRUE	39.6989	11.5728	3032921	21.0336	5512345	FALSE	255	433	30	3.84611	3.22309
745	169	FALSE	TRUE	34.4093	10.7301	1831137	29.3194	5003464	FALSE	848	402	30	3.25937	4.7695
746	177	FALSE	TRUE	33.6155	7.53404	1198766	31.2938	4979251	FALSE	738	395	30	1.03399	5.13799
747	200	FALSE	TRUE	37.3363	9.05265	1973596	36.8138	8025883	FALSE	625	375	30	2.09137	6.16821
748	201	FALSE	TRUE	34.4819	9.73458	1671778	35.9359	6171495	FALSE	515	373	30	2.56619	6.00438
749	242	FALSE	TRUE	36.4006	11.4754	2318365	29.0939	5877802	FALSE	216	336	30	3.77833	4.72743
750	258	FALSE	TRUE	34.0147	9.00171	1483930	28.6546	4723708	FALSE	790	291	30	2.0559	4.64543
751	259	FALSE	TRUE	34.6554	8.3521	1456126	30.5439	5325089	FALSE	683	282	30	1.6036	4.99803
752	261	FALSE	TRUE	33.8378	11.3115	1835767	32.5619	5284528	FALSE	260	270	30	3.66419	5.37466
753	262	FALSE	TRUE	33.8378	10.9056	1769883	31.7267	5148983	FALSE	358	261	30	3.38152	5.21879
754	264	FALSE	TRUE	39.8121	11.6734	3085530	24.9539	6595864	FALSE	167	246	30	3.91616	3.95476
755	265	FALSE	TRUE	35.8469	11.049	2131899	29.2085	5635754	FALSE	852	201	30	3.48141	4.7488
756	266	FALSE	TRUE	33.7343	8.75621	1408050	28.2036	4535301	FALSE	742	192	30	1.88497	4.56125
757	267	FALSE	TRUE	33.8378	10.28	1668363	30.7582	4991814	FALSE	635	182	30	2.94597	5.03804
758	271	FALSE	TRUE	36	11.241	2196846	29.253	5716980	FALSE	226	146	30	3.61507	4.75711
759	290	FALSE	TRUE	33.2415	8.17002	1257057	36.2512	5577695	FALSE	812	117	30	1.47681	6.06322
760	300	FALSE	TRUE	36.4006	11.8159	2387148	20.3398	4109227	FALSE	698	103	30	4.01539	3.09361
761	301	FALSE	TRUE	34.6554	8.15785	1422259	32.8811	5732576	FALSE	588	97	30	1.46834	5.43425
762	303	FALSE	TRUE	34.0588	9.48186	1569167	27.7237	4588029	FALSE	392	89	30	2.39023	4.47169
763	304	FALSE	TRUE	33.8378	9.28932	1507581	13.8722	2251341	FALSE	261	62	30	2.25616	1.88653
764	305	FALSE	TRUE	34.4093	6.83253	1165997	26.3013	4488416	FALSE	183	44	30	0.545534	4.20622
765	53	FALSE	TRUE	33.2866	9.559	1476762	30.9117	4775532	FALSE	643	669	31	2.44394	5.06669
766	71	FALSE	TRUE	33.2866	10.9652	1694001	33.3932	5158893	FALSE	357	647	31	3.42304	5.52982
767	73	FALSE	TRUE	38.0526	11.6972	2699750	20.2338	4670011	TRUE	242	644	31	3.93274	3.07381
768	116	FALSE	TRUE	37.1214	11.3629	2434735	34.0328	7292227	FALSE	710	576	31	3.69997	5.64919
769	117	FALSE	TRUE	40.2244	8.14931	2221657	22.734	6197730	FALSE	409	570	31	1.46239	3.54045
770	118	FALSE	TRUE	38.0132	10.8245	2490572	28.8631	6640993	FALSE	301	551	31	3.3251	4.68434
771	120	FALSE	TRUE	35.1283	10.7025	1943323	29.2352	5308452	FALSE	657	484	31	3.24011	4.7538
772	121	FALSE	TRUE	35.3553	11.066	2048535	21.8726	4049054	FALSE	551	475	31	3.49323	3.37967
773	122	FALSE	TRUE	40.4599	8.90124	2469519	19.4022	5382860	FALSE	451	468	31	1.98595	2.91862
774	124	FALSE	TRUE	38.0789	11.5141	2663000	17.0434	3941825	TRUE	253	457	31	3.80526	2.47839
775	125	FALSE	TRUE	33.8378	8.9285	1449023	22.9723	3728223	FALSE	504	394	31	2.00493	3.58493
776	126	FALSE	TRUE	34.6554	6.82899	1190583	34.7613	6060361	FALSE	719	390	31	0.543074	5.78514
777	127	FALSE	TRUE	33	7.5184	1131764	31.3733	4722705	FALSE	607	387	31	1.0231	5.15284
778	128	FALSE	TRUE	37.2156	7.13888	1541321	31.1006	6714791	FALSE	410	366	31	0.758842	5.10194
779	130	FALSE	TRUE	27.6586	29.2363	2591214	98.1438	8698488	TRUE	474	307	31	16.145	17.6145
780	132	FALSE	TRUE	37.6563	7.99922	1789165	27.2443	6093664	FALSE	677	290	31	1.35788	4.38222
781	133	FALSE	TRUE	22.8035	13.1823	654763	51.1842	2542317	FALSE	574	285	31	4.96678	8.85022
782	134	FALSE	TRUE	29	16.3543	1670763	34.0909	3482742	FALSE	360	273	31	7.17542	5.66003
783	135	FALSE	TRUE	38.4187	12.3888	2942712	17.3922	4131166	FALSE	264	269	31	4.41429	2.54348
784	146	FALSE	TRUE	34.5254	7.52381	1297002	35.4755	6115492	FALSE	729	207	31	1.02686	5.91844
785	147	FALSE	TRUE	34.9857	7.29881	1309220	37.6147	6747126	FALSE	622	200	31	0.8702	6.3177
786	148	FALSE	TRUE	38.0132	11.1495	2565349	17.4371	4012039	FALSE	325	178	31	3.55139	2.55187
787	149	FALSE	TRUE	32.9848	11.7214	1762027	37.9392	5703218	TRUE	431	116	31	3.94961	6.37825
788	150	FALSE	TRUE	33.121	7.24155	1102123	30.0715	4576713	FALSE	790	112	31	0.830332	4.90987
789	151	FALSE	TRUE	36.6742	11.4688	2369679	22.3875	4625694	TRUE	369	106	31	3.7737	3.47577
790	152	FALSE	TRUE	39.9625	7.83654	2094935	22.0525	5895275	FALSE	689	107	31	1.24462	3.41326
791	153	FALSE	TRUE	39.4081	8.34707	2139832	19.5768	5018667	FALSE	584	106	31	1.60009	2.95121
792	154	FALSE	TRUE	38.2753	12.6827	2978897	19.2547	4522528	TRUE	493	94	31	4.6189	2.89109
793	155	FALSE	TRUE	34.9285	7.04653	1257777	33.0948	5907281	FALSE	281	84	31	0.694543	5.47412
794	156	FALSE	TRUE	33.0606	9.98752	1511738	33.0481	5002253	TRUE	405	63	31	2.74231	5.46541
795	157	FALSE	TRUE	18	26.2038	640134	76.5479	1869991	FALSE	552	39	31	14.0335	13.584
796	22	FALSE	TRUE	34.4384	9.6107	1644261	35.6931	6106607	FALSE	861	662	32	2.47994	5.95906
797	25	FALSE	TRUE	34.0588	11.8244	1956844	30.0575	4974255	FALSE	340	617	32	4.02133	4.90725
798	26	FALSE	TRUE	34.1321	9.04653	1506814	11.2089	1866985	FALSE	247	615	32	2.08712	1.38947
799	27	FALSE	TRUE	35.609	10.001	1891513	32.9946	6240371	FALSE	602	549	32	2.75167	5.45542
800	28	FALSE	TRUE	33.9411	10.5093	1721242	28.788	4714976	FALSE	495	540	32	3.10563	4.67034
801	29	FALSE	TRUE	38.5876	8.85474	2131112	26.7657	6441822	FALSE	395	530	32	1.95357	4.29289
802	30	FALSE	TRUE	40.1622	9.86188	2676086	21.6324	5870096	FALSE	304	528	32	2.65483	3.33485
803	31	FALSE	TRUE	38.0789	8.92102	2063266	19.0847	4413929	FALSE	197	521	32	1.99972	2.85936
804	33	FALSE	TRUE	34.9857	11.0194	1976594	34.3366	6159118	FALSE	874	476	32	3.46077	5.70589
805	38	FALSE	TRUE	35.1141	11.6084	2105251	22.3535	4053963	FALSE	554	452	32	3.87087	3.46944
806	39	FALSE	TRUE	35.5106	12.5113	2346724	15.0223	2817726	FALSE	451	441	32	4.49955	2.10119
807	40	FALSE	TRUE	35.4683	10.3211	1929008	20.8107	3889516	FALSE	346	432	32	2.97455	3.18149
808	41	FALSE	TRUE	33.6155	9.77594	1555481	14.1441	2250509	FALSE	258	426	32	2.59499	1.93727
809	63	FALSE	TRUE	33.541	8.84759	1398436	29.3894	4645247	FALSE	611	363	32	1.9486	4.78258
810	68	FALSE	TRUE	36.2353	9.5352	1900271	31.9759	6372470	FALSE	509	352	32	2.42737	5.26529
811	70	FALSE	TRUE	34.4384	10.2402	1751968	35.7889	6123003	FALSE	402	341	32	2.91828	5.97694
812	71	FALSE	TRUE	39.6611	8.225	2149403	22.0916	5773094	FALSE	316	340	32	1.5151	3.42055
813	73	FALSE	TRUE	33.541	9.20353	1454695	27.36	4324471	FALSE	885	290	32	2.19643	4.40381
814	74	FALSE	TRUE	33.5261	8.69662	1372740	27.7957	4387485	FALSE	671	275	32	1.84347	4.48513
815	75	FALSE	TRUE	37.3363	9.38576	2046220	36.6226	7984215	FALSE	571	262	32	2.32332	6.13254
816	76	FALSE	TRUE	32.7567	6.52803	961104	34.738	5114380	FALSE	458	254	32	0.333519	5.7808
817	77	FALSE	TRUE	34.3657	10.0941	1716056	35.5109	6037052	FALSE	356	244	32	2.81653	5.92505
818	78	FALSE	TRUE	38.1838	8.47526	1976415	18.078	4215745	FALSE	269	243	32	1.68935	2.67147
819	79	FALSE	TRUE	34.0147	7.52131	1239887	33.9687	5599742	FALSE	622	178	32	1.02513	5.63723
820	80	FALSE	TRUE	36.4966	6.2745	1277686	27.5699	5614093	FALSE	523	163	32	0.15699	4.44298
821	81	FALSE	TRUE	34.4819	8.29503	1424556	33.1438	5691990	FALSE	416	152	32	1.56386	5.48327
822	82	FALSE	TRUE	40.2244	12.0284	3279161	16.8344	4589375	FALSE	328	152	32	4.16332	2.43938
823	83	FALSE	TRUE	34.5398	7.08979	1223721	36.0949	6230105	FALSE	225	147	32	0.724661	6.03405
824	86	FALSE	TRUE	25.4558	10.1326	700118	58.1869	4020469	TRUE	903	128	32	2.84332	10.1572
825	101	FALSE	TRUE	39.6989	10.2016	2673569	20.4681	5364145	FALSE	479	67	32	2.89137	3.11755
826	102	FALSE	TRUE	35.7771	9.25698	1775713	31.2079	5986440	FALSE	391	55	32	2.23365	5.12197
827	103	FALSE	TRUE	37.2156	7.08804	1530345	19.2215	4150030	FALSE	284	56	32	0.723445	2.8849
828	4	FALSE	TRUE	36.6742	12.5045	2583685	35.1024	7252844	TRUE	399	681	33	4.49487	5.8488
829	5	FALSE	TRUE	32.9848	9.74473	1464879	11.7009	1758935	TRUE	455	652	33	2.57326	1.48129
830	6	FALSE	TRUE	34.176	12.0503	2014879	31.4377	5256587	TRUE	527	645	33	4.17856	5.16486
831	7	FALSE	TRUE	39.6232	9.02694	2352225	20.4317	5324065	TRUE	339	645	33	2.07348	3.11076
832	8	FALSE	TRUE	39.8246	10.2356	2708055	17.9234	4742014	FALSE	213	637	33	2.91506	2.64262
833	9	FALSE	TRUE	36.1248	12.784	2524485	34.4787	6808565	TRUE	615	630	33	4.68949	5.73241
834	34	FALSE	TRUE	34.2053	8.49861	1424674	37.0891	6217470	FALSE	420	597	33	1.70561	6.2196
835	58	FALSE	TRUE	34.6554	12.2043	2127719	37.8847	6604913	TRUE	552	585	33	4.28579	6.36808
836	88	FALSE	TRUE	39.5601	13.8616	3594796	15.3381	3977709	TRUE	485	571	33	5.43979	2.16013
837	107	FALSE	TRUE	36.6197	7.26037	1493449	38.2852	7875228	TRUE	620	561	33	0.843435	6.44284
838	114	FALSE	TRUE	33.541	10.8884	1721002	6.63462	1048657	TRUE	374	557	33	3.36958	0.535753
839	133	FALSE	TRUE	33.3017	7.22259	1117324	35.1854	5443119	FALSE	158	541	33	0.817134	5.86429
840	136	FALSE	TRUE	37.6431	10.0595	2247608	29.0913	6499890	FALSE	56	535	33	2.79244	4.72693
841	146	FALSE	TRUE	33.7343	7.3007	1173996	37.7541	6071075	TRUE	535	523	33	0.871518	6.3437
842	196	FALSE	TRUE	32.6956	6.81421	997633	33.257	4868981	TRUE	689	506	33	0.532783	5.50439
843	206	FALSE	TRUE	39.4081	11.9728	3069306	20.6487	5293435	TRUE	623	490	33	4.12461	3.15125
844	207	FALSE	TRUE	36.7967	10.2165	2132156	38.1847	7969049	TRUE	561	465	33	2.90175	6.42408
845	208	FALSE	TRUE	36.6197	8.2161	1690041	38.9495	8011860	FALSE	440	459	33	1.50889	6.5668
846	209	FALSE	TRUE	37.9473	8.98207	2055931	27.29	6246479	FALSE	332	455	33	2.04223	4.39074
847	213	FALSE	TRUE	36.4006	12.0872	2441957	33.401	6747961	TRUE	647	423	33	4.20428	5.53128
848	243	FALSE	TRUE	33.3766	9.93768	1547753	40.1024	6245780	TRUE	598	388	33	2.70761	6.78198
849	323	FALSE	TRUE	40.1995	12.2212	3325567	25.319	6889649	FALSE	498	375	33	4.29762	4.02289
850	386	FALSE	TRUE	34.4384	8.74124	1495507	35.1187	6008337	TRUE	649	355	33	1.87454	5.85185
851	407	FALSE	TRUE	36.2215	7.66499	1525812	17.7492	3533198	FALSE	177	352	33	1.12517	2.61011
852	463	FALSE	TRUE	33.9411	6.44096	1054916	36.0576	5905607	FALSE	668	287	33	0.272893	6.02709
853	465	FALSE	TRUE	39.6989	9.3387	2447425	17.7505	4651946	FALSE	451	281	33	2.29055	2.61036
854	466	FALSE	TRUE	34.2053	9.01083	1510539	33.8891	5681042	FALSE	345	266	33	2.06225	5.62238
855	467	FALSE	TRUE	39.4588	9.95525	2561969	17.0548	4389022	FALSE	243	263	33	2.71985	2.48051
856	481	FALSE	TRUE	34.0147	8.15099	1343689	36.3815	5997492	FALSE	722	207	33	1.46356	6.08754
857	484	FALSE	TRUE	33.541	10.5542	1668179	35.7478	5650239	FALSE	613	199	33	3.13688	5.96926
858	488	FALSE	TRUE	32.9848	7.01882	1055106	29.4174	4422175	FALSE	510	185	33	0.675249	4.78779
859	492	FALSE	TRUE	39.6611	12.148	3174577	24.1628	6314365	FALSE	301	175	33	4.24661	3.80712
860	508	FALSE	TRUE	39.6989	11.3089	2963763	24.2587	6357560	FALSE	678	110	33	3.66237	3.82501
861	509	FALSE	TRUE	32.8024	7.46857	1104192	29.261	4326091	FALSE	459	94	33	0.988404	4.7586
862	510	FALSE	TRUE	33.7343	7.44846	1197757	33.053	5315119	FALSE	354	84	33	0.974403	5.46632
863	512	FALSE	TRUE	32.9848	7.49778	1127105	17.3891	2614017	FALSE	169	68	33	1.00874	2.5429
864	513	FALSE	TRUE	38.4708	8.8954	2121518	17.7288	4228240	FALSE	57	69	33	1.98188	2.6063
865	514	FALSE	TRUE	17.1172	21.5334	452379	28.8468	606022	FALSE	410	18	33	10.7815	4.68131
866	1	FALSE	TRUE	39.2938	10.9472	2782041	20.7522	5273795	TRUE	855	683	34	3.41054	3.17057
867	2	FALSE	TRUE	37.6962	9.51267	2134431	28.5225	6399812	FALSE	755	668	34	2.41168	4.62077
868	3	FALSE	TRUE	38.1838	11.3893	2655964	33.2203	7746906	TRUE	535	669	34	3.71836	5.49754
869	4	FALSE	TRUE	37.855	13.3121	3024865	25.4455	5781882	FALSE	646	662	34	5.0572	4.04651
870	5	FALSE	TRUE	40.8534	9.96809	2846985	20.1654	5759450	TRUE	493	656	34	2.72878	3.06107
871	6	FALSE	TRUE	35.7351	13.4537	2571675	37.0835	7088522	TRUE	912	649	34	5.15575	6.21855
872	7	FALSE	TRUE	37.5899	13.6085	3027689	17.9724	3998595	TRUE	428	651	34	5.26353	2.65176
873	8	FALSE	TRUE	35.1283	9.03147	1639910	13.7196	2491162	TRUE	327	596	34	2.07663	1.85805
874	9	FALSE	TRUE	34.2053	11.9679	2006258	15.9207	2668888	TRUE	907	591	34	4.12125	2.26886
875	12	FALSE	TRUE	38.2099	8.58017	2004998	25.7204	6010302	TRUE	439	560	34	1.7624	4.09782
876	13	FALSE	TRUE	36.6742	9.58705	1980874	22.8874	4728993	FALSE	604	563	34	2.46347	3.56908
877	15	FALSE	TRUE	37.8021	12.5162	2832095	18.4609	4177237	TRUE	375	558	34	4.50296	2.74293
878	16	FALSE	TRUE	36.2215	9.57524	1906071	31.466	6263707	TRUE	293	550	34	2.45525	5.17014
879	17	FALSE	TRUE	37.1618	11.9745	2574170	14.4983	3116701	TRUE	235	547	34	4.12583	2.00338
880	19	FALSE	TRUE	38.833	10.2922	2524647	35.689	8754365	TRUE	382	491	34	2.95448	5.95828
881	20	FALSE	TRUE	35.6931	10.636	2025908	14.3692	2737013	TRUE	194	487	34	3.19381	1.9793
882	23	FALSE	TRUE	33.541	11.2991	1785909	31.5638	4988914	FALSE	659	470	34	3.65551	5.18838
883	24	FALSE	TRUE	37.3631	10.1687	2221676	35.0185	7650931	FALSE	559	468	34	2.86844	5.83315
884	25	FALSE	TRUE	38.8973	14.5052	3575779	21.4467	5286973	TRUE	124	459	34	5.88791	3.30019
885	26	FALSE	TRUE	38.6005	12.4561	3000881	16.733	4031258	FALSE	458	464	34	4.46112	2.42045
886	27	FALSE	TRUE	38.2099	12.1135	2830654	32.8778	7682818	TRUE	331	456	34	4.22259	5.43362
887	28	FALSE	TRUE	37.6563	9.89486	2213158	25.8581	5783619	TRUE	242	449	34	2.67779	4.12351
888	29	FALSE	TRUE	31.3209	10.1349	1304401	11.9726	1540918	TRUE	94	413	34	2.84492	1.532
889	30	FALSE	TRUE	40.4475	13.6041	3770804	17.7137	4909904	TRUE	175	414	34	5.2605	2.60349
890	31	FALSE	TRUE	35.6931	7.24031	1379113	22.6705	4318204	FALSE	926	401	34	0.829468	3.52859
891	33	FALSE	TRUE	36.1248	12.7267	2513158	14.1556	2795329	FALSE	723	383	34	4.64956	1.93943
892	34	FALSE	TRUE	34.5254	10.7896	1859982	33.1036	5706609	FALSE	616	373	34	3.3008	5.47576
893	36	FALSE	TRUE	38.2099	11.966	2796196	16.4573	3845700	FALSE	399	363	34	4.11991	2.36899
894	37	FALSE	TRUE	39.5601	9.71466	2519346	24.0325	6232448	FALSE	299	356	34	2.55232	3.78279
895	38	FALSE	TRUE	35.3553	22.8641	4232605	18.5303	3430323	TRUE	78	354	34	11.7081	2.75588
896	39	FALSE	TRUE	38.4187	13.0782	3106466	17.6021	4181015	TRUE	185	349	34	4.89432	2.58265
897	41	FALSE	TRUE	33.5261	8.23577	1299996	27.9943	4418828	FALSE	881	298	34	1.52259	4.52219
898	42	FALSE	TRUE	38	8.2238	1890218	25.3618	5829332	FALSE	775	294	34	1.51426	4.03087
899	44	FALSE	TRUE	34.2053	6.82288	1143760	25.8082	4326376	FALSE	552	287	34	0.538816	4.11419
900	46	FALSE	TRUE	37.1618	7.46604	1604979	26.5611	5709854	FALSE	336	274	34	0.986641	4.25471
901	47	FALSE	TRUE	38.4187	7.67056	1821987	18.0529	4288113	FALSE	257	263	34	1.12905	2.6668
902	48	FALSE	TRUE	38.5876	9.97031	2399602	16.5094	3973397	FALSE	148	256	34	2.73033	2.37872
903	51	FALSE	TRUE	35.7771	9.08672	1743054	18.7371	3594227	FALSE	842	202	34	2.1151	2.79448
904	52	FALSE	TRUE	37.0135	12.384	2630459	20.6476	4385692	FALSE	746	197	34	4.41097	3.15104
905	53	FALSE	TRUE	39.8121	11.9946	3170424	24.2817	6418185	FALSE	620	193	34	4.13979	3.82931
906	54	FALSE	TRUE	35.3412	8.4404	1560614	17.8849	3306878	FALSE	506	188	34	1.66508	2.63543
907	55	FALSE	TRUE	38.2753	7.49062	1759393	20.5801	4833849	FALSE	396	187	34	1.00376	3.13846
908	57	FALSE	TRUE	34.6554	7.75729	1352425	26.7954	4671569	FALSE	214	173	34	1.18944	4.29843
909	58	FALSE	TRUE	37.5366	9.17676	2033034	24.6994	5471945	FALSE	100	160	34	2.17779	3.90726
910	61	FALSE	TRUE	39.8497	11.2726	2988065	14.9692	3967918	FALSE	583	114	34	3.63712	2.09127
911	62	FALSE	TRUE	36.3593	7.28317	1466413	17.0432	3431515	FALSE	701	105	34	0.859312	2.47834
912	63	FALSE	TRUE	36.3456	8.70417	1750532	35.8608	7212119	FALSE	355	103	34	1.84873	5.99035
913	64	FALSE	TRUE	39.5601	12.2119	3166973	24.2549	6290136	FALSE	471	87	34	4.29113	3.8243
914	65	FALSE	TRUE	39.2046	11.4506	2890195	23.0943	5829136	FALSE	269	82	34	3.76102	3.60769
915	66	FALSE	TRUE	38.0789	8.96278	2072924	25.3776	5869359	FALSE	162	73	34	2.0288	4.03383
916	67	FALSE	TRUE	34.0588	6.50444	1076429	32.725	5415702	FALSE	55	58	34	0.317092	5.4051
917	5	FALSE	TRUE	33.1361	12.0529	1836893	36.1071	5502811	FALSE	584	660	35	4.18041	6.03632
918	6	FALSE	TRUE	38.9102	13.2808	3277189	14.2912	3526518	FALSE	484	657	35	5.03537	1.96473
919	8	FALSE	TRUE	37.8021	12.9608	2932698	17.4328	3944607	FALSE	263	644	35	4.81253	2.55106
920	9	FALSE	TRUE	38.2753	13.7027	3218481	18.7306	4399439	FALSE	173	640	35	5.32913	2.79328
921	10	FALSE	TRUE	38.0789	13.3106	3078504	24.4711	5659715	FALSE	67	637	35	5.05616	3.86465
922	70	FALSE	TRUE	33.8378	10.7579	1745919	39.4168	6397023	FALSE	643	571	35	3.27871	6.65402
923	81	FALSE	TRUE	35.7771	11.5256	2210881	35.0886	6730844	FALSE	558	566	35	3.81322	5.84623
924	92	FALSE	TRUE	36.0555	13.4634	2643369	23.8259	4677916	FALSE	453	563	35	5.1625	3.74423
925	106	FALSE	TRUE	34.0588	7.75716	1283744	28.9444	4790056	FALSE	347	558	35	1.18934	4.69952
926	113	FALSE	TRUE	38.4187	9.14433	2172052	28.8181	6845170	FALSE	127	546	35	2.15521	4.67595
927	168	FALSE	TRUE	33.0151	9.06574	1366569	31.9684	4818908	FALSE	595	474	35	2.10049	5.26389
928	180	FALSE	TRUE	33.7343	8.28597	1332433	35.9151	5775358	FALSE	406	463	35	1.55755	6.00048
929	181	FALSE	TRUE	33.0151	9.16713	1381853	34.6762	5227094	FALSE	298	455	35	2.17109	5.76927
930	182	FALSE	TRUE	37.4433	11.0416	2427956	36.2874	7979329	FALSE	188	455	35	3.47622	6.06997
931	191	FALSE	TRUE	37.9473	7.62841	1746088	22.435	5135207	FALSE	79	449	35	1.09969	3.48464
932	194	FALSE	TRUE	34.4384	12.0443	2060615	36.3814	6224359	FALSE	656	385	35	4.17441	6.08751
933	195	FALSE	TRUE	32.7567	8.12443	1196137	31.4491	4630164	FALSE	573	376	35	1.44507	5.16698
934	196	FALSE	TRUE	34.6554	12.4488	2170357	23.1089	4028862	FALSE	456	370	35	4.45608	3.61041
935	197	FALSE	TRUE	36.3593	12.4117	2498995	30.9514	6231830	FALSE	356	370	35	4.4302	5.07409
936	198	FALSE	TRUE	37.6431	7.81091	1745200	28.3703	6338805	FALSE	140	360	35	1.22677	4.59237
937	199	FALSE	TRUE	36.0555	8.33746	1636957	31.6262	6209406	FALSE	247	359	35	1.5934	5.20002
938	212	FALSE	TRUE	39.6989	12.0105	3147641	25.1527	6591861	FALSE	720	299	35	4.15091	3.99186
939	213	FALSE	TRUE	38.9487	11.9042	2946235	21.9439	5431011	FALSE	522	286	35	4.07687	3.39298
940	214	FALSE	TRUE	33.9411	8.66154	1418608	30.8863	5058630	FALSE	619	284	35	1.81905	5.06194
941	215	FALSE	TRUE	32.7567	7.09352	1044360	37.2049	5477571	FALSE	420	279	35	0.727263	6.2412
942	216	FALSE	TRUE	33.2415	9.05419	1393097	34.3749	5288995	FALSE	310	269	35	2.09244	5.71303
943	217	FALSE	TRUE	38.2753	12.1392	2851259	16.4716	3868852	FALSE	199	267	35	4.24053	2.37168
944	218	FALSE	TRUE	37.4833	8.5586	1888017	18.7669	4139957	FALSE	91	262	35	1.74738	2.80005
945	219	FALSE	TRUE	33.8378	10.22	1658617	14.5191	2356332	FALSE	466	211	35	2.90416	2.00726
946	220	FALSE	TRUE	36.4006	10.618	2145132	31.7032	6404955	FALSE	781	206	35	3.18129	5.21441
947	221	FALSE	TRUE	34.2053	9.92233	1663340	22.9061	3839889	FALSE	683	197	35	2.69692	3.57257
948	222	FALSE	TRUE	41	11.6166	3353669	26.8116	7740400	FALSE	581	197	35	3.87663	4.30147
949	223	FALSE	TRUE	33.4216	6.62542	1036052	34.5645	5405044	FALSE	359	175	35	0.401327	5.74843
950	224	FALSE	TRUE	37.5899	9.40379	2092207	26.0182	5788664	FALSE	153	173	35	2.33587	4.15338
951	225	FALSE	TRUE	34.0588	10.3126	1706643	14.4081	2384416	FALSE	260	171	35	2.96864	1.98655
952	226	FALSE	TRUE	35.3412	10.9803	2030238	28.8894	5341592	FALSE	739	106	35	3.43358	4.68925
953	227	FALSE	TRUE	41.4005	11.3094	3361600	24.837	7382503	FALSE	534	101	35	3.66275	3.93293
954	228	FALSE	TRUE	34.1321	6.69182	1114607	36.7281	6117532	FALSE	632	98	35	0.447564	6.15223
955	229	FALSE	TRUE	37.7359	10.2464	2306342	37.334	8403461	FALSE	416	87	35	2.92255	6.2653
956	230	FALSE	TRUE	36.4006	9.36493	1891982	22.8767	4621745	FALSE	305	80	35	2.30881	3.56708
957	231	FALSE	TRUE	42.0476	11.4667	3570690	24.1947	7534109	FALSE	209	80	35	3.77227	3.81306
958	233	FALSE	TRUE	21.8403	20.5206	895481	50.89	2220743	FALSE	594	29	35	10.0763	8.79531
959	2	FALSE	TRUE	16.1245	27.6577	485696	101.998	1791181	FALSE	418	711	36	15.0458	18.3338
960	7	FALSE	TRUE	35.4683	11.1936	2092078	36.8938	6895456	FALSE	696	656	36	3.58206	6.18315
961	8	FALSE	TRUE	39.9625	11.6872	3124328	27.9554	7473288	FALSE	595	655	36	3.92578	4.51494
962	9	FALSE	TRUE	36.2353	10.4487	2082325	25.1299	5008149	FALSE	383	645	36	3.06343	3.98761
963	10	FALSE	TRUE	35.3836	8.87578	1647031	40.9738	7603296	FALSE	489	644	36	1.96822	6.94462
964	12	FALSE	TRUE	33.6155	7.42212	1180957	37.3715	5946298	FALSE	167	624	36	0.956059	6.2723
965	28	FALSE	TRUE	37.5366	9.43792	2090891	31.4139	6959479	FALSE	748	568	36	2.35963	5.16041
966	29	FALSE	TRUE	33.8378	8.76587	1422629	36.5389	5929968	FALSE	659	560	36	1.89169	6.11691
967	30	FALSE	TRUE	36.2491	12.5606	2506068	31.7345	6331595	FALSE	549	557	36	4.53393	5.22024
968	32	FALSE	TRUE	38.5876	9.90178	2383108	26.8126	6453109	FALSE	226	540	36	2.68261	4.30164
969	33	FALSE	TRUE	34.8855	12.4782	2219095	23.5671	4191121	FALSE	333	539	36	4.47652	3.69593
970	34	FALSE	TRUE	33.7343	8.86647	1425781	34.0989	5483312	FALSE	121	534	36	1.96174	5.66153
971	35	FALSE	TRUE	34.1321	11.7322	1954138	30.0643	5007591	FALSE	799	479	36	3.95708	4.90853
972	37	FALSE	TRUE	36.8917	11.7303	2467094	34.241	7201499	FALSE	601	463	36	3.9558	5.68805
973	39	FALSE	TRUE	40.3113	8.4782	2326335	23.0384	6321502	FALSE	390	454	36	1.69139	3.59725
974	40	FALSE	TRUE	36.7696	9.86871	2055011	24.0599	5010114	FALSE	284	444	36	2.65959	3.7879
975	84	FALSE	TRUE	35.7771	10.1084	1939040	33.5826	6441953	FALSE	669	375	36	2.82649	5.56516
976	85	FALSE	TRUE	39.4462	12.667	3256685	26.7076	6866528	FALSE	559	370	36	4.60797	4.28205
977	87	FALSE	TRUE	39.9249	11.6404	3103042	20.6881	5514947	FALSE	342	356	36	3.89316	3.15861
978	88	FALSE	TRUE	38.833	13.5327	3319519	12.0638	2959210	FALSE	236	353	36	5.21077	1.54903
979	89	FALSE	TRUE	38.0789	11.7287	2712625	20.4009	4718358	FALSE	128	346	36	3.95466	3.10502
980	90	FALSE	TRUE	36.6197	7.03991	1448101	29.0139	5968123	FALSE	818	291	36	0.689933	4.71249
981	91	FALSE	TRUE	33.541	9.29809	1469641	30.4813	4817817	FALSE	733	287	36	2.26227	4.98635
982	92	FALSE	TRUE	38.4187	10.7444	2552127	36.9605	8779231	FALSE	621	284	36	3.26935	6.1956
983	94	FALSE	TRUE	39.1152	9.64785	2418556	25.4552	6381196	FALSE	404	268	36	2.5058	4.04831
984	96	FALSE	TRUE	33.1059	8.18725	1244350	36.4295	5536790	FALSE	298	253	36	1.48881	6.0965
985	109	FALSE	TRUE	36.2353	12.2135	2434039	13.6671	2723708	FALSE	776	193	36	4.29226	1.84824
986	110	FALSE	TRUE	37.6563	10.4979	2348037	29.4265	6581757	FALSE	680	189	36	3.09767	4.7895
987	112	FALSE	TRUE	33.8378	9.54318	1548781	32.4858	5272184	FALSE	570	178	36	2.43292	5.36047
988	114	FALSE	TRUE	33.8378	10.1472	1646802	14.4272	2341411	FALSE	465	172	36	2.85347	1.99011
989	115	FALSE	TRUE	35.6931	7.46111	1421171	39.2215	7470804	FALSE	339	164	36	0.98321	6.61758
990	117	FALSE	TRUE	36.4966	8.44428	1719522	38.4537	7830381	FALSE	142	160	36	1.66778	6.47427
991	118	FALSE	TRUE	38.4187	10.7166	2545502	17.4005	4133134	FALSE	833	107	36	3.24993	2.54503
992	119	FALSE	TRUE	39.9625	6.91948	1849778	20.3507	5440324	FALSE	727	99	36	0.606081	3.09564
993	120	FALSE	TRUE	38.2884	13.7203	3225916	14.6675	3448629	FALSE	619	91	36	5.34139	2.03497
994	121	FALSE	TRUE	36.2353	9.94152	1981246	23.9416	4771331	FALSE	419	83	36	2.71028	3.76583
995	122	FALSE	TRUE	33.541	8.3522	1320134	35.0722	5543456	FALSE	525	80	36	1.60366	5.84318
996	124	FALSE	TRUE	33	7.32958	1103341	35.7298	5378495	FALSE	206	71	36	0.891629	5.9659
997	5	FALSE	TRUE	40.3609	14.4809	3988095	14.8928	4101541	FALSE	703	671	37	5.87098	2.07701
998	6	FALSE	TRUE	37.3363	9.39428	2048077	30.8856	6733457	FALSE	603	662	37	2.32925	5.0618
999	7	FALSE	TRUE	33.7343	12.4486	2001812	31.7736	5109389	FALSE	476	652	37	4.45594	5.22755
1000	9	FALSE	TRUE	33.2415	8.70012	1338619	35.9551	5532129	FALSE	284	641	37	1.84591	6.00795
1001	10	FALSE	TRUE	38.0132	9.47355	2179732	19.4103	4466048	FALSE	172	637	37	2.38444	2.92014
1002	11	FALSE	TRUE	37.9473	12.037	2755174	25.1858	5764857	FALSE	63	631	37	4.16931	3.99804
1003	13	FALSE	TRUE	35.5106	9.72402	1823926	34.4004	6452444	FALSE	665	572	37	2.55884	5.71778
1004	14	FALSE	TRUE	37.2022	8.29454	1788896	31.2295	6735310	FALSE	533	566	37	1.56351	5.12599
1005	16	FALSE	TRUE	37.4433	8.54292	1878525	18.8009	4134178	FALSE	340	553	37	1.73646	2.80639
1006	17	FALSE	TRUE	39.1152	12.3057	3084842	26.4901	6640625	FALSE	231	545	37	4.35644	4.24146
1007	18	FALSE	TRUE	33.541	8.47578	1339667	35.4723	5606692	FALSE	126	537	37	1.68971	5.91785
1008	34	FALSE	TRUE	36.6197	10.1466	2087153	21.3601	4393740	FALSE	488	482	37	2.85311	3.28402
1009	36	FALSE	TRUE	33.6155	8.30245	1321029	35.0194	5572052	FALSE	607	471	37	1.56902	5.83332
1010	39	FALSE	TRUE	35	8.76541	1574218	30.922	5553418	FALSE	186	447	37	1.89137	5.06861
1011	43	FALSE	TRUE	34.7851	8.26353	1456909	32.748	5773660	FALSE	677	382	37	1.54192	5.4094
1012	44	FALSE	TRUE	34.1321	9.20147	1532620	36.7706	6124608	FALSE	448	366	37	2.19499	6.16015
1013	45	FALSE	TRUE	34.8281	9.88633	1749504	12.3004	2176697	FALSE	349	362	37	2.67186	1.59318
1014	46	FALSE	TRUE	37	11.7116	2484906	28.2911	6002657	FALSE	138	356	37	3.94276	4.57759
1015	152	FALSE	TRUE	38.833	9.19266	2254925	26.0488	6389662	FALSE	627	288	37	2.18887	4.15909
1016	157	FALSE	TRUE	35.3553	6.7831	1255689	25.7162	4760585	FALSE	521	280	37	0.511123	4.09702
1017	159	FALSE	TRUE	36.6197	7.39191	1520507	29.5066	6069466	FALSE	412	272	37	0.935025	4.80444
1018	160	FALSE	TRUE	37.6962	8.73017	1958857	18.2501	4094918	FALSE	303	268	37	1.86684	2.7036
1019	164	FALSE	TRUE	33.8378	7.92649	1286405	34.0754	5530155	FALSE	198	259	37	1.30725	5.65713
1020	165	FALSE	TRUE	38.5876	12.1463	2923319	27.5733	6636200	FALSE	88	258	37	4.24547	4.44362
1021	168	FALSE	TRUE	38.0789	7.58198	1753570	21.1163	4883811	FALSE	780	206	37	1.06737	3.23853
1022	169	FALSE	TRUE	34.2053	10.0758	1689068	13.644	2287234	FALSE	688	197	37	2.80378	1.84395
1023	170	FALSE	TRUE	37	10.2637	2177700	31.3508	6651848	FALSE	571	188	37	2.93462	5.14863
1024	171	FALSE	TRUE	39.8121	12.2814	3246250	24.8887	6578616	FALSE	470	186	37	4.33954	3.94258
1025	172	FALSE	TRUE	38.4187	9.09375	2160036	18.0149	4279080	FALSE	357	177	37	2.11999	2.6597
1026	174	FALSE	TRUE	33.541	8.41269	1329696	33.5798	5307566	FALSE	154	169	37	1.64578	5.56464
1027	196	FALSE	TRUE	32.1403	7.62585	1060540	27.0584	3763065	FALSE	735	101	37	1.09791	4.34753
1028	198	FALSE	TRUE	34.3657	9.61771	1635065	11.607	1973249	FALSE	519	90	37	2.48482	1.46376
1029	199	FALSE	TRUE	36.6879	6.60917	1367109	27.3288	5652972	FALSE	418	85	37	0.390015	4.39799
1030	200	FALSE	TRUE	39.1152	12.8693	3226115	13.2215	3314401	FALSE	315	82	37	4.74884	1.76508
1031	201	FALSE	TRUE	38.4708	12.6267	3011411	16.5249	3941126	FALSE	196	72	37	4.57991	2.38162
1032	202	FALSE	TRUE	37.4833	11.2023	2471203	27.6424	6097871	FALSE	98	66	37	3.58811	4.45651
1033	5	FALSE	TRUE	15.1327	34.8983	506578	37.0374	537629	FALSE	303	699	38	20.0873	6.20995
1034	7	FALSE	TRUE	38.6005	13.0273	3138503	29.5533	7119911	FALSE	786	658	38	4.85887	4.81317
1035	8	FALSE	TRUE	34.8281	12.6182	2232936	37.6149	6656412	FALSE	679	647	38	4.574	6.31774
1036	9	FALSE	TRUE	37.2156	8.6866	1875482	31.8837	6883854	FALSE	583	645	38	1.8365	5.24809
1037	10	FALSE	TRUE	34.8855	12.6213	2244550	23.1396	4115100	FALSE	475	633	38	4.57619	3.61614
1038	11	FALSE	TRUE	33.1059	8.56068	1301106	36.6471	5569857	FALSE	371	627	38	1.74882	6.1371
1039	12	FALSE	TRUE	37.1214	9.62194	2061699	27.217	5831811	FALSE	263	626	38	2.48777	4.37713
1040	13	FALSE	TRUE	33.9411	7.82776	1282049	33.9012	5552413	FALSE	135	611	38	1.2385	5.62462
1041	27	FALSE	TRUE	36.6197	10.4438	2148277	21.7486	4473661	FALSE	645	556	38	3.06001	3.35654
1042	28	FALSE	TRUE	33.1361	8.77973	1338053	28.752	4381875	FALSE	538	543	38	1.90135	4.66361
1043	29	FALSE	TRUE	40.2492	10.9828	2999684	26.2925	7181125	FALSE	426	542	38	3.43533	4.20458
1044	30	FALSE	TRUE	34.2053	11.3355	1900244	33.9742	5695293	FALSE	324	531	38	3.68091	5.63824
1045	31	FALSE	TRUE	38.4708	11.8243	2820059	30.1461	7189729	FALSE	213	527	38	4.02126	4.9238
1046	32	FALSE	TRUE	37.4833	8.49332	1873617	19.1281	4219632	FALSE	105	523	38	1.70192	2.86746
1047	34	FALSE	TRUE	33.541	8.62675	1363530	34.7115	5486439	FALSE	697	459	38	1.79483	5.77585
1048	35	FALSE	TRUE	36.4006	11.8815	2400399	30.2922	6119882	FALSE	597	459	38	4.06106	4.95106
1049	36	FALSE	TRUE	33.541	7.22421	1141846	35.5501	5618984	FALSE	490	445	38	0.818256	5.93236
1050	37	FALSE	TRUE	36.3593	7.70369	1551082	17.1389	3450788	TRUE	381	445	38	1.15212	2.49621
1051	39	FALSE	TRUE	33.6155	7.25409	1154221	35.444	5639609	FALSE	168	431	38	0.839062	5.91256
1052	41	FALSE	TRUE	38.6005	9.46589	2280497	18.182	4380347	FALSE	652	367	38	2.37911	2.69088
1053	43	FALSE	TRUE	36.6879	9.82809	2032943	21.3165	4409317	FALSE	439	352	38	2.6313	3.27588
1054	44	FALSE	TRUE	33.6006	11.054	1756510	32.1651	5111092	FALSE	336	345	38	3.48492	5.3006
1055	46	FALSE	TRUE	37.4833	9.87817	2179113	28.0701	6192234	FALSE	117	335	38	2.66618	4.53635
1056	47	FALSE	TRUE	40.2244	12.5628	3424864	17.1309	4670211	FALSE	804	287	38	4.53545	2.49472
1057	48	FALSE	TRUE	38.6264	12.0917	2918978	12.9931	3136577	FALSE	607	274	38	4.20745	1.72247
1058	49	FALSE	TRUE	33	7.0973	1068375	30.0113	4517673	FALSE	709	271	38	0.729894	4.89863
1059	50	FALSE	TRUE	32.8024	8.3003	1227159	34.1395	5047353	FALSE	503	259	38	1.56752	5.66909
1060	51	FALSE	TRUE	32.9848	7.08097	1064449	34.4578	5179874	FALSE	384	248	38	0.718525	5.7285
1061	52	FALSE	TRUE	35	7.00743	1258495	27.0389	4856030	FALSE	275	244	38	0.667318	4.34388
1062	53	FALSE	TRUE	39.3192	9.46457	2409925	24.5103	6240960	FALSE	175	244	38	2.37819	3.87196
1063	57	FALSE	TRUE	33.5261	6.23385	983999	31.7197	5006884	TRUE	767	181	38	0.128688	5.21749
1064	58	FALSE	TRUE	34.8855	7.78487	1384446	14.3441	2550926	FALSE	663	176	38	1.20864	1.9746
1065	59	FALSE	TRUE	35.2278	11.2633	2062592	21.0224	3849722	FALSE	556	168	38	3.63064	3.22101
1066	60	FALSE	TRUE	33.541	9.86575	1559364	30.866	4878627	FALSE	444	159	38	2.65752	5.05815
1068	63	FALSE	TRUE	38.4187	8.07581	1918245	26.8523	6378211	FALSE	128	150	38	1.41121	4.30905
1069	64	FALSE	TRUE	38.1838	11.7663	2743874	15.9347	3715947	FALSE	816	99	38	3.98084	2.27147
1070	65	FALSE	TRUE	37.108	11.619	2486892	13.1837	2821809	FALSE	715	89	38	3.87826	1.75804
1071	67	FALSE	TRUE	35.7771	7.5072	1440063	36.4386	6989805	FALSE	499	71	38	1.0153	6.09819
1072	68	FALSE	TRUE	37.5899	10.2143	2272531	10.9434	2434753	TRUE	295	64	38	2.9002	1.33992
1073	69	FALSE	TRUE	33.7343	6.50785	1046501	36.2406	5827705	FALSE	397	63	38	0.319468	6.06124
1074	70	FALSE	TRUE	33.2415	10.4897	1613974	30.8904	4752862	FALSE	190	52	38	3.092	5.0627
1075	7	FALSE	TRUE	34.8281	10.1247	1791680	34.6642	6134248	FALSE	647	654	39	2.8378	5.76703
1076	8	FALSE	TRUE	35.4683	11.2829	2108774	22.3368	4174750	FALSE	540	647	39	3.64426	3.46631
1077	9	FALSE	TRUE	39.8497	12.0502	3194187	20.3813	5402528	FALSE	429	644	39	4.17856	3.10136
1078	11	FALSE	TRUE	38.0132	10.4296	2399714	18.5472	4267445	FALSE	205	627	39	3.05015	2.75904
1079	12	FALSE	TRUE	34.4384	11.7505	2010346	33.1716	5675211	FALSE	112	626	39	3.96983	5.48846
1080	14	FALSE	TRUE	33.9559	7.52499	1234067	35.5758	5834274	FALSE	695	560	39	1.02769	5.93716
1081	15	FALSE	TRUE	33.6155	10.0964	1606477	12.6893	2019035	FALSE	600	557	39	2.81815	1.66576
1082	16	FALSE	TRUE	32.7567	7.45574	1097688	35.9739	5296332	FALSE	481	546	39	0.979469	6.01145
1083	18	FALSE	TRUE	38.2753	13.1095	3079150	17.8233	4186338	FALSE	275	541	39	4.91609	2.62395
1084	19	FALSE	TRUE	37.7359	8.23869	1854435	28.6697	6453222	FALSE	166	533	39	1.52462	4.64825
1085	35	FALSE	TRUE	36.8917	9.61874	2022991	37.1278	7808633	FALSE	761	474	39	2.48553	6.22682
1086	36	FALSE	TRUE	33.3017	8.51828	1317764	30.8688	4775349	FALSE	649	462	39	1.7193	5.05867
1087	37	FALSE	TRUE	36.8782	9.70827	2039570	23.3814	4912099	FALSE	544	460	39	2.54787	3.66127
1088	38	FALSE	TRUE	37.108	9.57117	2048587	30.4633	6520291	FALSE	444	454	39	2.45241	4.983
1089	39	FALSE	TRUE	33.6006	9.89623	1572531	33.0788	5256284	FALSE	337	446	39	2.67875	5.47113
1090	40	FALSE	TRUE	34	11.1396	1833989	35.9226	5914154	FALSE	229	440	39	3.54452	6.00188
1091	41	FALSE	TRUE	38.2884	12.611	2965105	17.3778	4085861	FALSE	119	440	39	4.56902	2.54079
1092	43	FALSE	TRUE	34.176	11.8642	1983768	35.1676	5880252	FALSE	709	375	39	4.04901	5.86098
1093	44	FALSE	TRUE	37.1618	11.3466	2439192	32.5012	6986797	FALSE	598	370	39	3.68864	5.36333
1094	45	FALSE	TRUE	33.2415	9.06313	1394474	33.9445	5222770	FALSE	495	361	39	2.09868	5.6327
1095	46	FALSE	TRUE	39.5601	11.9338	3094856	21.0983	5471505	FALSE	396	361	39	4.09751	3.23516
1096	47	FALSE	TRUE	36.6197	12.5119	2573673	22.8197	4693975	FALSE	287	352	39	4.49997	3.55643
1097	48	FALSE	TRUE	33.541	8.89634	1406140	32.8531	5192708	FALSE	181	342	39	1.98254	5.42902
1098	56	FALSE	TRUE	38.2753	8.62439	2025693	21.3002	5002987	FALSE	775	290	39	1.79319	3.27286
1099	57	FALSE	TRUE	35.4401	9.41751	1755937	19.5463	3644506	FALSE	665	279	39	2.34542	2.94552
1100	58	FALSE	TRUE	37.1214	9.39946	2014028	36.9936	7926644	FALSE	563	274	39	2.33286	6.20178
1101	59	FALSE	TRUE	35.2278	7.30447	1337626	31.2732	5726885	FALSE	459	270	39	0.87414	5.13415
1102	60	FALSE	TRUE	34.8281	6.51511	1152926	31.4005	5556688	FALSE	349	259	39	0.324522	5.15791
1103	61	FALSE	TRUE	36.8782	6.90327	1450280	28.2879	5942890	FALSE	133	255	39	0.594793	4.57699
1104	62	FALSE	TRUE	34.176	9.98951	1670309	31.5748	5279516	FALSE	241	252	39	2.74369	5.19045
1105	64	FALSE	TRUE	36.0139	8.4758	1658362	17.3863	3401785	FALSE	626	194	39	1.68972	2.54239
1106	66	FALSE	TRUE	38.9102	11.8223	2917292	20.6757	5101959	FALSE	501	179	39	4.01985	3.15629
1107	67	FALSE	TRUE	34.4819	7.91277	1358908	22.6363	3887471	FALSE	409	170	39	1.29769	3.52221
1108	69	FALSE	TRUE	37.6563	12.7262	2846440	16.5798	3708366	FALSE	298	164	39	4.64922	2.39186
1109	79	FALSE	TRUE	37.9473	10.5937	2424818	32.0699	7340570	FALSE	786	101	39	3.16437	5.28284
1110	84	FALSE	TRUE	33.6006	10.6193	1687434	30.7543	4886920	FALSE	569	82	39	3.18224	5.03731
1111	87	FALSE	TRUE	36.2353	9.05559	1804689	18.9904	3784601	FALSE	346	73	39	2.09342	2.84176
1112	88	FALSE	TRUE	33.7343	7.32805	1178394	32.9191	5293582	FALSE	254	66	39	0.890562	5.44133
1113	89	FALSE	TRUE	38.6264	12.8882	3111249	16.3442	3945521	FALSE	143	65	39	4.76203	2.34788
1114	91	FALSE	TRUE	22	17.599	784954	53.006	2364186	FALSE	732	24	39	8.04206	9.19023
1115	8	FALSE	TRUE	29.8329	20.412	2270178	57.7018	6417462	TRUE	425	669	4	10.0007	10.0666
1116	11	FALSE	TRUE	34.8855	19.6842	3500590	41.5745	7393519	TRUE	329	642	4	9.49394	7.05672
1117	12	FALSE	TRUE	37	13.0902	2777414	23.8034	5050473	TRUE	214	634	4	4.90267	3.74002
1118	13	FALSE	TRUE	36.8782	12.0941	2540799	34.5272	7253671	TRUE	486	577	4	4.20909	5.74145
1119	15	FALSE	TRUE	34.9857	7.00392	1256325	35.1199	6299618	FALSE	155	544	4	0.664875	5.85208
1120	16	FALSE	TRUE	37.4433	9.02918	1985449	29.9368	6582887	FALSE	71	532	4	2.07503	4.88474
1121	37	FALSE	TRUE	35.805	14.8771	2860488	45.3095	8711847	TRUE	566	465	4	6.14688	7.75381
1122	39	FALSE	TRUE	34.1321	10.932	1820868	32.2994	5379879	TRUE	336	451	4	3.39996	5.32568
1123	40	FALSE	TRUE	35.2278	8.21189	1503798	32.3658	5926964	FALSE	730	379	4	1.50597	5.33806
1124	42	FALSE	TRUE	34.5254	8.89226	1532905	35.1131	6053013	TRUE	499	371	4	1.9797	5.8508
1125	43	FALSE	TRUE	34.7851	10.1051	1781581	27.7497	4892429	FALSE	387	368	4	2.82415	4.47654
1126	44	FALSE	TRUE	36.6742	7.55195	1560382	29.8321	6163908	FALSE	303	364	4	1.04646	4.8652
1127	45	FALSE	TRUE	34.9285	7.11776	1270491	32.5309	5806630	FALSE	197	361	4	0.744138	5.36888
1128	46	FALSE	TRUE	35.2278	9.83525	1801074	33.6782	6167293	FALSE	89	353	4	2.63629	5.583
1129	47	FALSE	TRUE	34.176	7.90601	1321935	28.3223	4735667	FALSE	766	307	4	1.29298	4.58341
1130	49	FALSE	TRUE	36.0555	10.7529	2111198	20.4225	4009699	FALSE	560	280	4	3.27523	3.10903
1131	50	FALSE	TRUE	36.8782	8.53402	1792877	18.6532	3918778	FALSE	462	273	4	1.73026	2.77883
1132	54	FALSE	TRUE	34.8281	7.67786	1358688	31.8656	5638988	FALSE	729	196	4	1.13413	5.2447
1133	55	FALSE	TRUE	38.1838	7.54536	1759564	25.2314	5883913	FALSE	400	194	4	1.04187	4.00655
1134	57	FALSE	TRUE	34.176	7.82549	1308472	32.4105	5419237	FALSE	522	179	4	1.23692	5.3464
1135	60	FALSE	TRUE	35.1141	9.37138	1699561	12.5364	2273551	FALSE	784	112	4	2.3133	1.63722
1136	61	FALSE	TRUE	36.7696	9.49712	1977633	20.3108	4229414	FALSE	683	100	4	2.40085	3.08819
1137	62	FALSE	TRUE	35.5106	6.778	1271344	29.9652	5620551	FALSE	348	96	4	0.507572	4.89004
1138	63	FALSE	TRUE	34.5254	8.7593	1509984	21.5514	3715174	FALSE	583	90	4	1.88712	3.31974
1139	64	FALSE	TRUE	36.4006	10.4763	2116507	31.6627	6396765	FALSE	484	86	4	3.08263	5.20684
1140	66	FALSE	TRUE	40.7185	12.119	3427135	16.1388	4563919	FALSE	149	70	4	4.22641	2.30956
1141	67	FALSE	TRUE	19	26.3051	755769	57.5501	1653466	FALSE	414	23	4	14.104	10.0383
1142	4	FALSE	TRUE	19	28.1212	807948	39.5117	1135207	FALSE	142	706	40	15.3685	6.67173
1143	6	FALSE	TRUE	38.2753	10.5301	2473304	28.9111	6790616	FALSE	732	667	40	3.1201	4.6933
1144	7	FALSE	TRUE	37.2156	10.0342	2166427	40.136	8665569	FALSE	637	660	40	2.77478	6.78825
1145	8	FALSE	TRUE	41.4367	11.6382	3468407	25.3561	7556601	FALSE	512	656	40	3.89166	4.02982
1146	10	FALSE	TRUE	33.541	10.1928	1611057	36.4831	5766464	FALSE	310	635	40	2.88525	6.1065
1147	12	FALSE	TRUE	34.0147	10.3797	1711090	14.3703	2368945	FALSE	795	572	40	3.01537	1.9795
1148	13	FALSE	TRUE	37.2156	9.29114	2006007	19.3151	4170242	FALSE	695	569	40	2.25743	2.90237
1149	17	FALSE	TRUE	38.5876	12.9292	3111725	17.5937	4234364	FALSE	263	542	40	4.79054	2.58109
1150	18	FALSE	TRUE	38.0132	12.7936	2943641	17.6689	4065367	FALSE	156	540	40	4.69618	2.59512
1151	44	FALSE	TRUE	37.9473	12.4374	2846834	16.9181	3872428	FALSE	856	486	40	4.44813	2.455
1152	49	FALSE	TRUE	35.9026	10.148	1967209	32.2962	6260645	FALSE	752	476	40	2.85409	5.32507
1153	51	FALSE	TRUE	37.6431	12.1524	2715229	13.3907	2991896	FALSE	538	466	40	4.24971	1.79667
1154	52	FALSE	TRUE	38.2753	10.2806	2414713	16.8836	3965617	FALSE	431	460	40	2.94641	2.44857
1155	54	FALSE	TRUE	38.4708	9.47466	2259668	18.8586	4497698	FALSE	214	447	40	2.38521	2.81716
1156	60	FALSE	TRUE	40.8167	10.3338	2943468	23.7317	6759749	FALSE	268	357	40	2.98339	3.72666
1157	61	FALSE	TRUE	33.3766	8.43678	1313993	33.4	5201917	FALSE	170	347	40	1.66255	5.53109
1158	62	FALSE	TRUE	36.6197	7.69081	1581991	28.8203	5928308	FALSE	865	298	40	1.14315	4.67636
1159	63	FALSE	TRUE	38.0789	8.07192	1866885	27.8261	6435653	FALSE	768	294	40	1.40851	4.4908
1160	64	FALSE	TRUE	33.9411	9.52618	1560221	13.2421	2168824	FALSE	661	284	40	2.42109	1.76893
1161	65	FALSE	TRUE	36.4966	7.4119	1509296	29.0418	5913821	FALSE	554	279	40	0.948944	4.71769
1162	66	FALSE	TRUE	39.6232	12.5974	3282608	13.4763	3511626	FALSE	443	274	40	4.55953	1.81264
1163	67	FALSE	TRUE	39.0128	12.6809	3153998	17.1608	4268239	FALSE	330	265	40	4.61769	2.5003
1164	68	FALSE	TRUE	37.9473	8.4628	1937075	17.6439	4038567	FALSE	226	259	40	1.68067	2.59046
1165	87	FALSE	TRUE	38.0132	12.5156	2879671	19.293	4439047	TRUE	819	201	40	4.50259	2.89823
1166	88	FALSE	TRUE	37.9473	11.4804	2627785	25.834	5913209	FALSE	715	195	40	3.78179	4.119
1167	89	FALSE	TRUE	37.0135	7.18135	1525371	27.0336	5742128	FALSE	613	188	40	0.788415	4.34289
1168	90	FALSE	TRUE	35.6931	8.21195	1564189	27.4308	5224932	FALSE	505	180	40	1.50601	4.41702
1169	93	FALSE	TRUE	38.4187	8.76818	2082705	12.4483	2956839	FALSE	180	166	40	1.8933	1.62078
1170	94	FALSE	TRUE	34.3657	7.38069	1254760	29.3115	4983115	FALSE	881	107	40	0.927216	4.76802
1171	95	FALSE	TRUE	37.8021	8.01061	1812602	12.6242	2856539	FALSE	769	105	40	1.36582	1.65361
1172	96	FALSE	TRUE	34.6699	7.82582	1366077	29.2753	5110297	FALSE	671	95	40	1.23715	4.76127
1173	97	FALSE	TRUE	33.2415	9.06545	1394830	35.5474	5469395	FALSE	567	88	40	2.10029	5.93185
1174	98	FALSE	TRUE	37.8021	7.02219	1588948	18.6573	4221675	FALSE	449	84	40	0.677597	2.77959
1175	99	FALSE	TRUE	41.3401	11.236	3325167	23.757	7030627	FALSE	346	82	40	3.61161	3.73138
1176	100	FALSE	TRUE	38.6005	12.7195	3064354	16.5696	3991905	FALSE	240	75	40	4.64457	2.38996
1177	101	FALSE	TRUE	16.0312	29.5557	510069	54.7928	945610	FALSE	621	24	40	16.3673	9.52371
1178	32	FALSE	TRUE	36.6742	10.6142	2193110	28.0282	5791174	FALSE	839	668	41	3.17868	4.52852
1179	37	FALSE	TRUE	38.2753	13.4479	3158632	23.2122	5452078	FALSE	618	655	41	5.15171	3.6297
1180	38	FALSE	TRUE	37.855	10.9171	2480648	17.6471	4009877	FALSE	517	650	41	3.38956	2.59105
1181	42	FALSE	TRUE	33.8378	12.1973	1979526	33.081	5368782	FALSE	406	637	41	4.28096	5.47155
1182	44	FALSE	TRUE	39.1152	13.0348	3267616	25.445	6378636	FALSE	297	637	41	4.86411	4.04641
1183	46	FALSE	TRUE	40.8044	12.0374	3425644	25.6172	7290230	FALSE	190	634	41	4.1696	4.07854
1184	83	FALSE	TRUE	38.4838	10.4151	2486473	25.7792	6154465	FALSE	791	574	41	3.04001	4.10878
1185	86	FALSE	TRUE	37	10.0201	2126009	27.3498	5802944	FALSE	576	559	41	2.76498	4.40192
1186	87	FALSE	TRUE	37.1618	11.7417	2524131	21.5867	4640502	FALSE	452	551	41	3.96376	3.32632
1187	89	FALSE	TRUE	39.3573	12.2142	3119098	25.0629	6400242	FALSE	251	541	41	4.29268	3.97509
1188	107	FALSE	TRUE	33.6155	9.95195	1583486	32.0632	5101677	FALSE	839	476	41	2.71754	5.28159
1189	111	FALSE	TRUE	39.2046	12.5211	3160394	24.9461	6296533	FALSE	741	475	41	4.50639	3.95329
1190	115	FALSE	TRUE	34.176	8.8631	1481967	24.2221	4050086	FALSE	634	464	41	1.95939	3.81817
1191	118	FALSE	TRUE	38.2753	12.7682	2998982	17.2516	4052052	FALSE	418	455	41	4.67844	2.51725
1192	122	FALSE	TRUE	38.2753	9.90175	2325717	18.6414	4378479	FALSE	204	445	41	2.68259	2.77662
1193	155	FALSE	TRUE	34.2053	11.8132	1980313	33.4344	5604811	FALSE	873	379	41	4.01349	5.53751
1194	156	FALSE	TRUE	34	8.95219	1473855	30.9923	5102463	FALSE	766	368	41	2.02143	5.08173
1195	157	FALSE	TRUE	36.4966	9.23231	1879989	26.3949	5374824	FALSE	667	365	41	2.21647	4.22369
1196	158	FALSE	TRUE	39.8121	11.6694	3084485	24.6728	6521559	FALSE	559	364	41	3.91341	3.9023
1197	159	FALSE	TRUE	38.3275	12.8182	3023076	17.3135	4083261	FALSE	449	357	41	4.71329	2.5288
1198	160	FALSE	TRUE	36.4006	9.38682	1896404	27.0621	5467312	FALSE	344	349	41	2.32405	4.34821
1199	162	FALSE	TRUE	36.6197	8.34594	1716750	29.9414	6158902	FALSE	237	345	41	1.5993	4.88558
1200	167	FALSE	TRUE	38.0132	12.2176	2811092	16.4486	3784584	FALSE	821	286	41	4.29506	2.36737
1201	168	FALSE	TRUE	33.1059	8.57146	1302745	34.6204	5261832	FALSE	710	279	41	1.75633	5.75886
1202	169	FALSE	TRUE	35.2278	7.82022	1432073	39.1129	7162524	FALSE	630	269	41	1.23325	6.5973
1203	170	FALSE	TRUE	37.2156	10.9979	2374505	28.6288	6181100	FALSE	519	264	41	3.44583	4.64061
1204	171	FALSE	TRUE	34.2053	7.91025	1326043	30.8811	5176793	FALSE	410	254	41	1.29594	5.06098
1205	172	FALSE	TRUE	33.9706	11.4424	1878950	31.8305	5226855	FALSE	304	250	41	3.75534	5.23816
1206	174	FALSE	TRUE	36.6742	11.5447	2385356	28.5095	5890630	FALSE	77	233	41	3.82653	4.61835
1207	175	FALSE	TRUE	33.9411	10.604	1736741	30.2166	4948954	FALSE	768	205	41	3.17152	4.93696
1208	177	FALSE	TRUE	33.2415	7.88821	1213698	34.834	5359644	FALSE	585	191	41	1.28059	5.79873
1209	178	FALSE	TRUE	34.0588	6.38691	1056979	32.9163	5447362	FALSE	469	165	41	0.235258	5.4408
1210	179	FALSE	TRUE	37	9.83428	2086586	29.2664	6209597	FALSE	351	156	41	2.63561	4.75962
1211	180	FALSE	TRUE	33.6006	11.5869	1841184	33.745	5362150	FALSE	254	150	41	3.85595	5.59547
1212	181	FALSE	TRUE	38.0132	8.96327	2062324	26.8111	6168873	FALSE	135	145	41	2.02914	4.30138
1213	183	FALSE	TRUE	35.3553	11.5034	2129512	29.7913	5514977	FALSE	735	88	41	3.7978	4.85759
1214	184	FALSE	TRUE	35.7351	11.7216	2240578	29.6655	5670567	FALSE	533	86	41	3.94969	4.8341
1215	185	FALSE	TRUE	32.573	8.57817	1241814	33.624	4867558	FALSE	625	78	41	1.761	5.57289
1216	186	FALSE	TRUE	37.7359	11.1353	2506422	32.7282	7366735	FALSE	419	70	41	3.54147	5.40569
1217	188	FALSE	TRUE	33.6006	10.1273	1609253	13.7188	2179940	FALSE	204	53	41	2.83966	1.8579
1218	189	FALSE	TRUE	35.3412	6.95582	1286118	24.9657	4616100	FALSE	82	46	41	0.631385	3.95695
1219	7	FALSE	TRUE	38.0789	14.48	3348954	19.4224	4492043	FALSE	884	679	42	5.87036	2.92239
1220	9	FALSE	TRUE	33.1059	10.0133	1521889	38.2517	5813736	FALSE	664	658	42	2.76028	6.43658
1221	10	FALSE	TRUE	37.1214	12.2323	2621030	31.6835	6788841	FALSE	546	656	42	4.30535	5.21073
1222	11	FALSE	TRUE	33.3766	10.4807	1632331	34.492	5371985	FALSE	455	646	42	3.08573	5.73489
1223	13	FALSE	TRUE	36.6742	11.8314	2444607	29.8076	6158836	FALSE	236	633	42	4.0262	4.86062
1224	14	FALSE	TRUE	34.2053	6.18901	1037501	33.9062	5683893	FALSE	123	623	42	0.0974638	5.62555
1225	16	FALSE	TRUE	34.0147	11.1315	1835028	32.6652	5384852	FALSE	708	588	42	3.53886	5.39394
1226	18	FALSE	TRUE	38.6264	8.80181	2124779	28.7469	6939586	FALSE	824	581	42	1.91672	4.66267
1227	20	FALSE	TRUE	35.6931	12.3338	2349312	32.3885	6169273	FALSE	511	557	42	4.37601	5.34231
1228	22	FALSE	TRUE	33.8378	11.5932	1881489	36.8938	5987570	FALSE	296	543	42	3.86035	6.18315
1229	26	FALSE	TRUE	33.5261	8.54667	1349071	35.9382	5672752	FALSE	780	478	42	1.73907	6.00479
1230	27	FALSE	TRUE	38.0132	12.9818	2986928	23.0011	5292238	FALSE	674	476	42	4.82717	3.5903
1231	28	FALSE	TRUE	37.4833	10.5069	2317799	30.0047	6619002	FALSE	566	467	42	3.10392	4.89741
1232	30	FALSE	TRUE	38.5876	11.9742	2881877	19.6849	4737663	FALSE	353	456	42	4.12558	2.97138
1233	31	FALSE	TRUE	36.2353	9.05661	1804892	38.3735	7647462	FALSE	248	447	42	2.09413	6.45931
1234	32	FALSE	TRUE	33.0151	6.54391	986428	36.9187	5565121	FALSE	136	437	42	0.344573	6.18779
1235	54	FALSE	TRUE	38.0132	9.03885	2079714	28.3519	6523378	FALSE	839	396	42	2.08177	4.58894
1236	62	FALSE	TRUE	33	8.38055	1261546	36.8585	5548411	FALSE	735	383	42	1.6234	6.17657
1237	63	FALSE	TRUE	38.0132	12.7851	2941672	23.5385	5415886	FALSE	631	382	42	4.69022	3.6906
1238	76	FALSE	TRUE	33.9559	9.45717	1550935	31.3589	5142718	FALSE	516	370	42	2.37303	5.15014
1239	77	FALSE	TRUE	33.2415	10.4165	1602704	38.2199	5880593	FALSE	414	363	42	3.041	6.43063
1240	81	FALSE	TRUE	37.3363	11.3692	2478643	35.8366	7812857	FALSE	301	359	42	3.70438	5.98584
1241	85	FALSE	TRUE	32.8938	8.46028	1261288	36.7025	5471740	FALSE	195	347	42	1.67892	6.14745
1242	3	FALSE	TRUE	34.7131	9.11021	1596238	35.5044	6220867	FALSE	685	682	43	2.13146	5.92383
1243	6	FALSE	TRUE	34.8281	9.75973	1727100	31.291	5537314	FALSE	371	663	43	2.5837	5.13747
1244	8	FALSE	TRUE	34.8281	11.48	2031515	14.3836	2545355	FALSE	276	638	43	3.78147	1.98198
1245	73	FALSE	TRUE	35.2278	8.58788	1572651	24.3518	4459407	FALSE	849	576	43	1.76776	3.84238
1246	80	FALSE	TRUE	34.9285	8.36625	1493342	31.5278	5627581	FALSE	422	571	43	1.61345	5.18166
1247	81	FALSE	TRUE	37.5366	13.1674	2917134	17.1148	3791642	FALSE	647	570	43	4.95644	2.49171
1248	82	FALSE	TRUE	39.8246	12.103	3202110	17.3319	4585532	FALSE	754	567	43	4.21529	2.53223
1249	83	FALSE	TRUE	36.0694	9.87633	1941333	30.7678	6047852	FALSE	549	554	43	2.66489	5.03983
1250	86	FALSE	TRUE	37.855	8.91513	2025748	19.2193	4367116	FALSE	811	477	43	1.99562	2.88448
1251	88	FALSE	TRUE	34.7851	7.03182	1239751	32.1329	5665213	FALSE	589	461	43	0.684301	5.2946
1252	89	FALSE	TRUE	34.176	11.6288	1944403	36.5861	6117434	FALSE	490	455	43	3.88508	6.12572
1253	90	FALSE	TRUE	34.9285	8.50481	1518074	23.1996	4141033	FALSE	380	445	43	1.70992	3.62734
1254	92	FALSE	TRUE	33.6155	8.00512	1273721	35.2929	5615570	FALSE	282	436	43	1.362	5.88437
1255	93	FALSE	TRUE	37.108	9.58871	2052342	26.7394	5723231	FALSE	730	392	43	2.46463	4.28799
1256	96	FALSE	TRUE	37.0135	9.25793	1966453	29.4477	6254904	FALSE	830	385	43	2.23431	4.79345
1257	97	FALSE	TRUE	37.5366	10.8061	2394004	28.7851	6377100	FALSE	524	363	43	3.31229	4.66979
1258	98	FALSE	TRUE	34.4819	7.49572	1287285	28.2768	4856144	FALSE	624	359	43	1.00731	4.57492
1259	101	FALSE	TRUE	34	9.92671	1634296	14.221	2341290	FALSE	206	335	43	2.69997	1.95163
1260	102	FALSE	TRUE	40.2492	11.5997	3168177	24.1206	6587937	FALSE	903	285	43	3.86488	3.79923
1261	103	FALSE	TRUE	37.1214	6.76883	1450361	27.2332	5835272	FALSE	803	275	43	0.501185	4.38015
1262	104	FALSE	TRUE	37.2022	10.3798	2238630	34.3588	7410210	FALSE	691	267	43	3.01546	5.71002
1263	105	FALSE	TRUE	38.9487	9.25254	2289961	17.868	4422253	FALSE	591	264	43	2.23056	2.63229
1264	106	FALSE	TRUE	34.8281	7.01695	1241732	27.3904	4847056	FALSE	464	262	43	0.673944	4.40949
1265	108	FALSE	TRUE	36.4006	12.3766	2500415	22.0615	4457047	FALSE	266	242	43	4.40576	3.41493
1266	111	FALSE	TRUE	33.9706	9.51264	1562062	13.3928	2199215	FALSE	752	175	43	2.41166	1.79705
1267	113	FALSE	TRUE	36.3456	9.60879	1932464	19.7622	3974461	FALSE	417	173	43	2.47861	2.98581
1268	114	FALSE	TRUE	34.1321	9.06908	1510569	11.2032	1866031	FALSE	530	162	43	2.10281	1.3884
1269	115	FALSE	TRUE	36.3593	9.1034	1832903	29.696	5979067	FALSE	322	151	43	2.12671	4.83979
1270	116	FALSE	TRUE	35.4401	8.92957	1664960	30.797	5742245	FALSE	922	93	43	2.00568	5.04528
1271	117	FALSE	TRUE	34.8281	6.62181	1171808	36.5764	6472630	FALSE	820	86	43	0.398816	6.12391
1272	118	FALSE	TRUE	38.6005	10.5951	2552548	16.4951	3973964	FALSE	707	82	43	3.16538	2.37606
1273	119	FALSE	TRUE	33.8378	8.4502	1371399	34.4279	5587375	FALSE	598	69	43	1.6719	5.72293
1274	121	FALSE	TRUE	37.5366	11.0126	2439756	28.3583	6282544	FALSE	488	67	43	3.45609	4.59013
1275	122	FALSE	TRUE	34.4093	6.12829	1045817	31.5479	5383778	FALSE	373	62	43	0.0551874	5.18543
1276	4	FALSE	TRUE	21	19.5485	758332	49.0614	1903207	FALSE	440	704	44	9.39947	8.45403
1277	8	FALSE	TRUE	39.5601	12.4695	3233763	22.2605	5772915	FALSE	806	663	44	4.47046	3.45207
1278	9	FALSE	TRUE	34.6554	10.7921	1881514	12.991	2264891	FALSE	273	643	44	3.3025	1.72208
1279	10	FALSE	TRUE	34	10.912	1796506	33.8195	5567919	FALSE	611	637	44	3.386	5.60938
1280	11	FALSE	TRUE	40.7063	10.9242	3086459	25.5766	7226291	FALSE	387	636	44	3.39448	4.07097
1281	12	FALSE	TRUE	38.0132	12.8185	2949357	24.7426	5692921	FALSE	483	634	44	4.71348	3.91531
1282	13	FALSE	TRUE	34.6699	8.10857	1415434	31.7374	5540085	FALSE	182	617	44	1.43403	5.22078
1283	22	FALSE	TRUE	38.2753	11.5461	2711942	17.2848	4059852	FALSE	759	560	44	3.82753	2.52344
1284	27	FALSE	TRUE	36.6879	12.8193	2651684	14.6416	3028630	FALSE	350	535	44	4.71406	2.03014
1285	29	FALSE	TRUE	39.6611	11.9811	3130963	25.4889	6660905	FALSE	239	528	44	4.1304	4.05461
1286	31	FALSE	TRUE	35.171	8.94682	1630467	29.7705	5425367	FALSE	604	478	44	2.01769	4.85369
1287	32	FALSE	TRUE	36.6197	8.93726	1838383	27.129	5580395	FALSE	503	470	44	2.01103	4.36069
1288	33	FALSE	TRUE	33.541	7.77105	1228279	34.4209	5440516	FALSE	816	466	44	1.19901	5.72163
1289	34	FALSE	TRUE	38.2099	11.4738	2681171	30.5822	7146397	FALSE	722	458	44	3.77718	5.00519
1290	35	FALSE	TRUE	38.8973	12.3375	3041401	18.022	4442742	FALSE	405	455	44	4.37856	2.66103
1291	36	FALSE	TRUE	34.2053	10.0368	1682523	14.08	2360309	FALSE	195	432	44	2.7766	1.92531
1292	37	FALSE	TRUE	36.6879	11.4349	2365312	29.3189	6064619	FALSE	298	431	44	3.7501	4.76941
1293	39	FALSE	TRUE	34.9285	9.03152	1612090	29.6298	5288804	FALSE	664	360	44	2.07666	4.82744
1294	41	FALSE	TRUE	38.5876	8.9427	2152283	26.7368	6434884	FALSE	456	347	44	2.01482	4.28751
1295	42	FALSE	TRUE	37.5766	7.20648	1601636	27.64	6142964	FALSE	359	341	44	0.805914	4.45606
1296	44	FALSE	TRUE	34.9285	7.15658	1277421	38.8803	6939967	FALSE	146	330	44	0.771171	6.55389
1297	45	FALSE	TRUE	38.4708	9.45171	2254196	21.1229	5037734	FALSE	831	284	44	2.36924	3.23976
1298	46	FALSE	TRUE	39.2046	12.2479	3091430	20.5443	5185502	FALSE	723	277	44	4.31615	3.13177
1299	47	FALSE	TRUE	38.4708	12.3387	2942721	21.035	5016776	FALSE	614	269	44	4.37937	3.22336
1300	48	FALSE	TRUE	34.0588	6.29681	1042069	34.9217	5779243	FALSE	505	256	44	0.172526	5.81508
1301	49	FALSE	TRUE	38.4187	9.21501	2188840	18.5092	4396478	FALSE	410	249	44	2.20442	2.75195
1302	50	FALSE	TRUE	35.9026	8.50954	1649583	23.2238	4501958	FALSE	206	241	44	1.71322	3.63186
1303	51	FALSE	TRUE	34.0588	7.49467	1240304	30.9878	5128209	FALSE	312	240	44	1.00658	5.08088
1304	57	FALSE	TRUE	34.176	8.69011	1453041	13.3178	2226823	FALSE	777	191	44	1.83894	1.78306
1305	58	FALSE	TRUE	34.5254	7.36341	1269352	35.3277	6090016	FALSE	680	170	44	0.915183	5.89086
1306	59	FALSE	TRUE	33.8378	6.65385	1079866	26.9289	4370349	FALSE	563	167	44	0.421125	4.32336
1307	61	FALSE	TRUE	37.3363	9.72443	2120054	29.5232	6436456	FALSE	370	154	44	2.55913	4.80755
1308	62	FALSE	TRUE	36.6197	7.04199	1448530	29.1832	6002946	FALSE	266	150	44	0.691385	4.74408
1309	63	FALSE	TRUE	34.9857	6.19783	1111733	30.4898	5469097	FALSE	160	148	44	0.103607	4.98795
1310	65	FALSE	TRUE	39.6611	7.43289	1942403	21.4883	5615440	FALSE	740	96	44	0.963559	3.30796
1311	66	FALSE	TRUE	33.6006	9.75383	1549903	32.1541	5109354	FALSE	412	91	44	2.57959	5.29856
1312	67	FALSE	TRUE	35.2278	7.00803	1283341	36.9848	6772827	FALSE	512	84	44	0.667734	6.20014
1313	69	FALSE	TRUE	35	8.93018	1603811	29.2851	5259445	FALSE	327	75	44	2.0061	4.76311
1314	70	FALSE	TRUE	34.7131	7.44617	1304674	27.5544	4827925	FALSE	219	55	44	0.972806	4.4401
1315	7	FALSE	TRUE	37.855	11.4071	2591991	10.8141	2457237	FALSE	668	655	45	3.73075	1.31578
1316	8	FALSE	TRUE	34.0588	11.8899	1967683	38.0964	6304637	FALSE	777	654	45	4.06694	6.4076
1317	9	FALSE	TRUE	36.8782	9.94349	2088988	38.1061	8005552	FALSE	558	653	45	2.71166	6.4094
1318	11	FALSE	TRUE	36.4966	7.43702	1514412	28.3859	5780256	FALSE	366	629	45	0.966437	4.59528
1319	12	FALSE	TRUE	38.0132	12.3495	2841441	16.8936	3886985	FALSE	259	630	45	4.3869	2.45043
1320	13	FALSE	TRUE	34	11.6097	1911373	35.3325	5817011	FALSE	154	617	45	3.87179	5.89176
1321	14	FALSE	TRUE	38.1838	12.3006	2868479	16.3427	3811080	FALSE	835	575	45	4.35289	2.34761
1322	15	FALSE	TRUE	33.5261	8.68404	1370755	35.2657	5566608	FALSE	411	568	45	1.83472	5.87929
1323	17	FALSE	TRUE	38.0132	9.778	2249782	27.063	6226819	FALSE	733	561	45	2.59643	4.34838
1324	19	FALSE	TRUE	33.7343	10.3366	1662187	32.871	5285851	FALSE	215	534	45	2.98537	5.43235
1325	21	FALSE	TRUE	36.6742	8.84829	1828232	30.1452	6228595	FALSE	790	470	45	1.94908	4.92363
1326	22	FALSE	TRUE	36.4006	8.12525	1641532	30.4426	6150271	FALSE	693	461	45	1.44564	4.97913
1327	23	FALSE	TRUE	36.4006	7.74818	1565353	29.9226	6045216	FALSE	594	456	45	1.18309	4.88208
1328	24	FALSE	TRUE	37.5899	9.82886	2186779	35.9345	7994901	FALSE	470	449	45	2.63184	6.0041
1329	25	FALSE	TRUE	32.6956	7.61484	1114848	36.2363	5305161	FALSE	366	436	45	1.09025	6.06043
1330	26	FALSE	TRUE	34.7131	10.3537	1814120	12.7659	2236758	FALSE	262	432	45	2.9973	1.68005
1331	27	FALSE	TRUE	33.2415	6.27645	965708	35.4741	5458127	FALSE	167	432	45	0.158345	5.91819
1332	30	FALSE	TRUE	38.4708	12.1676	2901926	31.2657	7456747	FALSE	653	367	45	4.26027	5.13275
1333	31	FALSE	TRUE	38.0132	12.3011	2830309	12.867	2960523	FALSE	545	360	45	4.35321	1.69893
1334	32	FALSE	TRUE	35.609	7.69853	1456046	38.0904	7204158	FALSE	441	355	45	1.14852	6.40648
1335	33	FALSE	TRUE	38.833	12.4155	3045473	16.8082	4122984	FALSE	319	345	45	4.43288	2.43449
1336	35	FALSE	TRUE	36.7151	6.58215	1364556	27.8846	5780798	FALSE	803	284	45	0.371203	4.50172
1337	36	FALSE	TRUE	38.5876	9.17338	2207802	18.0301	4339387	FALSE	700	276	45	2.17544	2.66253
1338	37	FALSE	TRUE	34.8855	7.18108	1277068	31.1683	5542915	FALSE	605	267	45	0.788225	5.11458
1339	39	FALSE	TRUE	33.541	10.538	1665617	31.3867	4960922	FALSE	172	263	45	3.1256	5.15532
1340	41	FALSE	TRUE	36.6742	8.62646	1782397	35.9801	7434207	FALSE	278	246	45	1.79462	6.01262
1341	42	FALSE	TRUE	34.6554	7.69182	1341010	34.8716	6079602	FALSE	856	205	45	1.14385	5.80574
1342	43	FALSE	TRUE	35.8469	10.2122	1970433	31.6277	6102541	FALSE	750	204	45	2.89874	5.20031
1343	46	FALSE	TRUE	34.9285	7.17124	1280037	26.6213	4751789	FALSE	556	170	45	0.781376	4.26594
1344	47	FALSE	TRUE	36.7696	11.0818	2307616	28.1708	5866150	FALSE	440	167	45	3.50423	4.55514
1345	48	FALSE	TRUE	34.4819	7.75413	1331664	27.6466	4747920	FALSE	235	150	45	1.18724	4.45731
1346	49	FALSE	TRUE	38.2753	10.7284	2519875	32.3387	7595706	FALSE	706	109	45	3.25816	5.33302
1347	50	FALSE	TRUE	41.4849	9.84255	2943523	23.3456	6981771	FALSE	819	100	45	2.64137	3.6546
1348	52	FALSE	TRUE	36.8782	6.39794	1344118	27.0963	5692559	FALSE	380	87	45	0.242942	4.35461
1349	53	FALSE	TRUE	37.4433	9.40829	2068814	22.4416	4934750	FALSE	508	75	45	2.339	3.48588
1350	54	FALSE	TRUE	38.0132	11.8988	2737756	31.9186	7344038	FALSE	292	63	45	4.07313	5.25461
1351	55	FALSE	TRUE	33.1361	9.38749	1430677	32.4745	4949192	FALSE	191	61	45	2.32452	5.35835
1352	56	FALSE	TRUE	26.0192	18.7998	1387152	37.4199	2761047	FALSE	876	27	45	8.87815	6.28133
1353	5	FALSE	TRUE	38.0789	13.3093	3078202	23.7239	5486887	FALSE	796	671	46	5.05525	3.72519
1354	6	FALSE	TRUE	35.0571	12.8885	2326054	32.6776	5897484	FALSE	694	658	46	4.76224	5.39626
1355	8	FALSE	TRUE	34.2053	8.67144	1453645	29.5694	4956895	FALSE	466	646	46	1.82594	4.81616
1356	9	FALSE	TRUE	34.2053	7.60091	1274186	27.7797	4656871	FALSE	354	640	46	1.08055	4.48214
1357	10	FALSE	TRUE	37.4833	11.2237	2475930	29.5262	6513444	FALSE	275	637	46	3.60303	4.8081
1358	12	FALSE	TRUE	38.5876	11.9652	2879717	29.3324	7059565	FALSE	750	572	46	4.11933	4.77193
1359	13	FALSE	TRUE	37.9473	11.9111	2726369	17.0469	3901917	FALSE	413	571	46	4.08168	2.47904
1360	14	FALSE	TRUE	33.541	7.18039	1134920	36.1193	5708950	FALSE	319	569	46	0.787745	6.03859
1361	15	FALSE	TRUE	34.3657	11.2016	1904337	35.8438	6093658	FALSE	651	558	46	3.58766	5.98719
1362	16	FALSE	TRUE	37.9473	10.2956	2356586	29.4129	6732394	FALSE	236	556	46	2.95681	4.78695
1363	18	FALSE	TRUE	33.1059	8.73108	1327005	37.3192	5672003	FALSE	126	529	46	1.86747	6.26253
1364	20	FALSE	TRUE	33.9411	8.51246	1394191	21.5845	3535156	FALSE	277	482	46	1.71525	3.3259
1365	23	FALSE	TRUE	40.2244	11.3331	3089618	16.1352	4398766	FALSE	594	470	46	3.67921	2.30889
1366	24	FALSE	TRUE	39.8246	10.0759	2665796	16.473	4358287	FALSE	496	461	46	2.80384	2.37193
1367	27	FALSE	TRUE	35.2278	11.667	2136505	29.9935	5492538	FALSE	650	376	46	3.91168	4.89531
1368	28	FALSE	TRUE	33.8378	10.725	1740580	31.1572	5056558	FALSE	440	377	46	3.25581	5.1125
1369	30	FALSE	TRUE	33.8378	10.0729	1634744	30.644	4973274	FALSE	351	353	46	2.80173	5.01672
1370	31	FALSE	TRUE	39.8121	12.5164	3308344	13.7167	3625620	FALSE	237	352	46	4.50311	1.85751
1371	32	FALSE	TRUE	38.4708	10.2126	2435674	18.1496	4328600	FALSE	134	347	46	2.89906	2.68483
1372	33	FALSE	TRUE	38.833	11.4643	2812145	25.969	6370104	FALSE	608	302	46	3.77056	4.14421
1373	34	FALSE	TRUE	36.8917	8.65989	1821329	25.749	5415461	FALSE	818	300	46	1.8179	4.10314
1374	35	FALSE	TRUE	38.4838	8.58379	2049275	26.399	6302435	FALSE	734	294	46	1.76491	4.22445
1375	37	FALSE	TRUE	34.8855	9.7729	1737993	12.8203	2279939	FALSE	404	263	46	2.59288	1.69021
1376	38	FALSE	TRUE	38.833	11.7579	2884164	21.2559	5213994	FALSE	300	261	46	3.97499	3.26458
1377	39	FALSE	TRUE	38.4708	10.4471	2491583	20.3342	4849625	FALSE	192	255	46	3.06228	3.09256
1378	40	FALSE	TRUE	37.9473	8.89602	2036235	21.9757	5030086	FALSE	784	197	46	1.98231	3.39892
1379	41	FALSE	TRUE	36.6197	7.67382	1578496	29.3522	6037713	TRUE	666	190	46	1.13132	4.77563
1380	42	FALSE	TRUE	38.2753	9.60894	2256942	17.0577	4006507	FALSE	575	185	46	2.47871	2.48106
1381	44	FALSE	TRUE	32.7567	6.82824	1005303	34.2613	5044192	FALSE	458	169	46	0.54255	5.69183
1382	45	FALSE	TRUE	36.7151	10.9963	2279666	28.2437	5855248	FALSE	361	168	46	3.44473	4.56875
1383	46	FALSE	TRUE	36.6197	11.476	2360602	28.4468	5851482	FALSE	254	165	46	3.77873	4.60666
1384	47	FALSE	TRUE	35.3412	12.3572	2284815	30.2304	5589534	FALSE	147	159	46	4.39226	4.93952
1385	48	FALSE	TRUE	36.8782	8.27118	1737658	35.5934	7477679	FALSE	834	108	46	1.54725	5.94045
1386	49	FALSE	TRUE	36.4006	7.69286	1554176	29.0112	5861097	FALSE	726	100	46	1.14457	4.71199
1387	50	FALSE	TRUE	35.3412	6.42416	1187815	24.8755	4599425	FALSE	614	95	46	0.261197	3.94012
1388	51	FALSE	TRUE	33.4216	6.97901	1091345	33.2605	5201116	FALSE	314	92	46	0.647528	5.50504
1389	52	FALSE	TRUE	36.6742	6.98971	1444213	27.8753	5759585	FALSE	511	88	46	0.654981	4.49998
1391	54	FALSE	TRUE	34.7131	6.98814	1224421	25.1063	4398979	FALSE	206	64	46	0.653887	3.9832
1392	55	FALSE	TRUE	22	19.6795	877751	19.5581	872334	FALSE	678	25	46	9.49072	2.94771
1393	28	FALSE	TRUE	36.6197	8.93677	1838284	31.3415	6446901	FALSE	800	675	47	2.01069	5.14689
1394	31	FALSE	TRUE	34.0147	11.3007	1862914	30.0382	4951788	FALSE	580	656	47	3.65664	4.90365
1395	43	FALSE	TRUE	34.1321	8.82931	1470633	31.525	5250891	FALSE	159	635	47	1.93587	5.18115
1396	58	FALSE	TRUE	33.3766	9.4739	1475521	30.2667	4713919	FALSE	397	616	47	2.38469	4.94631
1397	183	FALSE	TRUE	33.9559	11.8266	1939519	33.1884	5442751	FALSE	884	571	47	4.02287	5.49159
1398	188	FALSE	TRUE	34	9.51738	1566905	22.8043	3754417	FALSE	778	556	47	2.41496	3.55357
1399	250	FALSE	TRUE	34.4384	7.7211	1320975	33.7717	5777883	FALSE	338	520	47	1.16423	5.60046
1400	254	FALSE	TRUE	38.833	9.14207	2242515	21.188	5197324	FALSE	221	519	47	2.15364	3.2519
1401	258	FALSE	TRUE	33.121	9.81303	1493488	29.4004	4474574	FALSE	729	451	47	2.62082	4.78462
1402	262	FALSE	TRUE	32.249	7.38398	1037359	27.6252	3881002	FALSE	406	428	47	0.929504	4.45331
1403	264	FALSE	TRUE	33.9706	10.0022	1642450	32.4408	5327076	FALSE	188	420	47	2.75252	5.35206
1404	265	FALSE	TRUE	34.0588	11.0477	1828293	31.4314	5201626	FALSE	880	369	47	3.48047	5.16367
1405	266	FALSE	TRUE	33.3017	6.60806	1022257	36.2767	5611956	FALSE	779	360	47	0.389245	6.06798
1406	267	FALSE	TRUE	35.7771	10.7535	2062787	29.9658	5748169	FALSE	679	356	47	3.27567	4.89015
1407	269	FALSE	TRUE	34.2053	9.7229	1629909	30.9026	5180395	FALSE	465	341	47	2.55806	5.06499
1408	270	FALSE	TRUE	34.8281	9.72024	1720112	35.7692	6329783	FALSE	357	334	47	2.55621	5.97325
1409	271	FALSE	TRUE	33.9411	9.19368	1505763	31.4223	5146416	FALSE	249	328	47	2.18957	5.16197
1410	276	FALSE	TRUE	36.1386	11.5643	2286238	29.7942	5890268	FALSE	836	273	47	3.84018	4.85812
1411	277	FALSE	TRUE	33.541	8.95728	1415773	30.5978	4836233	FALSE	740	266	47	2.02497	5.00809
1412	278	FALSE	TRUE	39.2046	9.05697	2286032	26.0913	6585585	FALSE	629	262	47	2.09438	4.16702
1413	279	FALSE	TRUE	35.7771	8.58593	1646990	23.1559	4441871	FALSE	516	251	47	1.76641	3.61919
1414	280	FALSE	TRUE	34.6699	8.38619	1463896	14.5814	2545333	FALSE	415	245	47	1.62733	2.01889
1415	281	FALSE	TRUE	36.2353	8.72527	1738859	23.0441	4592453	FALSE	297	238	47	1.86342	3.59831
1416	282	FALSE	TRUE	34.9857	8.34573	1497011	23.4863	4212842	FALSE	200	233	47	1.59916	3.68085
1417	283	FALSE	TRUE	36.2215	9.28803	1848898	23.1216	4602640	FALSE	883	187	47	2.25527	3.61278
1418	284	FALSE	TRUE	33.5261	11.1587	1761367	33.092	5223489	FALSE	774	177	47	3.55776	5.4736
1419	285	FALSE	TRUE	38.833	9.01485	2211307	26.1711	6419669	FALSE	688	172	47	2.06505	4.18192
1420	286	FALSE	TRUE	34.9857	8.94551	1604596	28.717	5151106	FALSE	579	161	47	2.01677	4.65709
1421	288	FALSE	TRUE	35.4683	7.66708	1432978	37.0701	6928398	FALSE	366	146	47	1.12662	6.21604
1422	289	FALSE	TRUE	34.0147	7.19356	1185857	33.5289	5527229	FALSE	261	140	47	0.796916	5.55513
1424	291	FALSE	TRUE	38.2753	10.7077	2515014	16.8279	3952529	FALSE	837	91	47	3.24375	2.43817
1425	292	FALSE	TRUE	36.0694	12.2365	2405253	22.7634	4474463	FALSE	742	79	47	4.30822	3.54592
1426	293	FALSE	TRUE	34.176	11.078	1852311	35.2318	5890981	FALSE	504	64	47	3.50159	5.87296
1427	294	FALSE	TRUE	34.8855	7.0674	1256853	26.8074	4767369	FALSE	324	46	47	0.709077	4.30067
1428	296	FALSE	TRUE	36.6742	11.6709	2411430	29.5517	6105976	FALSE	415	45	47	3.91439	4.81287
1429	297	FALSE	TRUE	20	26.2876	880905	50.2252	1683064	FALSE	897	22	47	14.0918	8.67125
1430	6	FALSE	TRUE	33.5261	12.676	2000869	33.449	5279842	FALSE	723	670	48	4.61423	5.54023
1431	8	FALSE	TRUE	37.4433	10.9004	2396913	38.2073	8401496	FALSE	832	653	48	3.37792	6.42828
1432	12	FALSE	TRUE	33.9411	9.01767	1476935	36.3356	5951127	FALSE	197	615	48	2.06702	6.07896
1433	14	FALSE	TRUE	40.1622	11.61	3150435	17.8692	4848928	FALSE	789	559	48	3.87199	2.63251
1434	15	FALSE	TRUE	34.3657	9.11989	1550434	35.4153	6020811	FALSE	446	559	48	2.1382	5.90722
1435	18	FALSE	TRUE	35.3836	8.80044	1633050	23.8866	4432516	FALSE	255	521	48	1.91576	3.75557
1436	20	FALSE	TRUE	34.2053	9.76265	1636571	23.1989	3888973	FALSE	748	472	48	2.58573	3.62721
1437	21	FALSE	TRUE	35.2278	11.5787	2120339	32.6875	5985874	FALSE	854	469	48	3.85021	5.3981
1438	24	FALSE	TRUE	33.7343	9.26416	1489732	32.6055	5243159	FALSE	390	446	48	2.23865	5.3828
1439	25	FALSE	TRUE	34.4093	11.8191	2016982	12.9731	2213910	FALSE	288	430	48	4.01764	1.71873
1440	35	FALSE	TRUE	33.9411	8.67183	1420294	32.5343	5328542	FALSE	792	396	48	1.82622	5.36951
1441	68	FALSE	TRUE	36.1248	11.2445	2220467	30.0491	5933834	FALSE	668	367	48	3.61753	4.90569
1442	69	FALSE	TRUE	33.6006	8.0248	1275157	35.611	5658660	TRUE	267	350	48	1.3757	5.94373
1443	70	FALSE	TRUE	34.4093	8.17951	1395865	24.1168	4115629	FALSE	342	349	48	1.48342	3.79853
1444	71	FALSE	TRUE	38.3275	11.5751	2729895	21.7647	5133044	FALSE	143	331	48	3.84772	3.35955
1445	72	FALSE	TRUE	33.9411	7.10235	1163240	35.3005	5781593	TRUE	214	317	48	0.733409	5.88577
1446	96	FALSE	TRUE	33.5261	8.22658	1298546	34.254	5406916	FALSE	730	298	48	1.51619	5.69047
1447	166	FALSE	TRUE	35.3412	7.4641	1380097	37.1791	6874344	FALSE	865	281	48	0.985289	6.23639
1448	171	FALSE	TRUE	36.6197	11.1874	2301237	22.4606	4620116	FALSE	540	281	48	3.57778	3.48942
1449	243	FALSE	TRUE	36.6197	11.3084	2326124	21.2483	4370743	FALSE	296	254	48	3.66202	3.26316
1450	244	FALSE	TRUE	39.6611	7.15178	1868942	21.2696	5558279	FALSE	187	247	48	0.767826	3.26713
1451	356	FALSE	TRUE	34.9285	10.7702	1922436	28.6167	5107966	FALSE	372	180	48	3.28728	4.63836
1452	361	FALSE	TRUE	33.8378	6.89817	1119517	33.8052	5486307	FALSE	815	177	48	0.591241	5.6067
1453	371	FALSE	TRUE	35.171	11.8023	2150845	21.8369	3979544	FALSE	248	169	48	4.0059	3.37301
1454	372	FALSE	TRUE	34.9857	11.6386	2087674	14.2357	2553520	TRUE	148	169	48	3.89196	1.95437
1455	422	FALSE	TRUE	36.2353	9.52518	1898273	32.8212	6540943	FALSE	854	92	48	2.42039	5.42306
1456	424	FALSE	TRUE	33.2866	7.70398	1190182	34.5355	5335356	FALSE	201	78	48	1.15232	5.743
1457	4	FALSE	TRUE	16	28.039	481073	77.6364	1332030	FALSE	304	711	49	15.3113	13.7871
1458	5	FALSE	TRUE	36.2491	10.3493	2064877	31.8477	6354180	FALSE	789	663	49	2.99424	5.24137
1459	6	FALSE	TRUE	36.8782	10.3314	2170484	31.2259	6560121	FALSE	579	658	49	2.98176	5.12532
1460	8	FALSE	TRUE	38.2099	12.7564	2980889	23.3721	5461547	FALSE	469	647	49	4.67024	3.65954
1461	11	FALSE	TRUE	33.9559	9.05368	1484764	34.9949	5739016	FALSE	848	569	49	2.09209	5.82875
1462	12	FALSE	TRUE	38.4187	12.6959	3015649	22.964	5454625	FALSE	744	559	49	4.6281	3.58336
1463	14	FALSE	TRUE	38.4708	9.6005	2289681	27.0195	6444037	FALSE	553	544	49	2.47283	4.34026
1464	15	FALSE	TRUE	38.833	11.6875	2866899	21.4275	5256086	FALSE	444	542	49	3.92598	3.29661
1465	16	FALSE	TRUE	34.6554	9.76288	1702084	30.9019	5387508	FALSE	340	538	49	2.5859	5.06485
1466	17	FALSE	TRUE	37.2022	11.0176	2376183	37.1704	8016590	FALSE	699	478	49	3.45954	6.23476
1467	18	FALSE	TRUE	38.9487	12.137	3003844	25.4012	6286689	FALSE	803	473	49	4.23894	4.03824
1468	19	FALSE	TRUE	34.4819	8.12666	1395640	29.9998	5152051	FALSE	609	471	49	1.44662	4.8965
1469	20	FALSE	TRUE	32.7567	8.01926	1180654	37.7649	5560018	FALSE	373	461	49	1.37184	6.34572
1470	21	FALSE	TRUE	37.6431	10.7352	2398587	29.034	6487084	FALSE	506	453	49	3.26294	4.71623
1471	22	FALSE	TRUE	33.8378	9.85079	1598703	38.2944	6214868	FALSE	292	443	49	2.64711	6.44454
1472	23	FALSE	TRUE	37.9473	10.4061	2381883	29.6831	6794245	FALSE	182	430	49	3.03376	4.83738
1473	24	FALSE	TRUE	33.5261	8.63193	1362529	33.84	5341562	FALSE	650	387	49	1.79843	5.6132
1474	25	FALSE	TRUE	38.6005	8.55776	2061712	27.0455	6515725	FALSE	864	382	49	1.74679	4.34511
1475	26	FALSE	TRUE	33.8378	10.8673	1763671	31.7556	5153675	FALSE	749	377	49	3.35487	5.22418
1476	28	FALSE	TRUE	37.6431	10.3242	2306736	29.8732	6674591	FALSE	457	356	49	2.97671	4.87286
1477	29	FALSE	TRUE	35.1141	11.129	2018310	22.4202	4066057	FALSE	351	351	49	3.53708	3.48189
1478	30	FALSE	TRUE	33.8378	10.2255	1659511	31.5811	5125363	FALSE	246	342	49	2.90799	5.19162
1479	31	FALSE	TRUE	38.0132	11.3813	2618687	17.2588	3971009	FALSE	711	289	49	3.7128	2.51859
1480	32	FALSE	TRUE	33.6155	11.3752	1809946	33.2453	5289764	FALSE	605	287	49	3.70854	5.50221
1481	33	FALSE	TRUE	34.4093	7.9829	1362313	31.1399	5314148	FALSE	813	282	49	1.34652	5.10928
1482	34	FALSE	TRUE	38.6264	11.928	2879458	25.4049	6132815	FALSE	517	266	49	4.09346	4.03893
1483	35	FALSE	TRUE	32.6497	7.16007	1043858	31.0253	4523148	FALSE	415	259	49	0.773596	5.08789
1484	36	FALSE	TRUE	34	11.0678	1822161	31.4991	5185896	FALSE	305	255	49	3.4945	5.17632
1485	37	FALSE	TRUE	38.833	12.2425	3003048	16.9337	4153775	FALSE	193	243	49	4.31245	2.45791
1486	38	FALSE	TRUE	38.0789	9.77698	2261234	29.1718	6746896	FALSE	875	195	49	2.59572	4.74196
1487	39	FALSE	TRUE	33.8378	10.8391	1759103	31.5276	5116682	FALSE	691	182	49	3.33528	5.18164
1488	41	FALSE	TRUE	37.5766	10.393	2309849	29.4549	6546329	FALSE	564	163	49	3.02468	4.79479
1489	42	FALSE	TRUE	36.8782	11.6311	2443531	28.0555	5894068	FALSE	363	163	49	3.88671	4.53362
1490	43	FALSE	TRUE	34.4384	10.464	1790254	28.5916	4891644	FALSE	471	156	49	3.0741	4.63368
1491	44	FALSE	TRUE	36.2353	9.02767	1799124	19.0079	3788091	FALSE	255	154	49	2.07398	2.84503
1492	45	FALSE	TRUE	34.5398	7.64297	1319202	33.7319	5822247	FALSE	720	105	49	1.10983	5.59304
1493	46	FALSE	TRUE	38.1838	7.05311	1644772	20.8443	4860843	FALSE	612	91	49	0.699126	3.18776
1494	47	FALSE	TRUE	37.2156	8.19255	1768815	19.171	4139113	FALSE	839	90	49	1.4925	2.87546
1495	49	FALSE	TRUE	38.0132	10.013	2303860	18.06	4155365	FALSE	423	70	49	2.76008	2.66813
1496	50	FALSE	TRUE	34.3657	7.83117	1331343	22.6018	3842434	FALSE	210	55	49	1.24087	3.51577
1497	51	FALSE	TRUE	36.6197	11.6205	2390322	29.1243	5990824	FALSE	301	52	49	3.87933	4.73308
1498	5	FALSE	TRUE	25	21.9624	1437435	32.6753	2138594	FALSE	150	699	5	11.0802	5.39583
1499	6	FALSE	TRUE	34.5398	10.8064	1865226	23.7482	4099016	FALSE	737	661	5	3.3125	3.72973
1500	7	FALSE	TRUE	35.5106	10.4155	1953633	20.8043	3902252	FALSE	641	647	5	3.04033	3.18031
1501	8	FALSE	TRUE	40	12.6275	3385221	27.0475	7250974	FALSE	416	646	5	4.58051	4.3455
1502	9	FALSE	TRUE	33.5261	8.07807	1275104	36.7264	5797174	FALSE	534	637	5	1.41279	6.1519
1503	10	FALSE	TRUE	34.6699	8.8497	1544806	34.8994	6092047	FALSE	326	626	5	1.95006	5.81092
1504	11	FALSE	TRUE	34.8281	9.92797	1756872	13.5383	2395762	FALSE	115	624	5	2.70085	1.82421
1505	12	FALSE	TRUE	36.6742	8.9469	1848606	19.1819	3963364	FALSE	218	623	5	2.01774	2.87751
1506	13	FALSE	TRUE	34.2053	9.64786	1617329	23.1694	3884024	FALSE	794	577	5	2.50581	3.6217
1507	14	FALSE	TRUE	34.2053	10.6816	1790617	38.3976	6436818	FALSE	695	557	5	3.22557	6.4638
1508	15	FALSE	TRUE	34.0147	10.6506	1755757	29.9499	4937240	FALSE	594	549	5	3.20403	4.88718
1509	16	FALSE	TRUE	39.4588	10.2118	2627990	18.5513	4774148	FALSE	483	548	5	2.89847	2.75981
1510	17	FALSE	TRUE	40.2492	12.2029	3332919	26.5176	7242601	FALSE	376	542	5	4.28486	4.24659
1511	18	FALSE	TRUE	38.4708	11.9999	2861935	17.1788	4097066	FALSE	172	532	5	4.14352	2.50365
1512	19	FALSE	TRUE	32.8024	7.24901	1071731	37.0124	5472108	FALSE	280	528	5	0.835527	6.20529
1513	20	FALSE	TRUE	34.7131	8.28592	1451810	33.6909	5903115	FALSE	755	467	5	1.55751	5.58537
1514	21	FALSE	TRUE	36.7696	9.91965	2065618	21.7608	4531368	FALSE	648	463	5	2.69505	3.35882
1515	22	FALSE	TRUE	32.9848	8.48392	1275348	30.4702	4580437	FALSE	544	450	5	1.69538	4.98428
1516	23	FALSE	TRUE	33.7343	10.4372	1678363	29.367	4722391	FALSE	433	445	5	3.05541	4.77839
1517	24	FALSE	TRUE	33.7343	8.83071	1420030	22.4526	3610517	FALSE	336	439	5	1.93684	3.48793
1518	26	FALSE	TRUE	33.8378	7.52759	1221667	22.1047	3587416	FALSE	128	434	5	1.0295	3.423
1519	28	FALSE	TRUE	33.2415	8.75951	1347758	28.1388	4329503	FALSE	707	370	5	1.88727	4.54917
1520	29	FALSE	TRUE	36.6742	11.1618	2306259	30.0083	6200303	FALSE	608	364	5	3.55998	4.89807
1521	30	FALSE	TRUE	32.6497	7.08607	1033070	26.5857	3875895	FALSE	497	353	5	0.722073	4.2593
1522	33	FALSE	TRUE	33.6155	9.26824	1474699	36.3457	5783083	FALSE	291	342	5	2.24149	6.08085
1523	158	FALSE	TRUE	34.7851	8.52581	1503150	34.2674	6041538	FALSE	765	282	5	1.72454	5.69297
1524	174	FALSE	TRUE	36.0139	6.6847	1307918	24.4016	4774377	FALSE	665	273	5	0.442606	3.85167
1525	219	FALSE	TRUE	32.5269	7.28818	1050597	27.1716	3916802	FALSE	345	249	5	0.862799	4.36864
1526	220	FALSE	TRUE	37.4433	9.32503	2050505	22.1868	4878706	FALSE	137	250	5	2.28103	3.43831
1527	230	FALSE	TRUE	34.7851	7.90956	1394502	35.0598	6181253	FALSE	825	193	5	1.29546	5.84087
1528	231	FALSE	TRUE	36.4006	11.6457	2352753	21.7461	4393328	FALSE	720	185	5	3.89685	3.35607
1529	232	FALSE	TRUE	33.9706	8.38557	1376987	22.1734	3641074	FALSE	616	176	5	1.62689	3.43582
1530	234	FALSE	TRUE	38.0526	12.1387	2801644	21.7246	5014104	FALSE	407	165	5	4.24013	3.35206
1531	236	FALSE	TRUE	39.0512	9.22943	2302333	25.9501	6473399	FALSE	194	155	5	2.21446	4.14068
1532	239	FALSE	TRUE	34	8.15144	1342023	33.9805	5594428	FALSE	569	78	5	1.46388	5.63943
1533	240	FALSE	TRUE	33.7343	10.2828	1653533	28.8083	4632543	FALSE	468	70	5	2.9479	4.67411
1534	241	FALSE	TRUE	34.9285	8.50386	1517904	32.8106	5856561	FALSE	355	64	5	1.70926	5.42108
1535	242	FALSE	TRUE	39.8497	9.57073	2536935	18.3118	4853940	FALSE	146	61	5	2.45211	2.7151
1536	243	FALSE	TRUE	34.4384	11.0663	1893293	31.5785	5402659	FALSE	251	57	5	3.49345	5.19114
1537	0	FALSE	TRUE	22.8473	19.0818	953266	41.4206	2069239	TRUE	642	655	50	9.07454	7.028
1538	28	FALSE	TRUE	40.7185	12.8125	3623270	9.78627	2767468	FALSE	406	374	50	4.70933	1.12396
1539	31	FALSE	TRUE	37.5766	8.64642	1921661	13.4673	2993095	FALSE	773	308	50	1.80852	1.81096
1540	32	FALSE	TRUE	37.4433	7.00051	1539360	27.1927	5979468	FALSE	664	301	50	0.662498	4.37259
1541	33	FALSE	TRUE	37.9473	9.98823	2286235	8.52494	1951299	TRUE	564	287	50	2.74281	0.888552
1542	37	FALSE	TRUE	32.8938	7.111	1060132	26.5662	3960588	FALSE	716	218	50	0.73943	4.25567
1543	41	FALSE	TRUE	39.8246	13.2499	3505547	4.54624	1202806	TRUE	311	186	50	5.01386	0.14599
1544	42	FALSE	TRUE	33.2415	8.6922	1337401	20.3937	3137821	FALSE	562	111	50	1.8404	3.10367
1545	76	FALSE	TRUE	35	9.70894	1743671	35.8081	6430931	FALSE	535	651	6	2.54834	5.98051
1546	79	FALSE	TRUE	36.0555	8.57946	1684471	40.1624	7885399	FALSE	322	638	6	1.7619	6.79319
1547	81	FALSE	TRUE	33	8.64939	1302015	23.675	3563857	FALSE	223	631	6	1.81059	3.71607
1548	145	FALSE	TRUE	35.4401	9.50146	1771590	31.4582	5865523	FALSE	697	571	6	2.40387	5.16868
1549	147	FALSE	TRUE	37.2156	7.29877	1575844	28.2066	6089958	FALSE	593	564	6	0.870177	4.56182
1550	149	FALSE	TRUE	33.8378	11.4504	1858307	33.2935	5403266	FALSE	491	553	6	3.76089	5.51121
1551	150	FALSE	TRUE	32.573	7.82837	1133269	31.5409	4566005	FALSE	386	546	6	1.23893	5.18412
1552	151	FALSE	TRUE	33.1361	8.61957	1313644	37.7982	5760544	FALSE	277	539	6	1.78983	6.35194
1553	152	FALSE	TRUE	33.9411	8.9164	1460349	22.2807	3649191	FALSE	175	535	6	1.9965	3.45585
1554	153	FALSE	TRUE	35.609	7.01629	1327013	25.3753	4799300	FALSE	68	533	6	0.673489	4.03339
1555	154	FALSE	TRUE	37.6962	11.2119	2515706	29.5484	6629997	FALSE	755	489	6	3.59485	4.81224
1556	156	FALSE	TRUE	34.176	11.388	1904148	34.8453	5826356	FALSE	547	464	6	3.71745	5.80083
1557	157	FALSE	TRUE	32.8938	7.94057	1183808	30.7265	4580815	FALSE	440	456	6	1.31705	5.03212
1558	158	FALSE	TRUE	34.4384	10.2809	1758921	22.3935	3831225	FALSE	335	451	6	2.94658	3.4769
1559	159	FALSE	TRUE	34.0588	8.88108	1469743	23.4467	3880230	FALSE	235	445	6	1.97191	3.67346
1560	160	FALSE	TRUE	38.0132	7.39088	1700540	19.6443	4519883	FALSE	125	442	6	0.934312	2.9638
1561	224	FALSE	TRUE	38.1838	12.1257	2827699	16.9958	3963386	FALSE	707	391	6	4.23112	2.4695
1562	250	FALSE	TRUE	35.609	7.2775	1376415	24.0411	4546963	FALSE	609	375	6	0.855361	3.78439
1563	278	FALSE	TRUE	34.4819	7.49306	1286828	36.2695	6228775	FALSE	504	368	6	1.00545	6.06662
1564	318	FALSE	TRUE	33.541	7.98506	1262106	35.6136	5629024	FALSE	395	359	6	1.34803	5.94421
1565	342	FALSE	TRUE	34.4093	8.39277	1432259	31.422	5362278	FALSE	291	353	6	1.63191	5.16191
1566	346	FALSE	TRUE	37.4433	7.28724	1602410	30.3511	6673980	FALSE	80	353	6	0.862145	4.96205
1567	357	FALSE	TRUE	36.6742	10.8204	2235703	33.2349	6866997	FALSE	186	350	6	3.32221	5.50028
1568	523	FALSE	TRUE	32.7567	6.92257	1019191	29.5207	4346254	FALSE	666	282	6	0.608231	4.80708
1569	537	FALSE	TRUE	34.4384	8.67496	1484169	31.5917	5404912	FALSE	567	278	6	1.8284	5.19359
1570	570	FALSE	TRUE	35.4401	10.7621	2006641	30.3056	5650610	FALSE	347	265	6	3.28163	4.95356
1571	604	FALSE	TRUE	34.2053	8.96323	1502561	13.7094	2298189	FALSE	727	195	6	2.02912	1.85615
1572	605	FALSE	TRUE	33.2415	8.7379	1344432	30.7264	4727635	FALSE	622	186	6	1.87222	5.0321
1573	606	FALSE	TRUE	36.2353	7.98247	1590827	37.9374	7560550	FALSE	513	182	6	1.34622	6.37792
1574	607	FALSE	TRUE	33.9411	8.95409	1466522	30.2241	4950184	FALSE	409	174	6	2.02275	4.93836
1575	608	FALSE	TRUE	35.7771	8.27234	1586835	22.7992	4373439	FALSE	298	168	6	1.54805	3.55261
1576	609	FALSE	TRUE	36.6197	10.6465	2189976	31.7282	6526452	FALSE	198	163	6	3.20116	5.21907
1577	610	FALSE	TRUE	36.1386	11.3913	2252038	29.3259	5797690	FALSE	93	162	6	3.71973	4.77072
1578	612	FALSE	TRUE	34.2053	10.1942	1708916	36.8266	6173457	FALSE	683	97	6	2.88622	6.1706
1579	613	FALSE	TRUE	34.8855	11.4358	2033727	29.0194	5160758	FALSE	575	90	6	3.75076	4.71352
1580	614	FALSE	TRUE	33.2866	7.48195	1155881	30.6416	4733793	FALSE	477	87	6	0.997721	5.01627
1581	616	FALSE	TRUE	34.4384	11.6781	1997971	29.7494	5089728	FALSE	355	77	6	3.91946	4.84977
1582	11	FALSE	TRUE	34.6554	9.2719	1616486	32.1549	5605967	FALSE	644	663	7	2.24404	5.29871
1583	12	FALSE	TRUE	36.3593	12.111	2438465	31.2739	6296765	FALSE	538	662	7	4.22087	5.13428
1584	14	FALSE	TRUE	32.45	7.3259	1048557	26.1579	3743978	FALSE	324	647	7	0.889062	4.17945
1585	20	FALSE	TRUE	40.025	10.9109	2930500	20.9538	5627885	FALSE	103	640	7	3.38523	3.2082
1586	29	FALSE	TRUE	32.6497	7.42	1081754	27.2968	3979572	FALSE	370	548	7	0.954587	4.39202
1587	31	FALSE	TRUE	37.4833	10.984	2423051	21.4997	4742799	FALSE	161	541	7	3.43613	3.31008
1588	33	FALSE	TRUE	33.9559	9.39151	1540168	36.878	6047840	FALSE	650	474	7	2.32732	6.1802
1589	34	FALSE	TRUE	40	12.3926	3322248	17.4999	4691420	FALSE	544	473	7	4.41695	2.56359
1590	35	FALSE	TRUE	36.0555	11.9052	2337446	30.904	6067622	FALSE	430	460	7	4.07759	5.06525
1591	37	FALSE	TRUE	36.2215	12.4343	2475207	23.2877	4635714	FALSE	118	450	7	4.44598	3.64379
1592	38	FALSE	TRUE	36.1248	11.0156	2175273	33.8132	6677133	FALSE	217	448	7	3.45817	5.60819
1593	39	FALSE	TRUE	33.6006	10.1255	1608970	30.8879	4908156	FALSE	818	391	7	2.83842	5.06225
1594	40	FALSE	TRUE	33.3017	9.66392	1494994	13.3128	2059469	FALSE	709	383	7	2.517	1.78213
1595	41	FALSE	TRUE	36.2353	9.90632	1974232	20.144	4014494	FALSE	606	380	7	2.68578	3.05706
1596	42	FALSE	TRUE	35.1283	7.08896	1287194	34.6116	6284680	FALSE	487	370	7	0.724087	5.75721
1597	44	FALSE	TRUE	35.1141	7.0576	1279943	35.2663	6395772	FALSE	276	357	7	0.702254	5.8794
1598	45	FALSE	TRUE	36.4006	9.14834	1848224	29.9824	6057295	FALSE	173	353	7	2.158	4.89324
1599	66	FALSE	TRUE	36.6197	8.74703	1799253	21.9375	4512518	FALSE	770	296	7	1.87857	3.39179
1600	73	FALSE	TRUE	34.3657	9.19535	1563261	21.8926	3721875	FALSE	556	280	7	2.19073	3.38342
1601	75	FALSE	TRUE	33.9559	10.5189	1725058	29.1974	4788247	FALSE	227	258	7	3.11232	4.74673
1602	116	FALSE	TRUE	36.7151	11.2677	2335930	29.4556	6106479	FALSE	612	192	7	3.6337	4.79492
1603	127	FALSE	TRUE	35.7351	11.0432	2110912	33.2803	6361542	FALSE	503	184	7	3.47737	5.50875
1604	139	FALSE	TRUE	33.121	7.93226	1207245	29.4582	4483377	FALSE	397	174	7	1.31126	4.79542
1605	256	FALSE	TRUE	35.7351	8.51202	1627075	23.1053	4416581	FALSE	669	102	7	1.71494	3.60974
1606	270	FALSE	TRUE	33.5261	8.88003	1401691	35.9154	5669167	FALSE	562	91	7	1.97118	6.00055
1607	276	FALSE	TRUE	37.2156	10.7187	2314217	20.7824	4487034	FALSE	456	89	7	3.2514	3.17621
1608	282	FALSE	TRUE	38.0789	11.143	2577179	18.2537	4221747	FALSE	140	76	7	3.54689	2.70427
1609	283	FALSE	TRUE	33.8378	9.03605	1466478	19.0333	3088954	FALSE	236	72	7	2.07982	2.84977
1610	9	FALSE	TRUE	17.2627	25.7922	555777	45.8537	988070	FALSE	212	708	8	13.7468	7.85537
1611	18	FALSE	TRUE	35.2278	9.22751	1689782	25.2597	4625674	FALSE	808	665	8	2.21313	4.01183
1612	21	FALSE	TRUE	35.4401	12.5349	2337194	31.5058	5874403	FALSE	694	658	8	4.51603	5.17756
1613	23	FALSE	TRUE	33.0606	8.30481	1257038	32.6761	4945937	FALSE	591	648	8	1.57066	5.39597
1614	25	FALSE	TRUE	32.9848	7.67125	1153183	36.4022	5472174	FALSE	487	641	8	1.12953	6.0914
1615	26	FALSE	TRUE	40.2244	10.4439	2847194	18.1425	4945996	FALSE	378	641	8	3.06005	2.68352
1616	42	FALSE	TRUE	35.171	11.6001	2114005	30.7959	5612233	FALSE	765	565	8	3.86515	5.04507
1617	44	FALSE	TRUE	38.6005	9.12188	2197619	29.3689	7075470	FALSE	650	564	8	2.13958	4.77874
1618	46	FALSE	TRUE	34.176	11.8055	1973955	33.3226	5571754	FALSE	542	556	8	4.00815	5.51664
1619	48	FALSE	TRUE	36.8782	9.24681	1942625	26.3186	5529173	FALSE	438	547	8	2.22657	4.20946
1620	50	FALSE	TRUE	37.0135	11.6008	2464088	33.7613	7171146	FALSE	229	538	8	3.86559	5.59851
1621	55	FALSE	TRUE	37.6431	8.77195	1959926	37.0145	8270176	FALSE	895	478	8	1.89593	6.20567
1622	57	FALSE	TRUE	37	7.68106	1629727	29.7503	6312254	FALSE	793	468	8	1.13636	4.84992
1623	61	FALSE	TRUE	36.4006	7.31274	1477381	16.2953	3292120	FALSE	574	455	8	0.8799	2.33877
1624	62	FALSE	TRUE	38.6264	8.32373	2009369	27.8661	6726949	FALSE	469	450	8	1.58384	4.49827
1625	78	FALSE	TRUE	38.2099	8.93102	2086984	26.746	6249944	FALSE	640	363	8	2.00669	4.28921
1626	81	FALSE	TRUE	39.8121	12.4979	3303475	26.037	6882151	FALSE	316	344	8	4.49028	4.15691
1627	82	FALSE	TRUE	38.833	8.38908	2057809	26.6122	6527874	FALSE	803	283	8	1.62934	4.26425
1628	83	FALSE	TRUE	35.5106	9.04525	1696609	31.0205	5818480	FALSE	701	272	8	2.08622	5.08698
1629	84	FALSE	TRUE	38.0132	8.72572	2007666	22.5318	5184247	FALSE	593	268	8	1.86374	3.5027
1630	85	FALSE	TRUE	35.3553	11.5175	2132124	29.5052	5462015	FALSE	487	257	8	3.80763	4.80419
1631	86	FALSE	TRUE	39.8246	9.5201	2518750	21.1451	5594383	FALSE	374	255	8	2.41686	3.24389
1632	87	FALSE	TRUE	33.2415	6.38767	982821	32.8254	5050582	FALSE	266	241	8	0.235788	5.42384
1633	88	FALSE	TRUE	33.9559	9.41127	1543408	30.9701	5078972	FALSE	153	234	8	2.34108	5.07759
1634	89	FALSE	TRUE	40.3113	10.3856	2849704	24.4349	6704687	FALSE	51	231	8	3.01948	3.85788
1635	90	FALSE	TRUE	33.0151	6.71924	1012858	35.5526	5359191	FALSE	760	179	8	0.466656	5.93282
1636	91	FALSE	TRUE	40	9.82474	2633842	17.9419	4809910	FALSE	652	179	8	2.62897	2.64608
1637	92	FALSE	TRUE	34.3657	9.12638	1551537	22.2272	3778759	FALSE	551	168	8	2.14271	3.44587
1638	96	FALSE	TRUE	35.7771	10.978	2105856	32.4193	6218805	FALSE	435	160	8	3.432	5.34805
1639	100	FALSE	TRUE	33.2415	10.6268	1635070	32.1393	4945019	FALSE	319	154	8	3.18746	5.29579
1640	101	FALSE	TRUE	37.855	9.79488	2225650	36.0981	8202416	FALSE	214	149	8	2.60818	6.03463
1641	103	FALSE	TRUE	36.6742	6.39189	1320691	27.6317	5709250	FALSE	713	87	8	0.238726	4.45452
1642	104	FALSE	TRUE	38.4187	8.3583	1985346	26.1841	6219510	FALSE	604	79	8	1.60791	4.18435
1643	105	FALSE	TRUE	38.6394	9.41513	2275121	9.38068	2266798	FALSE	496	74	8	2.34376	1.04826
1644	106	FALSE	TRUE	35.4683	8.70174	1626356	32.3283	6042169	FALSE	389	62	8	1.84704	5.33107
1645	107	FALSE	TRUE	38.4708	9.82333	2342825	17.2708	4119025	FALSE	282	59	8	2.62799	2.52083
1646	108	FALSE	TRUE	38.5876	12.6272	3039045	21.5762	5192840	FALSE	55	55	8	4.58027	3.32435
1647	109	FALSE	TRUE	33.8378	6.47955	1051578	34.0608	5527795	FALSE	161	52	8	0.299761	5.65442
1648	5	FALSE	TRUE	34.8855	10.342	1839209	35.7836	6363681	FALSE	896	674	9	2.98916	5.97594
1649	7	FALSE	TRUE	38.2753	13.0388	3062541	23.0777	5420477	FALSE	561	666	9	4.86686	3.60459
1650	9	FALSE	TRUE	37.6431	9.22479	2061103	28.9142	6460316	FALSE	470	654	9	2.21123	4.69387
1651	10	FALSE	TRUE	36.3593	9.4742	1907561	31.2188	6285675	TRUE	369	651	9	2.3849	5.124
1652	11	FALSE	TRUE	40	11.1597	2991710	22.2224	5957447	FALSE	241	648	9	3.55845	3.44497
1653	12	FALSE	TRUE	36.6197	11.6978	2406222	29.9005	6150507	FALSE	136	628	9	3.93315	4.87797
1654	16	FALSE	TRUE	37.6431	8.16546	1824417	19.9046	4447302	FALSE	520	582	9	1.47364	3.01238
1655	20	FALSE	TRUE	34.4819	7.67864	1318700	36.3562	6243666	FALSE	304	543	9	1.13468	6.08281
1656	21	FALSE	TRUE	36.0555	11.7679	2310481	31.9562	6274197	FALSE	196	537	9	3.98196	5.26161
1657	22	FALSE	TRUE	39.3954	13.0767	3349079	18.2277	4668303	FALSE	90	534	9	4.89328	2.69942
1658	24	FALSE	TRUE	40.3113	11.9805	3287323	25.1439	6899227	FALSE	905	494	9	4.12997	3.99021
1659	28	FALSE	TRUE	33.9559	8.16639	1339253	29.0296	4760732	FALSE	356	470	9	1.47428	4.71542
1660	29	FALSE	TRUE	33.541	7.73161	1222046	34.7796	5497209	FALSE	466	463	9	1.17156	5.78857
1661	31	FALSE	TRUE	38.0789	11.8075	2730851	33.516	7751618	FALSE	152	442	9	4.00953	5.55273
1662	37	FALSE	TRUE	33.2415	9.77285	1503672	33.9246	5219709	FALSE	38	432	9	2.59284	5.62899
1663	106	FALSE	TRUE	33.7343	9.58677	1541610	35.3273	5680838	FALSE	866	393	9	2.46328	5.89078
1664	113	FALSE	TRUE	37.8021	11.6572	2637735	26.2154	5931891	FALSE	758	390	9	3.90488	4.19019
1665	131	FALSE	TRUE	40.2244	11.9047	3245440	25.4357	6934258	FALSE	422	380	9	4.07719	4.04467
1666	136	FALSE	TRUE	34.8281	7.68979	1360799	23.4386	4147743	FALSE	317	357	9	1.14243	3.67195
1667	226	FALSE	FALSE	33.6155	7.08326	1127040	7.09923	1129581	FALSE	357	657	1	0.720117	0.622465
1668	229	FALSE	FALSE	34.1321	10.0181	1668641	5.29914	882639	FALSE	141	630	1	2.76361	0.286508
1669	262	FALSE	FALSE	34.0588	7.34332	1215256	39.3743	6516110	FALSE	522	563	1	0.90119	6.64609
1670	272	FALSE	FALSE	34.8855	7.22735	1285297	37.399	6650960	FALSE	799	484	1	0.820444	6.27743
1671	297	FALSE	FALSE	33.5261	6.28103	991446	34.2401	5404724	FALSE	539	389	1	0.161538	5.68788
1672	316	FALSE	FALSE	32.7567	6.55759	965456	31.2186	4596233	FALSE	767	371	1	0.354101	5.12397
1673	321	FALSE	FALSE	33.5261	7.01677	1107581	16.553	2612855	FALSE	319	368	1	0.673824	2.38686
1674	427	FALSE	FALSE	33.6155	10.0105	1592795	5.52822	879612	FALSE	625	280	1	2.75828	0.32926
1675	469	FALSE	FALSE	35.2278	8.91985	1633443	13.3957	2453073	FALSE	769	214	1	1.99891	1.79759
1676	753	FALSE	FALSE	33.8378	6.25865	1015729	6.07438	985823	FALSE	143	160	1	0.145957	0.431193
1677	904	FALSE	FALSE	34.7851	11.6016	2045433	4.33399	764107	FALSE	846	106	1	3.86619	0.106376
1679	6	FALSE	FALSE	32.8938	8.22922	1226841	31.8896	4754214	FALSE	602	667	10	1.51803	5.24919
1680	7	FALSE	FALSE	31.9531	9.04496	1236044	29.9577	4093883	FALSE	705	661	10	2.08602	4.88863
1681	11	FALSE	FALSE	40.2244	12.442	3391921	10.0245	2732879	FALSE	505	640	10	4.45131	1.16843
1682	12	FALSE	FALSE	35	11.9273	2142079	13.4931	2423290	FALSE	183	615	10	4.09296	1.81578
1683	15	FALSE	FALSE	33	9.20045	1384967	30.0979	4530713	FALSE	776	558	10	2.19428	4.9148
1684	21	FALSE	FALSE	33.7343	6.99432	1124728	34.9101	5613743	FALSE	724	490	10	0.658189	5.81291
1685	22	FALSE	FALSE	33.9411	10.7484	1760398	5.86776	961036	FALSE	614	475	10	3.2721	0.392631
1686	23	FALSE	FALSE	36.1386	7.23553	1430453	30.831	6095246	FALSE	503	470	10	0.826139	5.05162
1687	26	FALSE	FALSE	32.9848	6.36143	956283	38.0111	5714021	FALSE	190	446	10	0.217515	6.39166
1688	39	FALSE	FALSE	33.7343	9.3763	1507765	11.835	1903143	FALSE	717	262	10	2.31673	1.50633
1689	42	FALSE	FALSE	34.3657	9.95232	1691951	14.4151	2450644	FALSE	387	247	10	2.7178	1.98785
1690	46	FALSE	FALSE	37.6563	7.15331	1599963	20.9579	4687610	FALSE	664	184	10	0.768891	3.20897
1691	48	FALSE	FALSE	39.8121	13.0514	3449772	9.31525	2462220	FALSE	455	157	10	4.87566	1.03605
1692	54	FALSE	FALSE	32.9848	6.25985	941014	32.7834	4928172	FALSE	504	67	10	0.146791	5.416
1693	55	FALSE	FALSE	32.9848	6.68664	1005171	24.6098	3699476	FALSE	399	56	10	0.443957	3.89054
1694	7	FALSE	FALSE	33.9559	8.72627	1431071	31.7345	5204315	FALSE	834	662	11	1.86412	5.22024
1695	8	FALSE	FALSE	33.9559	12.8746	2111387	12.555	2058970	FALSE	513	639	11	4.75258	1.6407
1696	9	FALSE	FALSE	34.0588	10.7936	1786245	6.21413	1028386	FALSE	410	627	11	3.30356	0.457276
1697	29	FALSE	FALSE	33.8378	6.22036	1009514	36.3065	5892246	FALSE	374	367	11	0.119292	6.07353
1698	30	FALSE	FALSE	34.1321	6.48946	1080902	34.6981	5779401	FALSE	488	360	11	0.306666	5.77335
1699	32	FALSE	FALSE	33.2415	9.61624	1479576	5.12587	788678	FALSE	163	326	11	2.48379	0.254169
1700	35	FALSE	FALSE	33.6155	6.17005	981736	34.6193	5508383	FALSE	428	269	11	0.0842606	5.75864
1701	37	FALSE	FALSE	35.5106	10.0311	1881525	13.0183	2441830	FALSE	540	263	11	2.77266	1.72716
1702	39	FALSE	FALSE	33.0151	6.37503	960971	37.2535	5615598	FALSE	321	249	11	0.226984	6.25029
1703	42	FALSE	FALSE	41.4005	12.9834	3859155	9.19198	2732208	FALSE	607	173	11	4.82828	1.01304
1704	7	FALSE	FALSE	34.2053	11.4686	1922543	5.95701	998609	FALSE	810	664	12	3.77354	0.409287
1705	8	FALSE	FALSE	33.541	8.24439	1303095	17.268	2729354	FALSE	701	645	12	1.5286	2.52031
1706	10	FALSE	FALSE	35.1283	8.37201	1520166	12.6407	2295267	FALSE	489	630	12	1.61745	1.6567
1707	14	FALSE	FALSE	37.5899	7.48217	1664676	28.3934	6317125	FALSE	873	561	12	0.997876	4.59668
1708	15	FALSE	FALSE	34.2053	11.3879	1909017	4.81398	806997	FALSE	767	550	12	3.71735	0.19596
1709	20	FALSE	FALSE	34.4093	11.8812	2027574	12.2975	2098609	FALSE	336	520	12	4.06086	1.59263
1710	30	FALSE	FALSE	34.1321	8.48609	1413465	9.70434	1616380	FALSE	824	460	12	1.69689	1.10867
1711	31	FALSE	FALSE	34.9285	10.3682	1850683	12.9109	2304540	FALSE	717	454	12	3.00738	1.70712
1712	32	FALSE	FALSE	33.7343	6.60295	1061793	6.68854	1075557	FALSE	606	453	12	0.385682	0.545816
1713	34	FALSE	FALSE	34.9285	8.43288	1505235	14.1815	2531335	FALSE	399	428	12	1.65984	1.94425
1714	41	FALSE	FALSE	33.541	10.351	1636060	4.96462	784700	FALSE	236	336	12	2.99539	0.224075
1715	74	FALSE	FALSE	34.176	10.3451	1729764	5.05923	845936	FALSE	595	170	12	2.99128	0.241732
1716	75	FALSE	FALSE	32.9848	8.10633	1218586	5.24777	788872	FALSE	463	161	12	1.43247	0.276919
1717	99	FALSE	FALSE	34.9285	6.52904	1165407	36.6202	6536562	FALSE	843	97	12	0.334222	6.13209
1718	61	FALSE	FALSE	32.5576	8.64066	1249092	28.7058	4149703	FALSE	671	657	13	1.80451	4.65499
1719	76	FALSE	FALSE	41	10.8981	3146235	8.42406	2431988	FALSE	248	617	13	3.37634	0.869723
1720	108	FALSE	FALSE	34.8855	10.9012	1938640	12.5443	2230852	FALSE	732	551	13	3.37846	1.6387
1721	112	FALSE	FALSE	35.3553	8.93178	1653452	13.5422	2506926	FALSE	626	546	13	2.00721	1.82493
1722	116	FALSE	FALSE	40.8044	13.0175	3704578	11.3955	3242965	FALSE	527	536	13	4.85207	1.42429
1723	128	FALSE	FALSE	32.6956	6.77145	991373	35.6667	5221771	FALSE	359	447	13	0.503012	5.95412
1724	140	FALSE	FALSE	33.3017	6.99596	1082264	34.5949	5351771	FALSE	740	376	13	0.659331	5.75409
1725	157	FALSE	FALSE	34.0588	7.64165	1264628	9.43103	1560755	FALSE	635	360	13	1.10892	1.05766
1726	158	FALSE	FALSE	32.5576	6.8951	996754	31.7598	4591192	FALSE	524	357	13	0.589105	5.22497
1727	160	FALSE	FALSE	42.0595	12.7692	3979656	8.93504	2784690	FALSE	322	337	13	4.67918	0.965089
1728	163	FALSE	FALSE	37	11.7507	2493206	13.1946	2799567	FALSE	808	272	13	3.97	1.76007
1729	165	FALSE	FALSE	34.4384	8.38681	1434869	14.7745	2527723	FALSE	588	261	13	1.62776	2.05494
1730	184	FALSE	FALSE	34.1321	7.90636	1316904	9.38155	1562616	FALSE	330	151	13	1.29323	1.04842
1731	186	FALSE	FALSE	34.1321	6.72457	1120062	9.33959	1555627	FALSE	922	100	13	0.470367	1.04059
1734	6	FALSE	FALSE	32.8938	8.13655	1213025	35.5203	5295484	FALSE	839	665	14	1.45351	5.9268
1735	13	FALSE	FALSE	32.8024	7.1431	1056072	34.4967	5100176	FALSE	591	566	14	0.76178	5.73577
1736	148	FALSE	FALSE	34.6699	10.3087	1799488	12.9018	2252145	FALSE	235	246	14	2.96594	1.70543
1737	168	FALSE	FALSE	35.805	7.42507	1427648	10.4032	2000269	FALSE	879	99	14	0.958114	1.2391
1738	170	FALSE	FALSE	33.2415	9.24978	1423191	5.29094	814076	FALSE	661	88	14	2.22863	0.284977
1739	5	FALSE	FALSE	34.4819	8.97321	1541023	32.7592	5625927	FALSE	646	671	15	2.03606	5.41148
1740	8	FALSE	FALSE	33.9411	7.52721	1232824	36.2392	5935339	FALSE	321	652	15	1.02923	6.06097
1741	31	FALSE	FALSE	32.5576	7.26678	1050484	36.063	5213254	FALSE	276	556	15	0.8479	6.02809
1742	48	FALSE	FALSE	33.9559	7.54881	1237972	36.7269	6023059	FALSE	607	387	15	1.04427	6.152
1743	51	FALSE	FALSE	32.6497	6.37314	929133	34.3591	5009178	FALSE	285	368	15	0.225671	5.71009
1744	55	FALSE	FALSE	34.4384	8.44904	1445517	14.74	2521815	FALSE	668	297	15	1.67109	2.04849
1745	68	FALSE	FALSE	33.7343	9.94919	1599889	5.3163	854892	FALSE	736	200	15	2.71562	0.289709
1746	121	FALSE	FALSE	34.9285	9.36738	1672040	12.8596	2295395	FALSE	889	110	15	2.31052	1.69756
1747	67	FALSE	FALSE	33.9706	10.4769	1720407	14.443	2371676	FALSE	652	646	16	3.08308	1.99307
1748	83	FALSE	FALSE	34.3657	9.1012	1547255	14.5022	2465459	FALSE	499	559	16	2.12518	2.00411
1749	87	FALSE	FALSE	33.9559	6.35279	1041830	36.2999	5953021	FALSE	182	541	16	0.2115	6.0723
1750	92	FALSE	FALSE	33.0606	7.16571	1084621	36.8887	5583574	FALSE	452	465	16	0.777525	6.1822
1751	106	FALSE	FALSE	33.541	10.1094	1597880	4.95289	782846	FALSE	724	386	16	2.8272	0.221885
1752	110	FALSE	FALSE	33.0606	6.29367	952627	32.182	4871152	FALSE	616	382	16	0.170338	5.30376
1753	116	FALSE	FALSE	35.0571	6.83083	1232793	38.3029	6912714	FALSE	189	354	16	0.544357	6.44614
1754	130	FALSE	FALSE	34.7131	6.90249	1209414	36.9776	6478994	FALSE	780	292	16	0.594251	6.19878
1755	159	FALSE	FALSE	33.541	6.55831	1036595	6.26123	989640	FALSE	467	278	16	0.3546	0.466066
1756	164	FALSE	FALSE	34.2053	12.9519	2171201	10.4509	1751942	FALSE	627	194	16	4.80635	1.24799
1757	165	FALSE	FALSE	38.0132	9.38894	2160264	9.84208	2264527	FALSE	737	191	16	2.32553	1.13437
1758	187	FALSE	FALSE	32.8024	8.63648	1276862	5.25561	777016	FALSE	583	98	16	1.8016	0.278382
1759	0	FALSE	FALSE	37.5766	11.273	2505425	9.67466	2150187	FALSE	674	655	17	3.6374	1.10313
1760	4	FALSE	FALSE	35.8469	9.00187	1736905	19.1832	3701393	FALSE	475	637	17	2.05602	2.87775
1761	13	FALSE	FALSE	23.3452	31.8597	1697952	66.7222	3555937	FALSE	896	556	17	17.9716	11.7501
1762	14	FALSE	FALSE	34.9285	14.3779	2566397	8.76358	1564263	FALSE	644	554	17	5.79927	0.933089
1763	15	FALSE	FALSE	34.7851	7.37144	1299628	26.4698	4666775	FALSE	510	553	17	0.920774	4.23767
1764	21	FALSE	FALSE	37.6431	9.7254	2172956	9.7866	2186629	FALSE	789	485	17	2.5598	1.12402
1765	22	FALSE	FALSE	34.7131	7.41312	1298884	26.3476	4616468	FALSE	678	481	17	0.949797	4.21486
1767	28	FALSE	FALSE	40.8044	13.0235	3706264	9.56268	2721382	FALSE	254	444	17	4.85619	1.08223
1768	45	FALSE	FALSE	34.9857	7.65073	1372345	12.1498	2179366	FALSE	372	277	17	1.11524	1.56508
1769	47	FALSE	FALSE	39.3954	13.7043	3509813	9.4638	2423773	FALSE	158	258	17	5.33027	1.06378
1770	51	FALSE	FALSE	37.855	9.90866	2251504	9.14796	2078655	FALSE	860	207	17	2.6874	1.00483
1771	55	FALSE	FALSE	40	12.5458	3363316	9.37175	2512404	FALSE	666	189	17	4.52362	1.0466
1772	65	FALSE	FALSE	32.573	6.45503	934458	23.8065	3446339	FALSE	608	109	17	0.282688	3.74062
1773	3	FALSE	FALSE	17	27.0146	555948	40.3224	829815	FALSE	94	705	18	14.598	6.82303
1774	36	FALSE	FALSE	35.8469	7.42681	1432998	9.60401	1853088	FALSE	801	310	18	0.959326	1.08994
1775	44	FALSE	FALSE	32.8024	7.37365	1090158	5.97311	883096	FALSE	208	186	18	0.92231	0.412293
1777	51	FALSE	FALSE	35.7351	7.39365	1413299	13.5485	2589806	FALSE	609	96	18	0.936239	1.82612
1778	52	FALSE	FALSE	20	29.5306	989581	8.59296	287953	FALSE	228	26	18	16.3499	0.901247
1779	53	FALSE	FALSE	19	19.7417	567196	19.2706	553663	FALSE	554	24	18	9.53398	2.89406
1780	92	FALSE	FALSE	35.5106	13.0417	2446227	15.0384	2820743	FALSE	364	649	19	4.86892	2.10419
1781	94	FALSE	FALSE	34.4093	6.33317	1080780	33.2201	5669144	FALSE	161	646	19	0.19784	5.49751
1782	96	FALSE	FALSE	35.2278	8.95559	1639987	15.152	2774699	FALSE	602	640	19	2.02379	2.12538
1783	100	FALSE	FALSE	35.7771	14.8184	2842530	4.60272	882913	FALSE	222	552	19	6.10599	0.156531
1784	102	FALSE	FALSE	38.1838	9.74262	2271960	9.26633	2160889	FALSE	546	548	19	2.57179	1.02692
1785	108	FALSE	FALSE	33.2415	9.30425	1431573	5.73431	882294	FALSE	499	444	19	2.26656	0.367725
1786	110	FALSE	FALSE	28.4605	15.2566	1473246	15.0586	1454122	FALSE	441	388	19	6.41113	2.10796
1787	115	FALSE	FALSE	28.2843	12.2684	1162816	14.3569	1360770	FALSE	556	378	19	4.33045	1.977
1789	135	FALSE	FALSE	20.2237	17.1865	595473	9.916	343566	FALSE	536	248	19	7.75489	1.14817
1790	176	FALSE	FALSE	34.4819	9.95973	1710445	6.12298	1051537	FALSE	356	183	19	2.72296	0.440264
1791	82	FALSE	FALSE	33.8378	7.10621	1153280	35.5791	5774197	FALSE	695	506	2	0.736096	5.93777
1792	83	FALSE	FALSE	36.4006	8.97975	1814165	9.9237	2004870	FALSE	589	502	2	2.04062	1.14961
1793	95	FALSE	FALSE	33.8378	9.94104	1613350	5.17392	839685	FALSE	315	402	2	2.70995	0.263136
1794	102	FALSE	FALSE	33.541	6.64027	1049550	33.9324	5363292	FALSE	219	379	2	0.41167	5.63044
1795	110	FALSE	FALSE	34.6699	8.266	1442915	14.8381	2590141	FALSE	591	328	2	1.54364	2.0668
1796	111	FALSE	FALSE	34.6554	10.8537	1892267	4.42043	770668	FALSE	485	319	2	3.34545	0.122509
1797	113	FALSE	FALSE	36.7151	7.53406	1561898	17.3682	3600627	FALSE	278	293	2	1.034	2.539
1798	115	FALSE	FALSE	37.9473	8.65873	1981922	12.369	2831171	FALSE	70	280	2	1.8171	1.60598
1799	120	FALSE	FALSE	36.8782	6.86738	1442739	15.3756	3230189	FALSE	545	228	2	0.5698	2.16711
1800	122	FALSE	FALSE	34.4819	7.11657	1222171	8.75708	1503906	FALSE	328	213	2	0.743308	0.931876
1801	126	FALSE	FALSE	32.8024	6.91669	1022599	34.9151	5162030	FALSE	922	159	2	0.604137	5.81386
1802	132	FALSE	FALSE	35.6931	6.58976	1255198	25.1718	4794659	FALSE	818	153	2	0.376499	3.99543
1804	157	FALSE	FALSE	38.0789	10.8862	2517780	5.90425	1365542	FALSE	71	110	2	3.36806	0.39944
1805	8	FALSE	FALSE	34	7.66888	1262576	37.7597	6216608	FALSE	584	649	20	1.12788	6.34475
1806	9	FALSE	FALSE	33.0606	7.14066	1080829	34.3848	5204574	FALSE	467	647	20	0.760081	5.71488
1807	11	FALSE	FALSE	35.7351	6.93613	1325844	26.3136	5029854	TRUE	63	626	20	0.617675	4.20852
1808	98	FALSE	FALSE	34	10.4552	1721308	5.98464	985288	FALSE	445	550	20	3.06797	0.414444
1809	128	FALSE	FALSE	34.176	10.222	1709178	14.5078	2425799	FALSE	276	441	20	2.90555	2.00516
1810	142	FALSE	FALSE	34.0588	10.4147	1723541	12.2114	2020890	FALSE	759	383	20	3.03974	1.57658
1811	178	FALSE	FALSE	34.1321	7.71198	1284527	9.31945	1552272	FALSE	342	352	20	1.15788	1.03683
1812	179	FALSE	FALSE	34.176	10.7678	1800452	4.96328	829892	FALSE	230	346	20	3.28564	0.223824
1813	180	FALSE	FALSE	36.1248	9.51845	1879622	13.271	2620645	FALSE	131	341	20	2.4157	1.77433
1814	183	FALSE	FALSE	34.5254	7.38489	1273054	37.7202	6502457	FALSE	718	282	20	0.930136	6.33739
1816	289	FALSE	FALSE	33.6155	10.0031	1591633	5.84106	929390	FALSE	673	186	20	2.75319	0.387648
1817	410	FALSE	FALSE	36.1248	8.36346	1651545	10.4817	2069841	FALSE	398	79	20	1.6115	1.25375
1818	7	FALSE	FALSE	33.1059	9.36249	1422970	37.5636	5709149	FALSE	732	660	21	2.30711	6.30815
1819	12	FALSE	FALSE	34.9285	8.45522	1509223	15.2223	2717127	FALSE	218	625	21	1.6754	2.13852
1820	14	FALSE	FALSE	34.4093	13.3766	2282771	11.7104	1998433	FALSE	687	563	21	5.10209	1.48307
1823	60	FALSE	FALSE	33.5261	9.64874	1523031	13.3782	2111720	FALSE	505	359	21	2.50643	1.79434
1824	66	FALSE	FALSE	36.3593	7.16168	1441951	24.1846	4869389	FALSE	181	340	21	0.774718	3.81117
1825	118	FALSE	FALSE	33.6155	9.74245	1550153	12.9187	2055540	FALSE	766	105	21	2.57168	1.70858
1826	2	FALSE	FALSE	17.8045	36.9864	874418	39.4573	932836	TRUE	154	707	22	21.5412	6.66159
1827	5	FALSE	FALSE	37.4433	9.312	2047640	17.797	3913433	FALSE	649	666	22	2.27196	2.61904
1828	6	FALSE	FALSE	33.7343	7.17558	1153875	33.5676	5397863	FALSE	433	648	22	0.784395	5.56236
1829	64	FALSE	FALSE	41.7732	11.2869	3446330	8.2372	2515135	FALSE	391	564	22	3.64706	0.834849
1831	85	FALSE	FALSE	33.1059	6.38802	970892	29.2263	4441998	FALSE	601	382	22	0.236033	4.75213
1832	86	FALSE	FALSE	34.7131	9.50415	1665261	5.30862	930145	FALSE	504	375	22	2.40575	0.288276
1833	87	FALSE	FALSE	35.2278	8.12098	1487150	14.3672	2630989	FALSE	273	371	22	1.44267	1.97892
1834	88	FALSE	FALSE	34.3657	9.62732	1636699	13.7267	2333611	FALSE	388	369	22	2.49151	1.85937
1835	90	FALSE	FALSE	33.8378	9.03136	1465717	12.9324	2098823	FALSE	782	295	22	2.07655	1.71113
1836	100	FALSE	FALSE	34.5254	9.54794	1645935	5.15842	889241	FALSE	404	181	22	2.43624	0.260243
1837	103	FALSE	FALSE	16.2788	14.0641	254137	14.4507	261124	FALSE	805	141	22	5.58074	1.9945
1838	4	FALSE	FALSE	34.7851	9.50123	1675122	14.7833	2606384	FALSE	901	663	23	2.40371	2.05658
1839	5	FALSE	FALSE	33.3766	14.9752	2332325	20.9309	3259898	TRUE	368	655	23	6.21516	3.20392
1840	7	FALSE	FALSE	34.5254	7.94055	1368843	35.3702	6097341	FALSE	702	646	23	1.31704	5.89879
1841	10	FALSE	FALSE	35.7771	12.2939	2358271	14.0548	2696045	FALSE	864	566	23	4.34822	1.9206
1842	11	FALSE	FALSE	34.2053	21.122	3540806	19.45	3260527	TRUE	549	564	23	10.4951	2.92755
1843	12	FALSE	FALSE	35.4683	14.3215	2676685	5.80155	1084311	FALSE	760	558	23	5.75998	0.380274
1844	13	FALSE	FALSE	36.1248	24.3835	4815040	16.4216	3242803	TRUE	425	558	23	12.766	2.36234
1845	15	FALSE	FALSE	31.5753	19.5635	2579745	16.4789	2172997	TRUE	199	543	23	9.40989	2.37303
1846	16	FALSE	FALSE	38.0132	23.0333	5299638	16.8216	3870419	TRUE	327	534	23	11.8259	2.43699
1847	21	FALSE	FALSE	33.9411	9.18059	1503619	4.75525	778826	FALSE	814	467	23	2.18046	0.184998
1848	24	FALSE	FALSE	34.5254	6.74852	1163353	32.1126	5535772	FALSE	708	457	23	0.487043	5.29081
1850	209	FALSE	FALSE	34.1321	7.46479	1243355	8.35894	1392287	FALSE	411	65	23	0.985772	0.85757
1851	212	FALSE	FALSE	34.5398	13.2562	2288073	9.78867	1689558	FALSE	194	51	23	5.01828	1.12441
1852	8	FALSE	FALSE	30.4138	10.4825	1235282	43.9951	5184480	TRUE	915	659	24	3.08696	7.50848
1853	9	FALSE	FALSE	40.8044	13.6477	3883903	9.21569	2622635	FALSE	606	661	24	5.29082	1.01747
1854	11	FALSE	FALSE	36.4966	8.60535	1752320	29.9834	6105566	FALSE	719	652	24	1.77993	4.89343
1855	12	FALSE	FALSE	35.171	14.7673	2691180	4.45825	812471	FALSE	492	636	24	6.07037	0.129569
1856	13	FALSE	FALSE	37.6431	8.01713	1791276	20.0741	4485167	FALSE	383	630	24	1.37036	3.04401
1857	26	FALSE	FALSE	35.805	7.82052	1503683	25.3408	4872374	FALSE	730	465	24	1.23346	4.02696
1859	33	FALSE	FALSE	33.9411	10.5284	1724371	14.023	2296725	FALSE	893	376	24	3.11894	1.91468
1860	34	FALSE	FALSE	32.8938	7.52475	1121816	35.3186	5265415	FALSE	777	367	24	1.02752	5.88915
1861	35	FALSE	FALSE	40.2492	13.4854	3683185	9.32718	2547483	FALSE	673	369	24	5.17781	1.03828
1862	36	FALSE	FALSE	33.4216	9.33717	1460104	5.3508	836733	FALSE	567	356	24	2.28948	0.296148
1863	40	FALSE	FALSE	34.7851	10.2645	1809694	12.3495	2177292	FALSE	848	282	24	2.93518	1.60235
1865	4	FALSE	FALSE	21.8403	16.414	716276	29.7405	1297822	FALSE	161	705	25	7.21697	4.84811
1866	7	FALSE	FALSE	34.4384	7.04664	1205585	33.448	5722505	FALSE	521	651	25	0.69462	5.54005
1867	8	FALSE	FALSE	34	8.06812	1328304	39.9777	6581784	FALSE	634	651	25	1.40586	6.75871
1868	10	FALSE	FALSE	33.8378	10.4827	1701264	5.54622	900106	FALSE	224	632	25	3.08713	0.33262
1869	11	FALSE	FALSE	33.9411	9.80943	1606612	13.3573	2187692	FALSE	323	628	25	2.61831	1.79044
1870	13	FALSE	FALSE	34.7131	10.5421	1847125	13.0124	2279963	FALSE	693	563	25	3.12846	1.72607
1871	15	FALSE	FALSE	33.9559	9.60679	1575473	14.2188	2331830	FALSE	596	552	25	2.47722	1.95123
1872	19	FALSE	FALSE	38.6264	13.021	3143292	13.4331	3242777	FALSE	863	488	25	4.85445	1.80457
1873	22	FALSE	FALSE	33.5261	9.13087	1441286	5.27567	832752	FALSE	644	469	25	2.14584	0.282127
1874	29	FALSE	FALSE	37	8.56164	1816565	9.549	2026058	FALSE	605	370	25	1.74949	1.07968
1875	31	FALSE	FALSE	35.7351	7.70334	1472495	15.0143	2869984	FALSE	387	364	25	1.15187	2.09968
1876	33	FALSE	FALSE	34.4093	13.0074	2219771	10.6878	1823910	FALSE	185	343	25	4.84504	1.29221
1877	45	FALSE	FALSE	34.5398	11.6132	2004483	12.7127	2194254	FALSE	849	284	25	3.87427	1.67013
1878	49	FALSE	FALSE	34.4819	8.49191	1458367	14.0537	2413535	FALSE	410	261	25	1.70094	1.92041
1879	51	FALSE	FALSE	33.5261	7.98395	1260248	5.65045	891910	FALSE	213	240	25	1.34726	0.352073
1880	52	FALSE	FALSE	34.2053	10.0364	1682466	5.46976	916928	FALSE	583	190	25	2.77636	0.31835
1881	56	FALSE	FALSE	33.6155	8.98484	1429606	11.2921	1796716	FALSE	693	176	25	2.04416	1.40499
1883	62	FALSE	FALSE	39.0512	9.93823	2479147	9.56395	2385781	FALSE	759	89	25	2.70799	1.08247
1884	63	FALSE	FALSE	42.19	12.7054	3996755	8.77503	2760368	FALSE	542	79	25	4.63474	0.935226
1885	67	FALSE	FALSE	15.8114	15.7501	260785	64.8228	1073313	FALSE	931	26	25	6.75473	11.3956
1886	6	FALSE	FALSE	37.108	9.99631	2139584	20.0449	4290366	FALSE	716	652	26	2.74843	3.03858
1887	13	FALSE	FALSE	32.7567	8.65587	1274380	6.42862	946468	FALSE	874	576	26	1.8151	0.497306
1888	15	FALSE	FALSE	37.4833	7.87651	1737549	20.9932	4631076	FALSE	668	568	26	1.27245	3.21555
1889	16	FALSE	FALSE	36.0555	14.799	2905601	5.17543	1016132	FALSE	447	552	26	6.09248	0.263419
1890	27	FALSE	FALSE	34.0147	10.4547	1723464	5.88355	969902	FALSE	831	475	26	3.06764	0.395577
1891	28	FALSE	FALSE	37.7359	9.65591	2173436	8.95502	2015673	FALSE	611	468	26	2.51142	0.968818
1892	32	FALSE	FALSE	34.6699	11.2721	1967666	13.4005	2339186	FALSE	413	442	26	3.63677	1.79849
1893	34	FALSE	FALSE	33.6155	10.132	1612141	14.6564	2332030	FALSE	208	443	26	2.84294	2.03289
1894	109	FALSE	FALSE	34.4819	6.95666	1194709	36.5396	6275165	FALSE	785	373	26	0.631967	6.11704
1895	124	FALSE	FALSE	33.9559	9.13299	1497772	13.9335	2285030	FALSE	820	196	26	2.14732	1.89797
1896	125	FALSE	FALSE	34	9.49575	1563345	13.5988	2238849	FALSE	370	192	26	2.3999	1.8355
1897	133	FALSE	FALSE	33.8378	6.32461	1026433	7.20826	1169843	FALSE	642	84	26	0.19188	0.642815
1898	5	FALSE	FALSE	35.7351	10.068	1924500	14.2012	2714573	FALSE	776	670	27	2.79834	1.94794
1899	59	FALSE	FALSE	33.1059	8.33803	1267266	6.22761	946511	FALSE	637	563	27	1.59379	0.45979
1902	70	FALSE	FALSE	34.1321	10.0855	1679868	14.5478	2423127	FALSE	477	458	27	2.81054	2.01263
1903	71	FALSE	FALSE	40	10.2603	2750600	9.56568	2564391	FALSE	365	457	27	2.93222	1.08279
1904	72	FALSE	FALSE	34.8281	6.67552	1181312	32.6897	5784829	FALSE	264	447	27	0.436211	5.39852
1906	74	FALSE	FALSE	33.9559	10.3623	1699378	4.48321	735227	FALSE	739	385	27	3.00329	0.134226
1907	77	FALSE	FALSE	34.7131	8.58405	1504046	13.7494	2409096	FALSE	433	363	27	1.76509	1.86362
1909	80	FALSE	FALSE	34.3657	6.76493	1150077	36.2481	6162386	FALSE	898	312	27	0.49847	6.06264
1910	82	FALSE	FALSE	33.8378	9.92957	1611489	5.28049	856981	FALSE	695	288	27	2.70196	0.283026
1911	85	FALSE	FALSE	35.2278	7.48694	1371042	11.1222	2036743	FALSE	384	267	27	1.0012	1.37328
1912	87	FALSE	FALSE	32.7567	6.77625	997649	24.9559	3674182	FALSE	641	208	27	0.506352	3.95512
1914	99	FALSE	FALSE	36.0139	14.6349	2863451	4.34561	850255	FALSE	334	172	27	5.97825	0.108546
1915	165	FALSE	FALSE	35.8469	9.41471	1816563	13.3862	2582856	FALSE	611	95	27	2.34348	1.79583
1916	166	FALSE	FALSE	35.1141	11.4637	2079024	4.61493	836947	FALSE	484	93	27	3.77018	0.158809
1917	168	FALSE	FALSE	36.0139	8.04716	1574495	18.3049	3581503	FALSE	391	78	27	1.39127	2.71382
1918	11	FALSE	FALSE	33.541	7.76126	1226732	36.7308	5805607	FALSE	806	653	28	1.1922	6.15272
1919	15	FALSE	FALSE	33.7343	10.7942	1735778	5.8499	940698	FALSE	507	619	28	3.30402	0.389297
1920	16	FALSE	FALSE	33.9559	9.94061	1630217	14.18	2325467	FALSE	298	616	28	2.70965	1.94399
1921	18	FALSE	FALSE	35.0571	12.1762	2197504	5.3847	971803	FALSE	645	556	28	4.26629	0.302476
1922	19	FALSE	FALSE	34.4093	8.40318	1434036	31.3886	5356590	FALSE	879	553	28	1.63916	5.15569
1923	20	FALSE	FALSE	35.3412	7.89442	1459663	16.616	3072261	FALSE	557	546	28	1.28492	2.39861
1924	21	FALSE	FALSE	32.9848	7.46179	1121695	35.0606	5270492	FALSE	776	545	28	0.98368	5.84101
1925	32	FALSE	FALSE	33.2415	7.02353	1080656	36.1232	5557994	FALSE	516	475	28	0.678529	6.03932
1926	45	FALSE	FALSE	40.2244	9.90937	2701484	9.34477	2547563	FALSE	254	335	28	2.6879	1.04156
1927	66	FALSE	FALSE	33.3766	7.67936	1196028	6.14229	956636	FALSE	755	285	28	1.13517	0.443867
1928	70	FALSE	FALSE	35.3412	13.562	2507578	7.82632	1447071	FALSE	525	253	28	5.23114	0.758165
1930	73	FALSE	FALSE	35.3412	7.46901	1381006	11.3765	2103492	FALSE	318	243	28	0.988712	1.42075
1931	78	FALSE	FALSE	35.6931	10.9744	2090371	12.0566	2296514	FALSE	475	156	28	3.42946	1.54769
1933	81	FALSE	FALSE	33.4216	7.28102	1138572	5.57206	871333	FALSE	376	149	28	0.857813	0.337443
1934	103	FALSE	FALSE	37.8021	9.98535	2259436	8.58753	1943146	FALSE	221	53	28	2.7408	0.900233
1935	29	FALSE	FALSE	34.0147	8.71508	1436679	39.8485	6569025	FALSE	760	673	29	1.85633	6.7346
1936	37	FALSE	FALSE	36.8917	8.24434	1733930	28.8751	6072947	FALSE	867	667	29	1.52856	4.68659
1938	148	FALSE	FALSE	32.8024	7.83101	1157777	24.5465	3629075	FALSE	707	563	29	1.24077	3.87871
1939	149	FALSE	FALSE	33.8378	10.5664	1714847	14.4319	2342182	FALSE	495	547	29	3.1454	1.99099
1940	152	FALSE	FALSE	37.5899	9.80909	2182382	8.87815	1975261	FALSE	192	522	29	2.61808	0.954472
1941	153	FALSE	FALSE	33.1059	8.38259	1274039	14.9107	2266227	FALSE	875	480	29	1.62482	2.08036
1942	157	FALSE	FALSE	36.7696	7.25991	1511768	15.5555	3239197	FALSE	447	452	29	0.843119	2.20069
1943	158	FALSE	FALSE	33.0151	8.57567	1292696	5.44952	821460	FALSE	350	433	29	1.75926	0.314573
1944	160	FALSE	FALSE	35.6931	7.23464	1378033	11.4783	2186358	FALSE	832	378	29	0.82552	1.43975
1947	191	FALSE	FALSE	34.6554	10.3814	1809921	4.75634	829232	FALSE	459	264	29	3.01658	0.185202
1948	206	FALSE	FALSE	37.7359	9.4958	2137397	8.85324	1992764	FALSE	263	245	29	2.39993	0.949823
1949	257	FALSE	FALSE	33.9706	9.08432	1491729	12.6258	2073277	FALSE	838	196	29	2.11343	1.65392
1950	279	FALSE	FALSE	35.5106	7.92385	1486270	14.5541	2729903	FALSE	328	155	29	1.30541	2.0138
1951	3	FALSE	FALSE	35.3553	9.79306	1812893	13.679	2532257	FALSE	930	690	3	2.60691	1.85047
1952	11	FALSE	FALSE	35.3553	14.9664	2770586	7.36428	1363276	FALSE	885	587	3	6.20905	0.671932
1953	21	FALSE	FALSE	34.9285	13.3863	2389404	9.57649	1709365	FALSE	417	455	3	5.10885	1.08481
1954	394	FALSE	FALSE	34.176	10.2912	1720747	5.51502	922147	FALSE	528	282	3	2.95373	0.326798
1955	397	FALSE	FALSE	36.0139	7.65483	1497732	14.7659	2889074	FALSE	321	263	3	1.11809	2.05333
1956	565	FALSE	FALSE	35.7351	7.66929	1465988	14.8901	2846244	FALSE	287	173	3	1.12816	2.0765
1957	2	FALSE	FALSE	17.0294	32.225	666620	9.76369	201976	FALSE	402	703	30	18.2259	1.11974
1958	40	FALSE	FALSE	32.45	8.00018	1145067	26.9662	3859673	FALSE	663	649	30	1.35855	4.33031
1959	64	FALSE	FALSE	33.8378	8.01371	1300560	8.77755	1424525	FALSE	240	629	30	1.36798	0.935696
1960	69	FALSE	FALSE	37	7.42927	1576304	28.4837	6043531	FALSE	827	582	30	0.96104	4.61354
1961	73	FALSE	FALSE	37.8021	9.08737	2056246	9.37201	2120654	FALSE	293	537	30	2.11555	1.04664
1962	77	FALSE	FALSE	34.7131	10.4843	1836996	12.9417	2267573	FALSE	674	480	30	3.08821	1.71287
1964	132	FALSE	FALSE	34.0147	6.61848	1091055	6.25632	1031353	FALSE	352	442	30	0.396495	0.465149
1965	143	FALSE	FALSE	33.3766	6.86547	1069268	36.1002	5622449	FALSE	161	429	30	0.568471	6.03502
1966	229	FALSE	FALSE	34.7131	7.72994	1354395	9.35567	1639246	FALSE	300	354	30	1.17039	1.04359
1967	260	FALSE	FALSE	34.176	9.89328	1654219	6.33302	1058922	FALSE	576	277	30	2.67669	0.479465
1968	263	FALSE	FALSE	34.8281	8.04361	1423413	14.0226	2481461	FALSE	490	256	30	1.3888	1.9146
1969	268	FALSE	FALSE	34.0147	12.4051	2044978	11.9586	1971366	FALSE	535	168	30	4.42563	1.52938
1971	302	FALSE	FALSE	35.8469	9.95918	1921618	13.3655	2578870	FALSE	489	94	30	2.72258	1.79197
1972	63	FALSE	FALSE	33.541	10.1868	1610111	5.47571	865481	FALSE	539	656	31	2.88108	0.31946
1973	68	FALSE	FALSE	34.6554	11.1236	1939321	13.17	2296083	FALSE	458	652	31	3.53337	1.75547
1974	104	FALSE	FALSE	20.3961	6.4841	230451	8.01178	284746	TRUE	491	597	31	0.302934	0.792778
1975	115	FALSE	FALSE	34.5254	10.2667	1769837	13.3002	2292774	FALSE	596	579	31	2.93669	1.77978
1976	119	FALSE	FALSE	32.6497	7.01103	1022130	24.1764	3524645	FALSE	763	489	31	0.669824	3.80964
1977	123	FALSE	FALSE	34.4384	7.13685	1221018	8.98669	1537501	FALSE	363	457	31	0.75743	0.974729
1978	129	FALSE	FALSE	38.9487	10.8371	2682129	6.94974	1720027	FALSE	311	365	31	3.33385	0.594564
1979	131	FALSE	FALSE	32.3883	6.57542	935783	24.8612	3538125	FALSE	776	300	31	0.366513	3.93744
1980	23	FALSE	FALSE	35.609	10.1817	1925689	13.5457	2561937	FALSE	542	639	32	2.87749	1.82559
1981	24	FALSE	FALSE	34.1321	7.08016	1179290	36.268	6040900	FALSE	438	625	32	0.71796	6.06636
1982	72	FALSE	FALSE	34.1321	12.906	2149661	11.5467	1923254	TRUE	213	335	32	4.77442	1.45252
1983	100	FALSE	FALSE	35.609	8.26572	1563321	12.9891	2456674	FALSE	578	79	32	1.54345	1.72172
1984	10	FALSE	FALSE	33.9411	7.048	1154339	8.90728	1458856	FALSE	103	628	33	0.695568	0.959909
1985	119	FALSE	FALSE	33.4216	6.57337	1027914	34.5429	5401662	FALSE	262	554	33	0.365091	5.74439
1987	211	FALSE	FALSE	34.6699	7.55667	1319095	11.7505	2051168	FALSE	114	444	33	1.04975	1.49055
1988	369	FALSE	FALSE	36.4006	8.43399	1703905	10.1711	2054843	FALSE	394	365	33	1.66061	1.19577
1989	383	FALSE	FALSE	41	13.5738	3918694	8.38419	2420478	FALSE	286	363	33	5.23938	0.862282
1990	464	FALSE	FALSE	39.4462	9.83378	2528270	9.43423	2425547	FALSE	563	283	33	2.63526	1.05826
1991	491	FALSE	FALSE	35.3553	7.07259	1309278	11.4481	2119282	FALSE	403	180	33	0.712685	1.43412
1993	10	FALSE	FALSE	32.9848	9.50619	1429021	5.36008	805756	FALSE	800	585	34	2.40717	0.297881
1994	11	FALSE	FALSE	34.1321	9.15392	1524701	9.76159	1625915	FALSE	701	570	34	2.16189	1.11935
1995	14	FALSE	FALSE	37.3363	10.2713	2239283	9.81645	2140115	TRUE	504	560	34	2.93992	1.12959
1996	21	FALSE	FALSE	38	9.93538	2283620	9.07144	2085045	FALSE	868	489	34	2.70601	0.990546
1997	22	FALSE	FALSE	34	10.5155	1731239	5.76014	948328	FALSE	760	481	34	3.10997	0.372546
1998	32	FALSE	FALSE	33.3766	9.19594	1432229	5.10054	794388	FALSE	818	390	34	2.19114	0.249442
1999	35	FALSE	FALSE	39.4462	12.7657	3282059	8.84517	2274097	FALSE	509	372	34	4.67669	0.948316
2000	43	FALSE	FALSE	41.7253	12.5882	3830451	8.80183	2678303	FALSE	684	293	34	4.55312	0.940228
2001	45	FALSE	FALSE	38	7.65388	1759224	12.1193	2785582	FALSE	447	279	34	1.11743	1.55938
2002	56	FALSE	FALSE	40.6079	12.3894	3475114	9.24029	2591823	FALSE	297	187	34	4.41469	1.02206
2003	60	FALSE	FALSE	35.171	6.75614	1231237	10.7688	1962502	FALSE	891	133	34	0.492347	1.30733
2004	4	FALSE	FALSE	35.0143	15.5718	2800034	5.03557	905468	FALSE	692	672	35	6.63057	0.237316
2005	7	FALSE	FALSE	37.4433	7.84129	1724242	22.0527	4849218	FALSE	389	650	35	1.24792	3.41328
2006	111	FALSE	FALSE	38.0132	9.28813	2137069	14.4169	3317118	FALSE	235	549	35	2.25533	1.98818
2007	175	FALSE	FALSE	33.8378	10.6059	1721250	14.7406	2392287	FALSE	512	468	35	3.17287	2.04861
2008	193	FALSE	FALSE	40.1995	13.0636	3554779	9.61424	2616167	FALSE	765	403	35	4.88412	1.09185
2009	232	FALSE	FALSE	33.2866	6.32519	977173	35.1542	5430938	FALSE	108	76	35	0.192281	5.85847
2010	6	FALSE	FALSE	33.8378	9.12594	1481066	38.7067	6281786	FALSE	786	666	36	2.14241	6.5215
2011	11	FALSE	FALSE	34.0588	14.299	2366356	11.9235	1973242	FALSE	277	638	36	5.74431	1.52284
2012	31	FALSE	FALSE	34	11.116	1830098	14.8452	2444059	FALSE	429	543	36	3.52806	2.06813
2013	36	FALSE	FALSE	34.176	14.7668	2469096	10.3118	1724192	FALSE	716	471	36	6.07003	1.22203
2014	38	FALSE	FALSE	33.5261	6.90551	1090019	35.9232	5670387	FALSE	503	455	36	0.596356	6.00199
2015	41	FALSE	FALSE	38.2753	7.65069	1796991	11.4148	2681103	FALSE	175	440	36	1.11521	1.4279
2016	83	FALSE	FALSE	33.5261	6.93269	1094309	6.67223	1053196	FALSE	753	381	36	0.615279	0.542773
2017	86	FALSE	FALSE	34.0147	7.81851	1288881	9.95581	1641214	FALSE	440	357	36	1.23206	1.1556
2018	93	FALSE	FALSE	35.609	7.8932	1492865	10.4609	1978508	FALSE	499	269	36	1.28407	1.24987
2019	95	FALSE	FALSE	33.8378	6.44692	1046283	36.5902	5938295	FALSE	193	257	36	0.277043	6.12649
2020	116	FALSE	FALSE	37.9473	9.56729	2189885	9.28603	2125507	FALSE	248	164	36	2.44971	1.0306
2021	123	FALSE	FALSE	33.1059	8.12763	1235288	6.07839	923832	FALSE	313	77	36	1.44729	0.431941
2022	125	FALSE	FALSE	22.0907	27.325	1233896	29.4877	1331555	FALSE	790	30	36	14.8142	4.80091
2023	8	FALSE	FALSE	33.2415	11.1553	1716382	5.72089	880229	FALSE	389	647	37	3.55543	0.36522
2024	12	FALSE	FALSE	33.8378	7.68844	1247772	37.1997	6037211	FALSE	757	576	37	1.1415	6.24024
2025	15	FALSE	FALSE	34.176	11.6866	1954079	5.0632	846599	FALSE	445	558	37	3.92538	0.242472
2026	35	FALSE	FALSE	32.573	7.22352	1045708	30.5128	4417164	FALSE	711	476	37	0.817777	4.99223
2027	37	FALSE	FALSE	37.0135	8.95968	1903101	9.9579	2115130	FALSE	400	462	37	2.02664	1.15599
2029	40	FALSE	FALSE	33.9411	10.2273	1675055	5.29916	867909	FALSE	78	445	37	2.90928	0.28651
2030	41	FALSE	FALSE	38.0789	8.62757	1995396	22.0481	5099314	FALSE	782	399	37	1.7954	3.41243
2031	42	FALSE	FALSE	33.1059	6.78545	1031295	6.25681	950950	FALSE	566	397	37	0.512754	0.465241
2032	47	FALSE	FALSE	36.2353	8.1189	1618017	17.5544	3498409	FALSE	234	355	37	1.44122	2.57375
2033	147	FALSE	FALSE	33.2415	9.61153	1478851	5.0579	778219	FALSE	726	291	37	2.48051	0.241482
2034	173	FALSE	FALSE	34.7131	7.92236	1388109	12.118	2123238	FALSE	257	170	37	1.30437	1.55913
[truncated: 206 more rows]
