# Supplementary material for: Liquid–liquid phase separation underpins the formation of replication factories in rotaviruses
Source: EMBO J. 2021 Sep 15;40(21):e107711. doi: 10.15252/embj.2021107711 (PMC8561643; doi:10.15252/embj.2021107711)
Supplement: Supplementary file 8 — Source Data for Figure 4 [file EMBJ-40-e107711-s011.zip › Archive/Fig.4b_1.5HD_combined_df.xlsx]

## Sheet: Sheet1
	local index	dark	feature	radius	signal_0_pv	signal_0_sum	signal_1_pv	signal_1_sum	uneven	x	y	img_num	signal_0_pv_cvt	signal_1_pv_cvt
0	146	FALSE	TRUE	41.7253	15.938	4849777	22.2881	6782036	FALSE	725	658	1	3.44279	3.45723
1	154	FALSE	TRUE	42.107	19.0756	5965252	22.6263	7075626	FALSE	342	566	1	4.53509	3.52034
2	156	FALSE	TRUE	29.8329	15.5863	1733473	25.7717	2866265	FALSE	499	486	1	3.32034	4.10738
3	164	FALSE	TRUE	42.0595	16.6321	5183557	27.7574	8650853	FALSE	455	380	1	3.68442	4.47798
4	166	FALSE	TRUE	41.1096	12.0364	3502802	18.4658	5373853	FALSE	346	379	1	2.08446	2.74385
5	169	FALSE	TRUE	41.3401	11.6662	3452481	17.7278	5246332	FALSE	126	378	1	1.95558	2.60611
6	193	FALSE	TRUE	41.3038	14.2781	4214316	20.2599	5979899	FALSE	371	280	1	2.86488	3.07869
7	194	FALSE	TRUE	41.9762	20.549	6366318	16.0105	4960224	FALSE	155	279	1	5.04806	2.2856
8	199	FALSE	TRUE	40.1622	14.2328	3862162	8.16413	2215388	FALSE	425	187	1	2.84912	0.821211
9	202	FALSE	TRUE	41	9.94211	2870244	19.5719	5650323	FALSE	315	186	1	1.35535	2.95029
10	206	FALSE	TRUE	40.8044	15.0679	4288087	9.57944	2726153	FALSE	150	95	1	3.13986	1.08536
11	208	FALSE	TRUE	41.1825	17.0349	4983867	24.7444	7239440	FALSE	260	95	1	3.82464	3.91566
12	210	FALSE	TRUE	41.4005	11.2475	3343194	26.5022	7877476	FALSE	588	93	1	1.80982	4.24372
13	211	FALSE	TRUE	41.2311	10.171	2986246	26.0436	7646517	FALSE	368	93	1	1.43503	4.15814
14	212	FALSE	TRUE	41.0122	13.8736	4008827	19.3788	5599573	FALSE	478	92	1	2.72407	2.91425
15	1	FALSE	TRUE	16	47.7328	818966	67.9402	1165670	FALSE	137	711	10	14.5119	11.9775
16	2	FALSE	TRUE	18	35.3688	864026	65.429	1598367	FALSE	361	707	10	10.2075	11.5088
17	3	FALSE	TRUE	17.2627	32.9087	709127	91.2437	1966147	FALSE	472	706	10	9.35101	16.3267
18	4	FALSE	TRUE	18	44.6166	1089940	59.8724	1462624	FALSE	701	705	10	13.427	10.4717
19	5	FALSE	TRUE	16.7631	45.9248	906140	49.2033	970828	FALSE	255	707	10	13.8825	8.48052
20	6	FALSE	TRUE	17	47.2548	972481	63.8341	1313675	FALSE	582	703	10	14.3455	11.2111
21	9	FALSE	TRUE	41.2311	16.3695	4806165	29.2048	8574642	FALSE	418	641	10	3.59301	4.74811
22	10	FALSE	TRUE	41.2311	19.2086	5639714	31.9547	9382019	FALSE	309	639	10	4.5814	5.26134
23	12	FALSE	TRUE	42.5206	13.6858	4407130	18.8367	6065847	FALSE	640	638	10	2.65868	2.81308
24	13	FALSE	TRUE	41.2311	13.9827	4105375	21.3105	6256836	FALSE	803	548	10	2.76205	3.27476
25	15	FALSE	TRUE	41.3401	14.6138	4324775	21.768	6441986	FALSE	365	547	10	2.98175	3.36015
26	16	FALSE	TRUE	41.1461	17.6821	5159501	34.4682	10057555	FALSE	256	546	10	4.04997	5.73044
27	17	FALSE	TRUE	35.8469	16.2027	3126306	13.3608	2577964	FALSE	156	545	10	3.53494	1.79109
28	20	FALSE	TRUE	41.3038	13.4116	3958571	24.8265	7327771	FALSE	203	455	10	2.56323	3.93097
29	21	FALSE	TRUE	41.1825	9.97069	2917109	30.1451	8819509	FALSE	310	454	10	1.3653	4.92361
30	23	FALSE	TRUE	41.6173	17.9912	5432139	22.7435	6867006	FALSE	637	453	10	4.15758	3.54221
31	24	FALSE	TRUE	41.5933	14.3501	4325257	35.1593	10597367	FALSE	419	453	10	2.88995	5.85943
32	25	FALSE	TRUE	41.4005	17.3881	5168418	36.735	10919048	FALSE	529	452	10	3.94762	6.15351
33	27	FALSE	TRUE	40.4969	16.4165	4567037	34.7012	9653814	FALSE	156	365	10	3.60935	5.77393
34	28	FALSE	TRUE	41.2311	10.4919	3080456	27.146	7970180	FALSE	582	363	10	1.54674	4.36388
35	29	FALSE	TRUE	41.6173	14.8093	4471429	37.9935	11471504	FALSE	257	363	10	3.04984	6.3884
36	30	FALSE	TRUE	42.45	19.4671	6237672	17.0549	5464731	FALSE	475	361	10	4.67141	2.48052
37	31	FALSE	TRUE	41.3401	17.9453	5310720	26.0448	7707650	FALSE	364	361	10	4.14161	4.15834
38	32	FALSE	TRUE	41.3401	18.3906	5442497	22.412	6632564	FALSE	693	358	10	4.29664	3.48034
39	34	FALSE	TRUE	41.4005	17.631	5240608	21.738	6461358	FALSE	311	270	10	4.03218	3.35455
40	35	FALSE	TRUE	41.4005	15.4661	4597131	33.7198	10022820	FALSE	206	269	10	3.2785	5.59077
41	36	FALSE	TRUE	41.4005	13.1953	3922154	18.4913	5496310	FALSE	638	268	10	2.48793	2.7486
42	37	FALSE	TRUE	41.2311	16.5549	4860591	23.0989	6781943	FALSE	529	267	10	3.65755	3.60856
43	38	FALSE	TRUE	41.0366	7.02175	2032576	33.81	9786939	FALSE	421	268	10	0.338643	5.6076
44	40	FALSE	TRUE	41.6173	19.5895	5914704	25.6608	7747842	FALSE	858	264	10	4.714	4.08669
45	41	FALSE	TRUE	28.8444	17.4945	1758637	28.4335	2858279	FALSE	144	193	10	3.98467	4.60417
46	42	FALSE	TRUE	42.5206	14.9253	4806277	17.0828	5501031	FALSE	366	178	10	3.0902	2.48573
47	48	FALSE	TRUE	41.3401	11.6344	3443074	28.8694	8543568	FALSE	257	177	10	1.94451	4.68552
48	49	FALSE	TRUE	41.0122	12.4235	3589821	29.4982	8523609	FALSE	474	174	10	2.21924	4.80288
49	51	FALSE	TRUE	41.2311	9.85023	2892067	27.8869	8187707	FALSE	802	171	10	1.32336	4.50215
50	52	FALSE	TRUE	41.6773	14.1806	4300144	20.7701	6298351	FALSE	693	172	10	2.83095	3.17391
51	59	FALSE	TRUE	41.1096	12.7471	3709632	28.7929	8379240	FALSE	211	86	10	2.33189	4.67125
52	62	FALSE	TRUE	41.0122	16.2423	4693277	33.9613	9813231	FALSE	314	84	10	3.54873	5.63584
53	63	FALSE	TRUE	41.1825	14.2098	4157335	19.6132	5738198	FALSE	422	84	10	2.84111	2.95799
54	64	FALSE	TRUE	40.8044	14.4812	4121120	17.4963	4979162	FALSE	531	81	10	2.93561	2.56291
55	65	FALSE	TRUE	41.3401	17.5975	5207783	25.0431	7411207	FALSE	639	81	10	4.02052	3.97139
56	68	FALSE	TRUE	15.2971	51.5304	772638	86.1495	1291711	FALSE	265	20	10	15.834	15.3759
57	70	FALSE	TRUE	16	31.2487	536142	74.2339	1273653	FALSE	370	18	10	8.77306	13.1521
58	1	FALSE	TRUE	15.0333	35.56	506073	61.0274	868512	FALSE	205	709	11	10.274	10.6873
59	3	FALSE	TRUE	16.7631	39.0724	770935	88.5473	1747123	FALSE	415	707	11	11.4968	15.8235
60	5	FALSE	TRUE	18	41.0967	1003953	103.936	2539043	FALSE	849	706	11	12.2016	18.6954
61	6	FALSE	TRUE	16	48.3801	830072	91.0124	1561525	FALSE	634	703	11	14.7373	16.2835
62	84	FALSE	TRUE	41.7253	18.5299	5638439	23.2508	7074973	FALSE	524	547	11	4.34511	3.6369
63	85	FALSE	TRUE	41.6173	12.9297	3903890	34.6912	10474406	FALSE	415	547	11	2.39544	5.77206
64	87	FALSE	TRUE	41.1947	13.9893	4096459	31.542	9236347	FALSE	852	545	11	2.76436	5.18431
65	88	FALSE	TRUE	41.3038	10.8496	3202355	26.6068	7853257	FALSE	633	545	11	1.67127	4.26324
66	89	FALSE	TRUE	41.2311	12.337	3622195	31.8128	9340377	FALSE	250	459	11	2.18911	5.23487
67	91	FALSE	TRUE	41.1096	11.2513	3274312	31.7219	9231608	FALSE	796	453	11	1.81112	5.21789
68	92	FALSE	TRUE	41.4005	13.1073	3895987	35.033	10413161	FALSE	578	452	11	2.45728	5.83586
69	93	FALSE	TRUE	41.0122	13.5229	3907485	32.8479	9491519	FALSE	470	453	11	2.60197	5.42805
70	94	FALSE	TRUE	38.0789	13.2682	3068692	25.2815	5847138	FALSE	685	450	11	2.51331	4.01589
71	104	FALSE	TRUE	41.0366	12.2068	3533494	30.2982	8770383	FALSE	201	363	11	2.14379	4.95218
72	105	FALSE	TRUE	41.8688	18.4667	5677411	25.1154	7721496	FALSE	307	361	11	4.32311	3.98489
73	106	FALSE	TRUE	40.7063	9.32794	2635470	20.2383	5718018	FALSE	852	358	11	1.14153	3.07466
74	108	FALSE	TRUE	41.1096	13.9222	4051601	28.5963	8322024	FALSE	635	358	11	2.74099	4.63456
75	109	FALSE	TRUE	28.1603	17.1028	1599796	33.3957	3123838	FALSE	155	288	11	3.84828	5.53028
76	110	FALSE	TRUE	41.6293	15.5922	4711864	36.6553	11077034	FALSE	261	270	11	3.32237	6.13864
77	111	FALSE	TRUE	43.0116	16.5316	5510129	39.157	13051372	FALSE	580	268	11	3.64944	6.60554
78	112	FALSE	TRUE	42.0119	18.3369	5695491	20.7917	6457966	FALSE	368	267	11	4.27793	3.17795
79	113	FALSE	TRUE	41.1096	16.7377	4870956	33.4584	9736968	FALSE	470	267	11	3.72118	5.54198
80	114	FALSE	TRUE	41.5933	13.3445	4022177	38.0909	11480967	FALSE	690	265	11	2.53988	6.40656
81	166	FALSE	TRUE	41.3401	12.1078	3583164	36.1149	10687782	FALSE	207	177	11	2.10931	6.03777
82	169	FALSE	TRUE	41.4005	18.7921	5585745	23.2619	6914336	FALSE	638	172	11	4.43642	3.63897
83	171	FALSE	TRUE	39.6989	18.9288	4960743	21.8763	5733204	FALSE	757	170	11	4.48401	3.38037
84	178	FALSE	TRUE	40.2492	18.5305	5061151	23.9794	6549358	FALSE	140	88	11	4.34535	3.77287
85	180	FALSE	TRUE	41.4849	12.9007	3858101	33.6905	10075512	FALSE	472	83	11	2.38536	5.5853
86	181	FALSE	TRUE	41.2311	14.271	4190021	24.1038	7076982	FALSE	363	83	11	2.86242	3.7961
87	183	FALSE	TRUE	41.6773	18.2018	5519529	22.1958	6730674	FALSE	703	82	11	4.23089	3.43999
88	184	FALSE	TRUE	39.6611	19.6071	5123823	19.0873	4987985	FALSE	254	82	11	4.72013	2.85984
89	185	FALSE	TRUE	41.5933	17.3728	5236335	22.2536	6707474	FALSE	581	80	11	3.94229	3.4508
90	191	FALSE	TRUE	15.1327	55.048	799068	85.2683	1237740	FALSE	306	18	11	17.0587	15.2115
91	0	FALSE	TRUE	26	33.2113	2445085	37.7232	2777265	FALSE	245	699	12	9.45633	6.33794
92	4	FALSE	TRUE	27.1662	24.4456	2052925	57.0451	4790617	FALSE	573	697	12	6.40462	9.94406
93	54	FALSE	TRUE	41.2311	14.1317	4149135	24.8317	7290694	FALSE	199	621	12	2.81394	3.93195
94	55	FALSE	TRUE	41	16.8249	4857282	36.6896	10592118	FALSE	629	620	12	3.75155	6.14503
95	58	FALSE	TRUE	41.2311	11.8636	3483188	40.2283	11811202	FALSE	302	620	12	2.02428	6.80548
96	61	FALSE	TRUE	41.2311	12.8854	3783214	32.0906	9421919	FALSE	740	617	12	2.38004	5.2867
97	65	FALSE	TRUE	41.8688	15.0144	4616028	38.7847	11923996	FALSE	466	526	12	3.12122	6.53605
98	66	FALSE	TRUE	40.8167	17.3979	4955618	30.0846	8569285	FALSE	251	527	12	3.95103	4.91231
99	67	FALSE	TRUE	41.7253	18.6655	5679699	22.2314	6764772	FALSE	795	525	12	4.39232	3.44664
100	68	FALSE	TRUE	41.0488	8.55113	2477491	34.9345	10121452	FALSE	520	437	12	0.871088	5.81747
101	74	FALSE	TRUE	41.7253	9.1594	2787109	26.3093	8005648	FALSE	630	434	12	1.08285	4.20772
102	83	FALSE	TRUE	41.0488	12.8076	3710694	37.3759	10828791	FALSE	356	345	12	2.35293	6.27312
103	84	FALSE	TRUE	36.2215	15.5798	3101348	15.186	3022959	FALSE	570	343	12	3.31806	2.13173
104	86	FALSE	TRUE	40.1622	9.32596	2530659	27.7829	7539070	FALSE	148	343	12	1.14084	4.48274
105	87	FALSE	TRUE	41.1096	17.1817	5000184	33.9047	9866842	FALSE	249	342	12	3.87577	5.62527
106	89	FALSE	TRUE	41.0488	12.5168	3626465	37.6528	10909021	FALSE	695	340	12	2.25172	6.3248
107	91	FALSE	TRUE	41.3401	8.35087	2471346	24.7726	7331174	FALSE	201	250	12	0.801369	3.92092
108	92	FALSE	TRUE	40.7063	14.4217	4074627	17.3914	4913670	FALSE	520	250	12	2.91487	2.54333
109	93	FALSE	TRUE	41.3401	15.5013	4587425	27.6499	8182681	FALSE	304	249	12	3.29073	4.45792
110	94	FALSE	TRUE	41.6173	15.4945	4678312	22.5839	6818824	FALSE	740	249	12	3.28838	3.51243
111	95	FALSE	TRUE	41.6173	13.1489	3970093	32.7818	9897892	FALSE	413	248	12	2.47178	5.4157
112	96	FALSE	TRUE	41.2311	10.9269	3208181	27.0755	7949478	FALSE	631	246	12	1.69819	4.35072
113	99	FALSE	TRUE	41.5933	13.3604	4026957	31.4821	9489020	FALSE	250	157	12	2.5454	5.17314
114	101	FALSE	TRUE	41.4367	11.9086	3548990	36.6094	10910308	FALSE	576	154	12	2.03997	6.13007
115	103	FALSE	TRUE	41.0488	14.2163	4118841	24.0474	6967162	FALSE	686	154	12	2.84337	3.78556
116	104	FALSE	TRUE	40.1622	13.3139	3612807	19.8088	5375237	FALSE	204	65	12	2.5292	2.9945
117	105	FALSE	TRUE	41.5933	19.0578	5744205	24.4481	7368912	FALSE	741	64	12	4.5289	3.86036
118	106	FALSE	TRUE	35.8469	13.7376	2650656	15.0931	2912196	FALSE	300	63	12	2.67671	2.11439
119	107	FALSE	TRUE	41.0366	11.173	3234239	28.0109	8108276	FALSE	522	62	12	1.78388	4.52529
120	108	FALSE	TRUE	41.1096	16.8133	4892945	32.6749	9508968	FALSE	414	62	12	3.74749	5.39576
121	109	FALSE	TRUE	42.0119	16.8849	5244503	37.7344	11720416	FALSE	851	61	12	3.77243	6.34003
122	110	FALSE	TRUE	41.4367	18.3046	5455119	30.7432	9162061	FALSE	633	61	12	4.26669	5.03524
123	8	FALSE	TRUE	41.3401	12.8538	3803931	36.4851	10797350	FALSE	253	636	13	2.36902	6.10687
124	9	FALSE	TRUE	39.6611	18.6057	4862151	26.309	6875212	FALSE	573	635	13	4.37152	4.20766
125	10	FALSE	TRUE	41.5933	10.1776	3067641	42.1677	12709765	FALSE	683	635	13	1.43734	7.16743
126	11	FALSE	TRUE	41.1825	16.5713	4848227	30.7724	9003033	FALSE	357	635	13	3.66324	5.04068
127	12	FALSE	TRUE	40.8044	12.8284	3650766	34.2287	9740916	FALSE	793	632	13	2.3602	5.68574
128	14	FALSE	TRUE	41	17.082	4931497	35.8724	10356208	FALSE	412	547	13	3.84105	5.99252
129	15	FALSE	TRUE	41.2311	14.9706	4395442	36.4486	10701447	FALSE	300	545	13	3.106	6.10005
130	16	FALSE	TRUE	41.3038	12.4304	3668941	19.2544	5683122	FALSE	198	544	13	2.22161	2.89103
131	17	FALSE	TRUE	41.4005	12.9909	3861408	28.9819	8614539	FALSE	629	541	13	2.41678	4.70652
132	19	FALSE	TRUE	40.8044	12.9471	3684539	21.0938	6002953	FALSE	848	539	13	2.40152	3.23433
133	21	FALSE	TRUE	42.8019	12.5108	4109247	18.008	5914818	FALSE	470	450	13	2.24962	2.65841
134	22	FALSE	TRUE	41.0366	12.6403	3658983	28.415	8225266	FALSE	251	450	13	2.29472	4.60072
135	23	FALSE	TRUE	41.2311	19.5616	5743362	22.6452	6648719	FALSE	359	449	13	4.7043	3.52387
136	24	FALSE	TRUE	41.4005	13.0672	3884082	34.8697	10364597	FALSE	793	448	13	2.44333	5.80537
137	25	FALSE	TRUE	41	8.98286	2593313	34.0288	9823954	FALSE	682	448	13	1.02139	5.64843
138	27	FALSE	TRUE	39.6611	18.0694	4721996	25.713	6719467	FALSE	200	358	13	4.18481	4.09643
139	28	FALSE	TRUE	41.0122	14.5039	4190952	21.3242	6161690	FALSE	301	357	13	2.9435	3.27732
140	30	FALSE	TRUE	41.4005	11.882	3531776	34.9287	10382137	FALSE	628	356	13	2.03069	5.81638
141	32	FALSE	TRUE	41.6773	11.5363	3498280	36.4537	11054259	FALSE	739	354	13	1.91035	6.101
142	33	FALSE	TRUE	41.6173	12.7688	3855307	37.5659	11342373	FALSE	527	354	13	2.33942	6.30858
143	36	FALSE	TRUE	41.1825	15.1068	4419783	29.0182	8489816	FALSE	356	263	13	3.15341	4.7133
144	37	FALSE	TRUE	41.5933	9.29171	2800616	39.6725	11957696	FALSE	793	262	13	1.12892	6.70175
145	39	FALSE	TRUE	41.0122	13.1333	3794903	25.1641	7271244	FALSE	472	262	13	2.46633	3.99398
146	41	FALSE	TRUE	41.1096	13.9254	4052524	23.3456	6793981	FALSE	195	173	13	2.74209	3.6546
147	43	FALSE	TRUE	41.5933	10.1469	3058379	36.7517	11077331	FALSE	848	171	13	1.42664	6.15662
148	44	FALSE	TRUE	41.4005	12.7426	3787575	32.183	9566008	FALSE	628	170	13	2.3303	5.30394
149	45	FALSE	TRUE	41.3401	13.2386	3917823	23.7105	7016867	FALSE	413	170	13	2.50301	3.7227
150	46	FALSE	TRUE	41.2311	12.1418	3564868	36.1236	10606030	FALSE	302	171	13	2.12114	6.0394
151	47	FALSE	TRUE	41.2311	13.191	3872939	32.5888	9568203	FALSE	523	169	13	2.48643	5.37969
152	49	FALSE	TRUE	39.8246	19.1551	5067885	19.2471	5092226	FALSE	245	80	13	4.56277	2.88966
153	50	FALSE	TRUE	41.1825	9.02428	2640220	28.6969	8395812	FALSE	793	78	13	1.03581	4.65333
154	52	FALSE	TRUE	41	13.8693	4004000	29.5068	8518481	FALSE	573	78	13	2.72256	4.80448
155	2	FALSE	TRUE	28	23.3575	2147773	51.7588	4759339	FALSE	578	699	14	6.0258	8.95745
156	3	FALSE	TRUE	27	24.4647	2017067	56.346	4645613	FALSE	246	698	14	6.41129	9.81359
157	4	FALSE	TRUE	26	26.2551	1932956	54.0194	3977029	FALSE	352	698	14	7.03459	9.37937
158	6	FALSE	TRUE	41.4367	14.8739	4432694	28.7145	8557471	FALSE	408	621	14	3.0723	4.65661
159	8	FALSE	TRUE	41.4367	14.3088	4264299	29.1248	8679748	FALSE	847	620	14	2.87558	4.73319
160	10	FALSE	TRUE	41	12.9203	3730022	38.3111	11060254	FALSE	306	620	14	2.39217	6.44767
161	11	FALSE	TRUE	41.6173	17.662	5332737	35.956	10856297	FALSE	635	619	14	4.04297	6.00812
162	12	FALSE	TRUE	41.4005	14.058	4178562	25.5299	7588453	FALSE	523	619	14	2.78825	4.06225
163	15	FALSE	TRUE	41.4367	18.668	5563431	24.8468	7404820	FALSE	792	528	14	4.39321	3.93477
164	17	FALSE	TRUE	41.2311	18.9349	5559359	25.2449	7412017	FALSE	470	527	14	4.48612	4.00907
165	18	FALSE	TRUE	41.6293	13.2872	4015332	33.7014	10184370	FALSE	357	527	14	2.51993	5.58733
166	19	FALSE	TRUE	40.2616	17.351	4743369	19.939	5450874	FALSE	573	526	14	3.93469	3.0188
167	21	FALSE	TRUE	41.4005	14.9981	4458013	27.6979	8232865	FALSE	299	437	14	3.11556	4.46687
168	24	FALSE	TRUE	41.0488	12.6652	3669437	39.2882	11382842	FALSE	631	436	14	2.30336	6.63002
169	25	FALSE	TRUE	40.4599	15.6006	4328162	19.0447	5283677	FALSE	416	435	14	3.32532	2.8519
170	26	FALSE	TRUE	41.0122	12.595	3639355	32.5102	9393913	FALSE	521	434	14	2.27892	5.36501
171	27	FALSE	TRUE	41.1096	12.0658	3511358	30.3654	8836840	FALSE	251	346	14	2.0947	4.96472
172	28	FALSE	TRUE	39.598	15.7094	4085713	16.4204	4270618	TRUE	142	344	14	3.36319	2.36211
173	30	FALSE	TRUE	41.4005	15.0686	4478952	25.9307	7707611	FALSE	464	343	14	3.14008	4.13707
174	32	FALSE	TRUE	41.4849	12.6701	3789126	31.51	9423414	FALSE	691	340	14	2.30507	5.17835
175	34	FALSE	TRUE	41.1461	17.8483	5207996	33.544	9787882	TRUE	129	281	14	4.10783	5.55796
176	35	FALSE	TRUE	36.4006	16.4731	3328029	16.2979	3292649	TRUE	187	251	14	3.62905	2.33926
177	36	FALSE	TRUE	41.4367	13.6211	4059346	32.444	9668916	FALSE	298	253	14	2.63616	5.35265
178	39	FALSE	TRUE	41.0122	12.23	3533900	31.4913	9099517	FALSE	412	250	14	2.15186	5.17486
179	40	FALSE	TRUE	41.8688	17.3843	5344633	32.65	10037937	FALSE	633	248	14	3.94628	5.39111
180	41	FALSE	TRUE	41.5933	16.9566	5110902	28.8991	8710466	FALSE	849	248	14	3.7974	4.69105
181	42	FALSE	TRUE	41.4005	17.81	5293809	28.1404	8364416	FALSE	464	159	14	4.09449	4.54947
182	43	FALSE	TRUE	41.6173	18.5359	5596596	29.7384	8978998	FALSE	245	159	14	4.34721	4.8477
183	44	FALSE	TRUE	41.4005	13.0801	3887900	33.0372	9819921	FALSE	141	159	14	2.44781	5.46337
184	45	FALSE	TRUE	41.1825	12.5551	3673230	27.1199	7934419	FALSE	362	158	14	2.26505	4.359
185	46	FALSE	TRUE	41.4005	18.8994	5617638	23.6506	7029859	FALSE	580	158	14	4.47378	3.71151
186	47	FALSE	TRUE	41.7253	16.0283	4877253	38.3619	11673109	FALSE	683	156	14	3.47422	6.45714
187	48	FALSE	TRUE	41.5933	16.581	4997668	28.8514	8696090	FALSE	794	156	14	3.66661	4.68215
188	54	FALSE	TRUE	41.5933	18.2093	5488480	31.1303	9382980	FALSE	526	64	14	4.23352	5.10748
189	7	FALSE	TRUE	41.0366	18.6123	5387667	33.9706	9833441	FALSE	251	607	15	4.3738	5.63759
190	8	FALSE	TRUE	41.2311	18.8163	5524535	31.3192	9195430	FALSE	473	606	15	4.44482	5.14273
191	11	FALSE	TRUE	42.0476	19.2692	6000342	36.7462	11442590	FALSE	798	604	15	4.60251	6.1556
192	12	FALSE	TRUE	38.833	17.659	4331690	23.681	5808860	FALSE	528	515	15	4.04193	3.71719
193	13	FALSE	TRUE	41.4367	10.5452	3142668	40.4709	12061113	FALSE	306	515	15	1.5653	6.85076
194	15	FALSE	TRUE	41.8688	19.6247	6033427	21.2421	6530674	FALSE	417	513	15	4.72626	3.262
195	16	FALSE	TRUE	40.8534	16.8141	4802261	30.0636	8586460	FALSE	200	514	15	3.74777	4.9084
196	17	FALSE	TRUE	41.7253	15.0355	4575154	35.3225	10748272	FALSE	742	512	15	3.12859	5.88989
197	18	FALSE	TRUE	41.7253	17.9914	5474578	35.3319	10751129	FALSE	853	511	15	4.15763	5.89165
198	20	FALSE	TRUE	41.4005	19.8724	5906843	25.4236	7556864	FALSE	249	422	15	4.81251	4.04241
199	21	FALSE	TRUE	40.4599	9.73766	2701569	20.9212	5804292	FALSE	145	421	15	1.28417	3.20212
200	23	FALSE	TRUE	41.3401	15.7515	4661478	28.8594	8540601	FALSE	473	420	15	3.37784	4.68365
201	24	FALSE	TRUE	41.2311	18.1293	5322831	24.0774	7069221	FALSE	800	418	15	4.20565	3.79117
202	26	FALSE	TRUE	41.5933	16.131	4862044	23.9229	7210589	FALSE	413	329	15	3.50996	3.76233
203	27	FALSE	TRUE	41.4005	14.2739	4242752	28.9765	8612937	FALSE	303	329	15	2.86343	4.70551
204	28	FALSE	TRUE	41.4367	16.9545	5052779	33.4943	9981947	FALSE	200	328	15	3.79668	5.54869
205	29	FALSE	TRUE	41.4005	14.6022	4340335	30.0414	8929464	FALSE	854	327	15	2.97772	4.90426
206	30	FALSE	TRUE	42.0119	11.5678	3592988	37.025	11500082	FALSE	748	326	15	1.92131	6.20764
207	31	FALSE	TRUE	41.2311	16.6712	4894738	35.2752	10356954	FALSE	360	237	15	3.69804	5.88107
208	32	FALSE	TRUE	41.4005	11.5578	3435418	35.1696	10453765	FALSE	144	236	15	1.91783	5.86136
209	33	FALSE	TRUE	41.7253	11.0749	3369968	33.7099	10257555	FALSE	797	234	15	1.74971	5.58892
210	34	FALSE	TRUE	41.6173	11.0091	3324020	36.0934	10897797	FALSE	255	234	15	1.72682	6.03377
211	35	FALSE	TRUE	41.2311	17.8974	5254752	34.8999	10246751	FALSE	475	233	15	4.12493	5.81102
212	36	FALSE	TRUE	39.0512	19.6384	4898904	21.0577	5252966	FALSE	587	232	15	4.73103	3.22759
213	39	FALSE	TRUE	41.2311	15.078	4426961	21.6859	6367066	FALSE	310	143	15	3.14337	3.34483
214	40	FALSE	TRUE	41.1461	14.6972	4288543	28.3395	8269237	FALSE	200	143	15	3.01081	4.58661
215	41	FALSE	TRUE	41.6173	14.8202	4474704	33.5019	10115337	FALSE	852	141	15	3.05362	5.55011
216	42	FALSE	TRUE	41.3401	9.4242	2788986	25.6479	7590195	FALSE	528	141	15	1.17504	4.08427
217	43	FALSE	TRUE	39.4081	20.2012	5178719	20.2398	5188621	FALSE	421	140	15	4.92697	3.07494
218	45	FALSE	TRUE	42.45	20.6092	6603630	15.4789	4959775	FALSE	800	48	15	5.06903	2.1864
219	46	FALSE	TRUE	41.1096	14.8385	4318267	26.3107	7656857	FALSE	358	49	15	3.06	4.20797
220	47	FALSE	TRUE	41.2311	14.4191	4233492	28.4161	8343084	FALSE	253	49	15	2.91396	4.60092
221	48	FALSE	TRUE	41.1461	13.6351	3978624	26.9163	7853962	FALSE	585	49	15	2.64104	4.321
222	4	FALSE	TRUE	41	22.3312	6446908	28.4719	8219705	FALSE	194	647	16	5.6685	4.61133
223	5	FALSE	TRUE	41.0488	14.7275	4266956	36.7966	10660969	FALSE	302	645	16	3.02135	6.16501
224	7	FALSE	TRUE	39.8121	21.1176	5581835	35.7607	9452322	FALSE	250	555	16	5.24601	5.97167
225	8	FALSE	TRUE	39.598	19.5467	5083711	25.8873	6732774	FALSE	578	554	16	4.69911	4.12895
226	10	FALSE	TRUE	41.6293	16.1959	4894305	39.7636	12016354	FALSE	468	553	16	3.53255	6.71876
227	11	FALSE	TRUE	41	10.5962	3059083	34.1202	9850361	FALSE	356	553	16	1.58307	5.6655
228	12	FALSE	TRUE	41.4005	18.0623	5368805	42.1887	12540097	FALSE	138	553	16	4.18233	7.17135
229	19	FALSE	TRUE	40.7922	11.9134	3387314	31.7774	9035196	FALSE	304	462	16	2.04165	5.22826
230	20	FALSE	TRUE	41.6173	9.50534	2869974	40.3251	12175486	FALSE	193	461	16	1.20329	6.82355
231	21	FALSE	TRUE	41.0488	16.0557	4651760	39.6945	11500567	FALSE	82	461	16	3.48374	6.70586
232	22	FALSE	TRUE	41.0122	18.1034	5231032	30.2671	8745787	FALSE	415	461	16	4.19664	4.94639
233	24	FALSE	TRUE	41.1461	9.90235	2889431	17.4965	5105360	FALSE	468	364	16	1.3415	2.56296
234	25	FALSE	TRUE	39.4588	19.9327	5129659	18.0806	4653022	FALSE	695	363	16	4.83351	2.67197
235	26	FALSE	TRUE	41.3038	18.938	5589728	31.4205	9274054	FALSE	364	364	16	4.48719	5.16163
236	29	FALSE	TRUE	41.3401	11.5784	3426484	16.6559	4929129	FALSE	495	265	16	1.92499	2.40607
237	30	FALSE	TRUE	41.0366	13.8788	4017471	36.1289	10458192	FALSE	389	264	16	2.72587	6.04039
238	32	FALSE	TRUE	40.8167	10.3612	2951287	33.476	9535299	FALSE	718	261	16	1.50125	5.54526
239	68	FALSE	TRUE	40.8534	15.3607	4387180	25.431	7263343	FALSE	552	172	16	3.24181	4.0438
240	69	FALSE	TRUE	40.4475	14.7432	4086541	25.2236	6991502	FALSE	444	172	16	3.02682	4.00509
241	70	FALSE	TRUE	40.7063	19.9915	5648291	31.5981	8927562	FALSE	332	172	16	4.85396	5.19478
242	71	FALSE	TRUE	40.8044	18.3987	5235972	28.6912	8165055	FALSE	493	82	16	4.29945	4.65227
243	72	FALSE	TRUE	41.1461	19.0752	5565997	32.2264	9403406	FALSE	713	81	16	4.53496	5.31204
244	73	FALSE	TRUE	41.2311	16.4567	4831767	37.7339	11078818	FALSE	605	81	16	3.62337	6.33993
245	74	FALSE	TRUE	41.6173	18.2867	5521357	37.1691	11222588	FALSE	387	80	16	4.26046	6.23453
246	75	FALSE	TRUE	41.0366	14.4275	4176311	34.2332	9909450	FALSE	828	78	16	2.9169	5.68659
247	22	FALSE	TRUE	42.19	19.5021	6134778	17.6566	5554250	FALSE	816	631	17	4.68357	2.59283
248	60	FALSE	TRUE	28.8444	17.9087	1800269	34.675	3485698	TRUE	724	452	17	4.12885	5.76904
249	61	FALSE	TRUE	41.0366	17.8116	5155914	34.219	9905334	FALSE	814	447	17	4.09507	5.68394
250	62	FALSE	TRUE	28.8444	17.2204	1731079	31.0886	3125177	FALSE	635	352	17	3.88923	5.0997
251	64	FALSE	TRUE	41.0366	19.0614	5517673	36.0986	10449403	TRUE	592	263	17	4.53015	6.03473
252	65	FALSE	TRUE	40.8534	17.705	5056729	33.4425	9551516	FALSE	814	262	17	4.05795	5.53902
253	66	FALSE	TRUE	41	13.1954	3809456	30.0469	8674411	FALSE	703	262	17	2.48796	4.90528
254	130	FALSE	TRUE	40.2244	12.9957	3542883	39.2356	10696378	FALSE	758	170	17	2.41844	6.62021
255	131	FALSE	TRUE	41.0122	7.92913	2291147	40.3568	11661227	TRUE	649	169	17	0.654541	6.82946
256	133	FALSE	TRUE	26.5707	12.7311	1000369	7.14592	561505	TRUE	67	167	17	2.3263	0.631178
257	135	FALSE	TRUE	40.4969	18.4195	5124283	33.3828	9287043	FALSE	592	78	17	4.3067	5.52788
258	136	FALSE	TRUE	41.0366	13.7737	3987069	33.3378	9650260	FALSE	483	78	17	2.6893	5.51948
259	137	FALSE	TRUE	39	11.8633	2947743	18.6877	4643422	FALSE	149	78	17	2.02421	2.78527
260	138	FALSE	TRUE	40.8167	17.1187	4876105	34.472	9819011	FALSE	813	78	17	3.85384	5.73116
261	139	FALSE	TRUE	40.4969	13.7529	3826036	38.2499	10641056	TRUE	704	75	17	2.68205	6.43624
262	3	FALSE	TRUE	29.5296	16.1279	1739567	31.1857	3363713	FALSE	81	670	18	3.50888	5.11782
263	4	FALSE	TRUE	41.4849	16.7435	5007322	24.2511	7252559	FALSE	539	664	18	3.72319	3.82359
264	5	FALSE	TRUE	42.4264	17.2408	5515111	39.05	12491600	FALSE	429	665	18	3.89633	6.58556
265	6	FALSE	TRUE	41.8688	14.9011	4581209	39.954	12283501	FALSE	760	662	18	3.08179	6.75429
266	7	FALSE	TRUE	41.6773	16.4244	4980550	39.7029	12039562	FALSE	654	661	18	3.6121	6.70742
267	9	FALSE	TRUE	41.3038	13.5663	4004236	35.4185	10454102	FALSE	593	572	18	2.61709	5.9078
268	11	FALSE	TRUE	41.8688	17.6928	5439500	33.7414	10373485	FALSE	705	571	18	4.05371	5.5948
269	13	FALSE	TRUE	41.5933	13.744	4142583	30.2925	9130477	FALSE	815	570	18	2.67895	4.95113
270	16	FALSE	TRUE	41.6773	14.169	4296631	35.4837	10760118	FALSE	649	479	18	2.82691	5.91997
271	18	FALSE	TRUE	42.4853	15.2542	4899986	14.6744	4713739	FALSE	432	479	18	3.20472	2.03625
272	44	FALSE	TRUE	41.5933	10.9257	3293131	34.3322	10348071	FALSE	593	388	18	1.69779	5.70506
273	46	FALSE	TRUE	42.2966	13.5753	4302821	21.6323	6856567	TRUE	156	384	18	2.62021	3.33483
274	47	FALSE	TRUE	41.6773	14.8117	4491505	36.6073	11100847	FALSE	813	384	18	3.05064	6.12968
275	48	FALSE	TRUE	39.5601	18.0868	4690518	19.9024	5161380	FALSE	706	382	18	4.19085	3.01197
276	49	FALSE	TRUE	41.4005	14.4589	4297741	33.7727	10038541	FALSE	541	296	18	2.92784	5.60064
277	50	FALSE	TRUE	39.598	17.1992	4473177	27.1295	7055863	FALSE	427	294	18	3.88185	4.3608
278	52	FALSE	TRUE	42.0595	17.5402	5466565	34.8451	10859804	FALSE	95	293	18	4.00056	5.80079
279	53	FALSE	TRUE	41.6293	19.4005	5862730	31.2484	9443080	FALSE	318	292	18	4.64822	5.12951
280	56	FALSE	TRUE	41.2311	10.6686	3132341	28.1964	8278562	FALSE	374	201	18	1.60827	4.55991
281	58	FALSE	TRUE	41.2311	11.0599	3247223	29.1608	8561721	FALSE	484	199	18	1.74449	4.7399
282	59	FALSE	TRUE	39.2046	19.9652	5039333	12.1216	3059571	FALSE	163	199	18	4.84481	1.55982
283	60	FALSE	TRUE	42.4264	17.1581	5488663	36.6535	11725008	FALSE	600	199	18	3.86754	6.1383
284	62	FALSE	TRUE	40.3113	11.9309	3273719	18.406	5050437	FALSE	98	110	18	2.04773	2.7327
285	63	FALSE	TRUE	39.3573	12.3595	3156222	19.2165	4907273	FALSE	216	109	18	2.19695	2.88396
286	65	FALSE	TRUE	41.4849	16.2317	4854283	33.033	9878886	FALSE	318	107	18	3.54504	5.46259
287	66	FALSE	TRUE	41.3401	18.6092	5507182	22.0353	6521101	FALSE	759	106	18	4.37273	3.41005
288	67	FALSE	TRUE	41.3401	17.7745	5260156	28.0347	8296557	FALSE	539	105	18	4.08213	4.52974
289	68	FALSE	TRUE	41.3401	17.2032	5091101	32.381	9582780	FALSE	655	104	18	3.88325	5.3409
290	71	FALSE	TRUE	27	24.9398	2056232	41.7753	3444288	FALSE	374	29	18	6.57667	7.0942
291	73	FALSE	TRUE	26.6833	23.9893	1909091	49.0952	3907037	FALSE	709	28	18	6.24578	8.46034
292	2	FALSE	TRUE	15.2971	42.0635	630692	96.5314	1447374	FALSE	319	711	19	12.5382	17.3135
293	5	FALSE	TRUE	16.1245	46.3636	814190	98.1146	1722988	FALSE	652	710	19	14.0352	17.609
294	10	FALSE	TRUE	41.1096	13.9126	4048813	25.4005	7391985	FALSE	374	644	19	2.73765	4.03811
295	11	FALSE	TRUE	41.0366	14.598	4225658	31.1367	9013091	FALSE	712	644	19	2.97625	5.10867
296	12	FALSE	TRUE	35.6931	15.5754	2966752	15.3872	2930904	FALSE	812	641	19	3.31653	2.16928
297	14	FALSE	TRUE	39.8246	14.1999	3756889	16.2079	4288156	FALSE	207	554	19	2.83766	2.32246
298	15	FALSE	TRUE	38.8973	13.8906	3424281	24.1647	5957000	FALSE	316	552	19	2.73	3.80745
299	16	FALSE	TRUE	40.2244	18.1466	4947109	33.4591	9121584	FALSE	759	551	19	4.21168	5.54211
300	18	FALSE	TRUE	41.5933	15.4487	4656388	39.0634	11774101	FALSE	653	549	19	3.27242	6.58807
301	19	FALSE	TRUE	41.3401	14.2176	4207543	34.1114	10094870	FALSE	430	550	19	2.84383	5.66385
302	21	FALSE	TRUE	39.4588	16.7216	4303274	19.848	5107842	FALSE	262	462	19	3.71557	3.00181
303	22	FALSE	TRUE	41	8.92299	2576029	29.656	8561555	FALSE	150	462	19	1.00055	4.83232
304	23	FALSE	TRUE	41.2311	15.4607	4539320	39.0523	11465906	FALSE	816	461	19	3.2766	6.58599
305	24	FALSE	TRUE	41.1096	11.8625	3452188	28.5128	8297720	FALSE	374	460	19	2.02391	4.61897
306	25	FALSE	TRUE	41.0122	15.3669	4440313	18.3733	5309034	FALSE	485	459	19	3.24395	2.7266
307	26	FALSE	TRUE	40.8044	8.9091	2535384	33.5045	9534822	FALSE	705	458	19	0.995711	5.55058
308	27	FALSE	TRUE	41.7253	13.4429	4090544	29.5367	8987718	FALSE	600	456	19	2.57414	4.81007
309	56	FALSE	TRUE	40.2244	10.4269	2842568	16.8644	4597568	FALSE	318	368	19	1.52412	2.44498
310	57	FALSE	TRUE	41.7732	18.0762	5519362	31.8176	9715138	FALSE	209	369	19	4.18717	5.23575
311	58	FALSE	TRUE	41.0366	13.2187	3826403	31.1797	9025556	FALSE	106	369	19	2.49607	5.1167
312	59	FALSE	TRUE	39.3573	18.7384	4785190	16.5442	4224850	FALSE	760	365	19	4.41773	2.38522
313	60	FALSE	TRUE	42.0119	16.6388	5168069	39.0962	12143398	FALSE	652	365	19	3.68676	6.59419
314	61	FALSE	TRUE	41.4005	17.4144	5176220	34.1773	10158801	FALSE	548	363	19	3.95676	5.67615
315	81	FALSE	TRUE	41.8688	17.8934	5501164	30.2605	9303306	FALSE	376	276	19	4.12353	4.94514
316	82	FALSE	TRUE	42.0119	18.8057	5841096	21.7582	6758148	FALSE	158	276	19	4.44113	3.35832
317	84	FALSE	TRUE	41.7253	10.2972	3133329	27.5262	8375939	FALSE	706	275	19	1.47897	4.43484
318	85	FALSE	TRUE	41.2311	12.9151	3791938	32.9388	9670960	FALSE	597	274	19	2.39039	5.44501
319	86	FALSE	TRUE	40.3113	11.9496	3278856	28.7804	7897063	FALSE	497	272	19	2.05424	4.66891
320	115	FALSE	TRUE	41.1461	12.0562	3517919	29.2243	8527428	FALSE	549	184	19	2.09137	4.75176
321	117	FALSE	TRUE	41.4367	17.3841	5180796	32.1777	9589578	TRUE	651	183	19	3.94622	5.30297
322	118	FALSE	TRUE	41.7852	9.86905	3015993	34.49	10540196	FALSE	320	183	19	1.32991	5.73452
323	130	FALSE	TRUE	41.5933	13.5328	4078926	30.5567	9210110	FALSE	265	91	19	2.60542	5.00043
324	131	FALSE	TRUE	41.3401	10.8483	3210444	36.2961	10741407	FALSE	819	90	19	1.67084	6.07159
325	132	FALSE	TRUE	41.6173	13.594	4104467	33.1336	10004137	FALSE	487	91	19	2.62671	5.48137
326	133	FALSE	TRUE	39.6989	19.452	5097857	19.3248	5064510	FALSE	375	89	19	4.66615	2.90417
327	137	FALSE	TRUE	16.1245	47.2272	829356	90.4182	1587831	FALSE	763	23	19	14.3359	16.1726
328	138	FALSE	TRUE	18.1108	23.2654	578908	88.0787	2191645	FALSE	544	23	19	5.99375	15.736
329	2	FALSE	TRUE	17	44.5435	916684	72.9769	1501830	FALSE	259	706	2	13.4016	12.9175
330	5	FALSE	TRUE	16.0312	37.5075	647301	58.957	1017475	FALSE	479	702	2	10.952	10.3009
331	8	FALSE	TRUE	41.7253	14.7195	4478988	23.211	7062866	FALSE	206	639	2	3.01856	3.62947
332	10	FALSE	TRUE	41.5933	12.6786	3821466	31.5738	9516658	FALSE	315	637	2	2.30805	5.19025
333	13	FALSE	TRUE	41.7253	11.4432	3482052	38.9255	11844611	FALSE	424	637	2	1.87795	6.56233
334	14	FALSE	TRUE	41.5933	13.0311	3927694	20.5296	6187815	FALSE	479	546	2	2.43074	3.12902
335	15	FALSE	TRUE	41.6173	19.4269	5865612	22.8394	6895965	FALSE	372	547	2	4.6574	3.56012
336	16	FALSE	TRUE	41.4367	16.0833	4793125	18.0678	5384538	FALSE	260	546	2	3.49335	2.66957
337	17	FALSE	TRUE	41.2311	9.95986	2924256	13.445	3947496	FALSE	150	546	2	1.36153	1.8068
338	18	FALSE	TRUE	41.4367	15.6632	4667945	17.897	5333650	FALSE	588	545	2	3.34712	2.6377
339	20	FALSE	TRUE	41.6173	12.924	3902196	28.7758	8688355	FALSE	697	545	2	2.39349	4.66805
340	22	FALSE	TRUE	41.8688	18.3472	5640676	31.4855	9679934	FALSE	205	454	2	4.28152	5.17378
341	23	FALSE	TRUE	41.7253	14.1916	4318355	29.7169	9042547	FALSE	101	453	2	2.83478	4.8437
342	25	FALSE	TRUE	43.2782	18.4395	6260997	18.1248	6154157	FALSE	427	453	2	4.31364	2.68021
343	26	FALSE	TRUE	41.2311	14.4716	4248915	17.8933	5253553	FALSE	752	451	2	2.93225	2.63701
344	28	FALSE	TRUE	41.6173	12.8441	3878047	30.2241	9125656	FALSE	259	362	2	2.36564	4.93836
345	29	FALSE	TRUE	41.4005	18.2824	5434218	22.0968	6568002	FALSE	157	361	2	4.25894	3.42151
346	30	FALSE	TRUE	41.2311	11.8876	3490252	30.5505	8969740	FALSE	587	361	2	2.03266	4.99926
347	32	FALSE	TRUE	41.4367	11.4218	3403924	19.1643	5711320	FALSE	697	360	2	1.8705	2.87421
348	33	FALSE	TRUE	35.4683	10.8314	2024399	23.4488	4382575	FALSE	473	358	2	1.66496	3.67384
349	35	FALSE	TRUE	40.8167	11.6926	3330513	11.9179	3394703	FALSE	205	270	2	1.96476	1.5218
350	36	FALSE	TRUE	41.4849	14.0846	4212144	29.2682	8752966	FALSE	314	269	2	2.79751	4.75994
351	37	FALSE	TRUE	41.1096	9.11479	2652561	28.6621	8341160	FALSE	101	269	2	1.06732	4.64683
352	39	FALSE	TRUE	41.6173	8.92793	2695636	20.5913	6217200	FALSE	533	267	2	1.00227	3.14055
353	40	FALSE	TRUE	42.0119	18.1595	5640386	32.359	10050792	FALSE	424	266	2	4.21616	5.33679
354	41	FALSE	TRUE	40.7063	14.8651	4199909	11.5395	3260325	FALSE	643	265	2	3.06925	1.45118
355	43	FALSE	TRUE	41.7253	17.6778	5379162	21.6785	6596527	FALSE	154	177	2	4.04847	3.34345
356	45	FALSE	TRUE	41.6773	13.9997	4245283	28.056	8507728	FALSE	368	175	2	2.76796	4.5337
357	46	FALSE	TRUE	41.4367	14.3399	4273561	21.8348	6507183	FALSE	587	174	2	2.8864	3.37262
358	49	FALSE	TRUE	42.0476	19.4537	6057775	21.6622	6745499	FALSE	427	86	2	4.66672	3.34041
359	50	FALSE	TRUE	40.4475	19.8145	5492209	8.9615	2483957	FALSE	102	84	2	4.79235	0.970027
360	51	FALSE	TRUE	41.1461	14.6102	4263141	20.544	5994590	FALSE	321	83	2	2.9805	3.13172
361	53	FALSE	TRUE	41.1096	17.2112	5008756	16.7222	4866434	FALSE	531	81	2	3.88603	2.41843
362	54	FALSE	TRUE	42.0119	16.6835	5181931	22.3113	6929968	FALSE	641	80	2	3.7023	3.46156
363	55	FALSE	TRUE	41.4367	14.3367	4272618	19.58	5835215	FALSE	751	79	2	2.8853	2.9518
364	59	FALSE	TRUE	16.0312	33.4667	577565	74.9624	1293694	FALSE	158	19	2	9.54525	13.288
365	0	FALSE	TRUE	16.1245	37.2733	654555	99.5846	1748802	FALSE	486	707	20	10.8705	17.8834
366	8	FALSE	TRUE	42.2966	18.4086	5834799	26.2274	8313039	FALSE	434	640	20	4.30291	4.19244
367	10	FALSE	TRUE	42.0119	17.6971	5496767	36.7479	11414008	FALSE	764	640	20	4.05518	6.15592
368	11	FALSE	TRUE	35.5106	12.7362	2388926	25.1922	4725283	FALSE	317	638	20	2.3281	3.99923
369	12	FALSE	TRUE	28.2312	17.9065	1687670	33.2204	3130981	FALSE	107	632	20	4.1281	5.49756
370	13	FALSE	TRUE	41.0366	18.8413	5453961	22.7195	6576585	FALSE	163	550	20	4.45353	3.53774
371	14	FALSE	TRUE	40.7063	12.3422	3487100	33.6116	9496466	FALSE	818	548	20	2.19092	5.57058
372	15	FALSE	TRUE	41.4005	16.8145	4997925	39.8787	11853478	FALSE	377	548	20	3.74793	6.74023
373	18	FALSE	TRUE	41.0122	16.8664	4873595	37.0555	10707309	FALSE	494	545	20	3.76598	6.21333
374	32	FALSE	TRUE	40.8044	16.319	4644125	38.7975	11041146	FALSE	432	457	20	3.57542	6.53845
375	33	FALSE	TRUE	41	14.2932	4126389	29.494	8514781	FALSE	551	456	20	2.87015	4.80209
376	34	FALSE	TRUE	41.0488	12.2426	3547002	37.5572	10881335	FALSE	321	456	20	2.15624	6.30697
377	35	FALSE	TRUE	40.8167	14.168	4035620	21.4733	6116459	FALSE	210	456	20	2.82657	3.30516
378	38	FALSE	TRUE	27.8927	17.7531	1613734	33.7844	3070963	FALSE	94	442	20	4.07468	5.60283
379	119	FALSE	TRUE	40.3113	8.22422	2256646	20.4674	5616048	FALSE	486	362	20	0.757276	3.11742
380	122	FALSE	TRUE	39.8121	15.3877	4067304	18.9281	5003098	FALSE	541	268	20	3.25119	2.83013
381	123	FALSE	TRUE	41.3401	11.6659	3452393	24.9366	7379706	FALSE	764	267	20	1.95547	3.95153
382	124	FALSE	TRUE	40.3113	19.0611	5230191	19.4174	5327951	FALSE	435	266	20	4.53007	2.92146
383	126	FALSE	TRUE	29	15.7278	1606761	26.385	2695499	FALSE	217	255	20	3.3696	4.22184
384	154	FALSE	TRUE	35.1141	10.5167	1907280	23.3868	4241356	FALSE	812	179	20	1.5554	3.66229
385	155	FALSE	TRUE	40.2492	14.3007	3905880	19.141	5227881	TRUE	487	178	20	2.87276	2.86987
386	157	FALSE	TRUE	42.0595	19.1006	5952880	22.6467	7058067	FALSE	605	175	20	4.5438	3.52416
387	159	FALSE	TRUE	41.7612	14.7187	4490336	22.5759	6887368	FALSE	110	86	20	3.01829	3.51094
388	161	FALSE	TRUE	40.7922	10.617	3018690	27.1137	7709154	FALSE	542	85	20	1.59029	4.35784
389	163	FALSE	TRUE	40.2616	19.5529	5345335	23.238	6352763	FALSE	432	84	20	4.70128	3.63452
390	165	FALSE	TRUE	15.1327	55.6743	808159	33.0452	479679	FALSE	480	18	20	17.2767	5.46487
391	166	FALSE	TRUE	16	53.4979	917879	51.3352	880772	FALSE	388	18	20	16.519	8.8784
392	0	FALSE	TRUE	39.4081	19.5973	5023913	21.4266	5492868	FALSE	390	670	21	4.71673	3.29644
393	4	FALSE	TRUE	39.5601	18.9532	4915227	21.3538	5537768	FALSE	710	666	21	4.49251	3.28285
394	6	FALSE	TRUE	28.6356	17.3035	1701933	33.0547	3251192	FALSE	168	659	21	3.91815	5.46664
395	32	FALSE	TRUE	39.8497	17.2922	4583681	27.1457	7195564	FALSE	435	579	21	3.91422	4.36381
396	34	FALSE	TRUE	39.9249	13.9405	3716198	19.3586	5160539	FALSE	325	576	21	2.74735	2.91048
397	35	FALSE	TRUE	39.4081	14.9888	3842486	15.8047	4051651	FALSE	764	575	21	3.11231	2.2472
398	36	FALSE	TRUE	41.4005	13.8041	4103111	34.0849	10131342	FALSE	220	575	21	2.69987	5.65891
399	51	FALSE	TRUE	38.2753	19.7248	4632940	24.4108	5733605	FALSE	819	485	21	4.7611	3.8534
400	53	FALSE	TRUE	39.6989	18.8175	4931566	20.3089	5322423	FALSE	710	482	21	4.44525	3.08784
401	54	FALSE	TRUE	40.2244	13.4158	3657403	29.2186	7965556	FALSE	382	481	21	2.56469	4.7507
402	124	FALSE	TRUE	41.3401	16.1292	4773242	23.629	6992727	FALSE	113	392	21	3.50932	3.70748
403	125	FALSE	TRUE	40.4599	12.2162	3389206	28.417	7883880	FALSE	656	389	21	2.14706	4.60109
404	127	FALSE	TRUE	39.6232	19.0798	4971792	20.0814	5232774	FALSE	220	388	21	4.53658	3.04538
405	130	FALSE	TRUE	40.2244	16.6184	4530504	25.7067	7008137	FALSE	381	298	21	3.67966	4.09525
406	132	FALSE	TRUE	41.8808	16.5096	5080080	39.1244	12038716	FALSE	824	298	21	3.64178	6.59944
407	133	FALSE	TRUE	39.1152	20.6932	5187436	20.1429	5049498	FALSE	172	297	21	5.09825	3.05686
408	137	FALSE	TRUE	35.3553	15.401	2851028	14.3962	2665022	FALSE	764	206	21	3.25581	1.98432
409	138	FALSE	TRUE	40.3113	15.1824	4165909	26.1295	7169687	FALSE	327	207	21	3.17972	4.17417
410	141	FALSE	TRUE	40.3609	13.8706	3820016	26.7952	7379492	FALSE	439	203	21	2.72302	4.2984
411	142	FALSE	TRUE	28.0179	15.4811	1426243	29.3523	2704178	FALSE	112	191	21	3.28369	4.77565
412	143	FALSE	TRUE	29	14.2199	1452709	32.2406	3293711	TRUE	840	169	21	2.84462	5.3147
413	144	FALSE	TRUE	39.2173	11.0509	2792024	18.4711	4666769	FALSE	381	115	21	1.74135	2.74485
414	145	FALSE	TRUE	41.0366	19.0101	5502833	29.2642	8471086	TRUE	825	113	21	4.51231	4.75921
415	146	FALSE	TRUE	40.7922	20.7157	5890044	13.2563	3769129	FALSE	499	111	21	5.1061	1.77158
416	148	FALSE	TRUE	38.833	19.8254	4863082	22.7269	5574832	FALSE	275	109	21	4.79613	3.53913
417	149	FALSE	TRUE	40.025	20.0991	5398313	22.2808	5984300	FALSE	169	109	21	4.89141	3.45586
418	52	FALSE	TRUE	41.1096	13.6115	3961173	17.6802	5145251	FALSE	221	613	22	2.63281	2.59724
419	53	FALSE	TRUE	39.2938	14.1176	3587747	20.417	5188605	FALSE	549	609	22	2.80903	3.10801
420	54	FALSE	TRUE	39.4081	17.2386	4419248	20.4625	5245708	FALSE	331	609	22	3.89558	3.1165
421	55	FALSE	TRUE	40.2492	14.0253	3830659	19.1551	5231740	FALSE	122	609	22	2.77688	2.87251
422	60	FALSE	TRUE	40.3609	14.9646	4121302	18.9372	5215393	FALSE	506	520	22	3.10388	2.83184
423	61	FALSE	TRUE	41.2311	15.8265	4646716	36.3819	10681866	FALSE	839	517	22	3.40394	6.0876
424	62	FALSE	TRUE	40.6079	17.7953	4991422	16.2781	4565855	FALSE	178	517	22	4.08937	2.33555
425	63	FALSE	TRUE	41.2311	16.0521	4712968	26.3746	7743676	FALSE	287	516	22	3.4825	4.2199
426	88	FALSE	TRUE	39.598	14.4482	3757683	14.2784	3713537	FALSE	122	424	22	2.92409	1.96235
427	92	FALSE	TRUE	39.3573	13.641	3483467	19.5766	4999217	FALSE	445	419	22	2.64309	2.95116
428	106	FALSE	TRUE	41.0122	15.745	4549558	30.7185	8876213	TRUE	829	328	22	3.37557	5.03063
429	108	FALSE	TRUE	41.4367	10.3725	3091191	29.8569	8897932	FALSE	720	327	22	1.50517	4.86982
430	110	FALSE	TRUE	39.6232	14.0847	3670159	13.2465	3451754	FALSE	610	327	22	2.79755	1.76976
431	111	FALSE	TRUE	39.9625	10.1967	2725860	27.0536	7232209	FALSE	507	326	22	1.44396	4.34663
432	133	FALSE	TRUE	29	15.8954	1623880	33.3471	3406750	TRUE	833	264	22	3.42794	5.5212
433	243	FALSE	TRUE	41.0488	17.4295	5049789	33.4563	9693196	FALSE	225	238	22	3.96202	5.5416
434	249	FALSE	TRUE	40.1622	18.9275	5136089	20.6628	5606991	FALSE	443	234	22	4.48353	3.15389
435	254	FALSE	TRUE	31.9531	4.3267	591268	85.871	11734741	TRUE	827	203	22	-0.599617	15.3239
436	287	FALSE	TRUE	41.2311	12.5677	3689920	35.0226	10282771	FALSE	281	144	22	2.26942	5.83391
437	288	FALSE	TRUE	41.7253	18.646	5673788	33.9717	10337233	TRUE	831	144	22	4.38555	5.63779
438	289	FALSE	TRUE	40.1995	13.1783	3586002	28.064	7636590	FALSE	499	143	22	2.48201	4.5352
439	294	FALSE	TRUE	36	13.1014	2560432	15.3884	3007398	FALSE	611	138	22	2.45522	2.16952
440	326	FALSE	TRUE	39.6611	17.9289	4685266	20.5413	5367965	FALSE	125	52	22	4.13587	3.13121
441	327	FALSE	TRUE	39.2046	20.231	5106422	9.82885	2480860	FALSE	445	51	22	4.93735	1.13191
442	330	FALSE	TRUE	40.3113	11.0727	3038244	27.9093	7658026	FALSE	555	50	22	1.74896	4.50632
443	331	FALSE	TRUE	35.8469	15.2789	2948062	14.5742	2812091	FALSE	229	47	22	3.21333	2.01756
444	147	FALSE	TRUE	39.5601	15.4389	4003844	14.9078	3866096	FALSE	107	656	23	3.26902	2.0798
445	154	FALSE	TRUE	40.1622	12.7422	3457668	28.9834	7864824	FALSE	646	650	23	2.33016	4.70679
446	203	FALSE	TRUE	39.8497	17.532	4647234	19.3115	5118931	FALSE	53	571	23	3.99769	2.90168
447	208	FALSE	TRUE	39.6611	15.5877	4073471	12.9387	3381207	FALSE	375	557	23	3.32083	1.71231
448	210	FALSE	TRUE	36.0694	15.2517	2997933	15.4271	3032423	FALSE	701	555	23	3.20383	2.17674
449	211	FALSE	TRUE	36.2353	15.9193	3172568	15.1513	3019513	FALSE	486	554	23	3.43628	2.12526
450	231	FALSE	TRUE	41.0366	13.9272	4031502	24.7242	7156886	FALSE	107	479	23	2.74274	3.91189
451	235	FALSE	TRUE	16	19.7424	338726	50.1246	860002	FALSE	28	471	23	4.76725	8.65246
452	322	FALSE	TRUE	39.6232	14.6253	3811045	13.8985	3621644	FALSE	54	384	23	2.98578	1.89144
453	323	FALSE	TRUE	41.0366	19.0097	5502713	15.658	4532512	FALSE	706	380	23	4.51216	2.21983
454	325	FALSE	TRUE	41.5933	17.485	5270141	28.0962	8468484	FALSE	486	375	23	3.98133	4.54122
455	326	FALSE	TRUE	40.4969	8.70386	2421399	18.4705	5138460	FALSE	377	374	23	0.924259	2.74473
456	327	FALSE	TRUE	40.3113	15.9841	4385871	26.0582	7150112	FALSE	596	374	23	3.45881	4.16085
457	408	FALSE	TRUE	39.6989	18.3747	4815514	19.1941	5030268	FALSE	221	290	23	4.29108	2.87978
458	409	FALSE	TRUE	42.0595	10.6376	3315299	15.6496	4877344	FALSE	105	287	23	1.59746	2.21825
459	413	FALSE	TRUE	41.0488	11.4162	3307591	16.275	4715293	FALSE	435	282	23	1.86856	2.33497
460	450	FALSE	TRUE	39.8246	13.8051	3652442	19.0453	5038860	FALSE	164	196	23	2.70022	2.85202
461	451	FALSE	TRUE	41.6293	13.7938	4168397	30.2812	9150808	FALSE	58	196	23	2.69627	4.94901
462	452	FALSE	TRUE	40.4599	13.1431	3646363	17.8298	4946603	FALSE	487	194	23	2.46975	2.62515
463	453	FALSE	TRUE	38.8973	19.6073	4833537	43.5486	10735483	FALSE	931	191	23	4.72022	7.42517
464	454	FALSE	TRUE	42.0595	18.111	5644450	35.0629	10927699	FALSE	709	192	23	4.19927	5.84145
465	464	FALSE	TRUE	41.6773	20.2539	6141822	21.874	6633090	FALSE	437	100	23	4.94532	3.37993
466	465	FALSE	TRUE	41.1096	14.3306	4170454	16.5878	4827320	FALSE	224	99	23	2.88317	2.39335
467	467	FALSE	TRUE	28.6356	20.2749	1994196	31.765	3124342	TRUE	85	64	23	4.95263	5.22594
468	468	FALSE	TRUE	24	14.4289	835517	50.7735	2940082	FALSE	601	28	23	2.91739	8.77357
469	470	FALSE	TRUE	25	26.7844	1753036	63.2897	4142302	FALSE	169	28	23	7.21887	11.1095
470	16	FALSE	TRUE	41.1461	14.5611	4248823	25.8981	7556870	FALSE	117	615	24	2.96342	4.13097
471	17	FALSE	TRUE	42.4264	15.7803	5047926	18.024	5765643	FALSE	658	613	24	3.38787	2.66139
472	19	FALSE	TRUE	41.1461	14.2045	4144768	25.1636	7342540	TRUE	228	614	24	2.83927	3.99389
473	21	FALSE	TRUE	41.0366	19.9393	5771813	22.1275	6405223	FALSE	772	609	24	4.83581	3.42725
474	84	FALSE	TRUE	40.2244	20.0137	5456126	16.6134	4529138	TRUE	282	527	24	4.86171	2.39814
475	87	FALSE	TRUE	42.2019	7.89078	2484303	38.977	12271371	TRUE	174	526	24	0.641192	6.57194
476	97	FALSE	TRUE	28.2843	16.7325	1585931	34.8102	3299363	FALSE	734	507	24	3.71937	5.79428
477	100	FALSE	TRUE	39.9249	12.2998	3278822	20.3013	5411850	FALSE	338	434	24	2.17615	3.08643
478	102	FALSE	TRUE	41.2311	14.9565	4391300	35.3295	10372869	FALSE	119	432	24	3.10108	5.89119
479	105	FALSE	TRUE	40.0125	17.4061	4670648	26.7896	7188560	FALSE	674	425	24	3.95388	4.29736
480	106	FALSE	TRUE	40.5216	17.1243	4772680	17.555	4892712	FALSE	554	425	24	3.85579	2.57387
481	109	FALSE	TRUE	41.8808	17.3009	5323563	37.4141	11512452	FALSE	174	339	24	3.91727	6.28024
482	111	FALSE	TRUE	41.1096	9.06215	2637241	32.4948	9456542	FALSE	285	339	24	1.04899	5.36214
483	113	FALSE	TRUE	39.5601	17.9035	4642983	20.0723	5205449	FALSE	616	334	24	4.12703	3.04369
484	115	FALSE	TRUE	39.8121	16.5317	4369688	19.4554	5142482	FALSE	779	251	24	3.64947	2.92855
485	117	FALSE	TRUE	40.7063	9.66851	2731693	19.6393	5548779	FALSE	676	247	24	1.26009	2.96286
486	119	FALSE	TRUE	41.6173	17.8725	5396290	31.175	9412767	FALSE	343	245	24	4.11625	5.11583
487	121	FALSE	TRUE	40.4599	15.8885	4408018	17.7224	4916824	FALSE	564	241	24	3.42552	2.60511
488	122	FALSE	TRUE	41.0122	13.0369	3767042	25.0274	7231735	FALSE	833	159	24	2.43276	3.96846
489	123	FALSE	TRUE	42.0119	17.1839	5337368	31.8208	9883645	FALSE	390	155	24	3.87652	5.23636
490	130	FALSE	TRUE	40.4969	19.8059	5509964	12.891	3586261	FALSE	674	62	24	4.78935	1.70341
491	132	FALSE	TRUE	41.1461	16.6764	4866048	33.4929	9772961	FALSE	345	61	24	3.69984	5.54841
492	134	FALSE	TRUE	41.1825	13.8694	4057761	23.5778	6898128	FALSE	456	57	24	2.72262	3.69793
493	94	FALSE	TRUE	27.8568	16.0664	1454786	33.9249	3071847	FALSE	804	652	25	3.48747	5.62904
494	96	FALSE	TRUE	39.8246	14.7619	3905580	17.1141	4527901	FALSE	264	649	25	3.03332	2.49158
495	97	FALSE	TRUE	40.4475	16.129	4470654	11.8084	3273072	TRUE	165	649	25	3.50927	1.50136
496	192	FALSE	TRUE	35.7771	15.6756	3006963	14.8946	2857153	FALSE	334	559	25	3.35142	2.07735
497	196	FALSE	TRUE	39.8246	10.8844	2879697	30.4839	8065170	FALSE	437	556	25	1.68339	4.98684
498	198	FALSE	TRUE	41.7612	11.8978	3629751	37.0282	11296427	TRUE	110	553	25	2.03622	6.20823
499	199	FALSE	TRUE	40.3609	12.9523	3567103	16.2922	4486936	FALSE	222	554	25	2.40331	2.33819
500	202	FALSE	TRUE	40.025	19.675	5284422	23.4689	6303411	FALSE	389	462	25	4.74379	3.67761
501	203	FALSE	TRUE	41.6173	18.2775	5518589	39.0025	11776135	TRUE	166	462	25	4.25726	6.5767
502	204	FALSE	TRUE	39.8246	14.834	3924665	13.8254	3657799	FALSE	487	461	25	3.05843	1.87779
503	205	FALSE	TRUE	40.4599	19.6188	5442938	16.7207	4638918	FALSE	277	460	25	4.7242	2.41816
504	206	FALSE	TRUE	41.2311	12.5075	3672252	29.0598	8532071	FALSE	599	459	25	2.24847	4.72105
505	207	FALSE	TRUE	39.598	13.8541	3603184	18.5634	4827990	FALSE	709	458	25	2.71728	2.76208
506	241	FALSE	TRUE	29	16.3456	1669869	32.8571	3356690	FALSE	763	381	25	3.58466	5.42975
507	259	FALSE	TRUE	41.0122	15.5647	4497463	38.5371	11135428	TRUE	113	370	25	3.3128	6.48985
508	262	FALSE	TRUE	41.5933	10.0214	3020558	34.3205	10344547	FALSE	656	365	25	1.38296	5.70288
509	264	FALSE	TRUE	40.8044	11.1319	3167955	25.4259	7235804	FALSE	442	364	25	1.76956	4.04285
510	265	FALSE	TRUE	28	17.9998	1655122	33.586	3088309	TRUE	83	320	25	4.16057	5.56579
511	266	FALSE	TRUE	41.3038	16.652	4914995	24.5465	7245146	FALSE	169	276	25	3.69134	3.87872
512	268	FALSE	TRUE	41.5933	17.8441	5378386	36.1369	10892021	FALSE	279	275	25	4.10636	6.04188
513	269	FALSE	TRUE	41.1096	14.4968	4218818	24.494	7128167	FALSE	490	273	25	2.94103	3.86892
514	270	FALSE	TRUE	39.3192	16.6854	4248539	19.9809	5087648	FALSE	709	272	25	3.70298	3.02662
515	378	FALSE	TRUE	39.4081	19.2777	4941982	19.2327	4930455	FALSE	334	187	25	4.60547	2.88699
516	379	FALSE	TRUE	39.3954	16.0265	4104542	12.853	3291776	FALSE	226	186	25	3.47358	1.69631
517	381	FALSE	TRUE	40.7063	11.4585	3237437	31.1707	8806807	FALSE	655	178	25	1.88328	5.11501
518	382	FALSE	TRUE	39.5601	14.6536	3800193	19.2873	5001848	FALSE	442	178	25	2.99563	2.89716
519	383	FALSE	TRUE	39.5601	19.8416	5145618	17.7468	4602365	FALSE	549	177	25	4.80179	2.60967
520	389	FALSE	TRUE	38.9487	14.585	3609721	20.5509	5086247	FALSE	607	91	25	2.97174	3.133
521	390	FALSE	TRUE	41.8808	12.8265	3946777	32.3393	9950929	FALSE	171	91	25	2.35954	5.33312
522	391	FALSE	TRUE	39.8121	14.7756	3905520	16.2075	4283983	FALSE	283	88	25	3.03811	2.32237
523	392	FALSE	TRUE	39	13.4139	3333025	19.219	4775443	FALSE	488	87	25	2.56404	2.88443
524	393	FALSE	TRUE	41.2311	16.6989	4902860	24.6873	7248291	FALSE	823	87	25	3.70767	3.905
525	394	FALSE	TRUE	41.2311	15.4931	4548848	27.743	8145451	FALSE	714	86	25	3.2879	4.47529
526	397	FALSE	TRUE	15.8114	36.7932	609208	57.9963	960282	FALSE	117	25	25	10.7033	10.1216
527	399	FALSE	TRUE	15.8114	36.1158	597993	56.2094	930696	FALSE	226	23	25	10.4675	9.7881
528	5	FALSE	TRUE	28.0179	18.7944	1731493	40.7378	3753100	TRUE	295	680	26	4.4372	6.90056
529	7	FALSE	TRUE	39.2938	13.6448	3467583	22.7632	5784858	TRUE	272	634	26	2.64441	3.54589
530	8	FALSE	TRUE	41.2311	15.3446	4505232	26.5657	7799810	FALSE	373	634	26	3.23618	4.25558
531	9	FALSE	TRUE	38.6005	14.6878	3538549	26.0173	6268023	FALSE	812	632	26	3.00753	4.15322
532	10	FALSE	TRUE	41.6173	11.0149	3325752	39.9815	12071738	FALSE	708	633	26	1.72882	6.75942
533	119	FALSE	TRUE	41.1096	14.5463	4233212	26.6318	7750313	FALSE	653	541	26	2.95825	4.26791
534	122	FALSE	TRUE	42.8019	10.3464	3398324	15.4526	5075504	FALSE	213	539	26	1.49609	2.18149
535	123	FALSE	TRUE	38.9102	20.8419	5142983	11.7053	2888415	FALSE	374	450	26	5.15004	1.48211
536	124	FALSE	TRUE	38.8973	20.817	5131738	11.8473	2920558	FALSE	261	449	26	5.14135	1.50861
537	128	FALSE	TRUE	39.8121	19.8949	5258658	22.0501	5828320	FALSE	494	442	26	4.82035	3.41281
538	166	FALSE	TRUE	41.3401	16.7994	4971580	25.4055	7518472	FALSE	215	357	26	3.74265	4.03904
539	167	FALSE	TRUE	39.2046	15.2352	3845464	20.6239	5205599	FALSE	440	353	26	3.19811	3.14663
540	168	FALSE	TRUE	39.9625	20.4703	5472296	21.7919	5825599	FALSE	318	353	26	5.02065	3.36461
541	169	FALSE	TRUE	41.5933	11.9176	3592091	38.1477	11498108	FALSE	760	353	26	2.04311	6.41717
542	171	FALSE	TRUE	28.4429	17.8071	1716346	36.2095	3490067	TRUE	108	335	26	4.09349	6.05543
543	178	FALSE	TRUE	40.4475	10.1317	2808312	20.0238	5550230	FALSE	161	266	26	1.42135	3.03464
544	179	FALSE	TRUE	39.8121	18.3824	4858853	20.4197	5397378	FALSE	266	265	26	4.29376	3.10853
545	182	FALSE	TRUE	41.4849	14.498	4335801	21.3061	6371812	FALSE	706	258	26	2.94146	3.27394
546	183	FALSE	TRUE	41.0488	19.1652	5552672	34.4405	9978325	FALSE	373	258	26	4.5663	5.72527
547	202	FALSE	TRUE	39.4081	16.4824	4225392	13.2945	3408146	FALSE	218	171	26	3.63231	1.77872
548	203	FALSE	TRUE	40.6079	21.5956	6057373	14.3079	4013254	FALSE	324	170	26	5.41242	1.96786
549	204	FALSE	TRUE	41.2311	18.175	5336266	32.2974	9482657	FALSE	108	168	26	4.22158	5.32531
550	206	FALSE	TRUE	39.8246	13.1475	3478455	21.5646	5705377	FALSE	552	163	26	2.47128	3.32219
551	241	FALSE	TRUE	28.178	14.954	1401446	30.8748	2893503	FALSE	806	83	26	3.1002	5.0598
552	244	FALSE	TRUE	40.1622	14.9413	4054421	15.7735	4280228	FALSE	264	78	26	3.09578	2.24137
553	245	FALSE	TRUE	40.7063	16.372	4625665	10.903	3080477	TRUE	164	78	26	3.59387	1.33238
554	246	FALSE	TRUE	39.6232	15.3306	3994827	14.9243	3888936	FALSE	375	75	26	3.23132	2.08288
555	247	FALSE	TRUE	41.2311	10.7711	3162428	40.2118	11806338	FALSE	708	74	26	1.64394	6.80239
556	3	FALSE	TRUE	40.2244	17.9971	4906343	24.9389	6798809	FALSE	756	664	27	4.15962	3.95195
557	5	FALSE	TRUE	41.1096	14.4936	4217880	18.3068	5327605	FALSE	425	664	27	2.93991	2.71419
558	6	FALSE	TRUE	41.8688	16.7379	5145923	35.9024	11037875	FALSE	320	663	27	3.72126	5.99812
559	7	FALSE	TRUE	41.4005	18.4137	5473261	34.9853	10398965	FALSE	98	662	27	4.30467	5.82695
560	61	FALSE	TRUE	40.4599	12.8918	3576644	23.516	6524159	FALSE	262	574	27	2.38226	3.68639
561	62	FALSE	TRUE	39.598	14.1986	3692782	20.8748	5429123	FALSE	588	572	27	2.83722	3.19345
562	66	FALSE	TRUE	40.1622	16.881	4580759	19.5148	5295460	FALSE	533	480	27	3.77106	2.93963
563	70	FALSE	TRUE	41.7612	13.5699	4139853	32.8417	10019221	FALSE	99	477	27	2.61833	5.42689
564	71	FALSE	TRUE	41.7732	12.2815	3750020	38.3039	11695673	FALSE	756	476	27	2.16979	6.44633
565	73	FALSE	TRUE	39.0512	20.2864	5060551	11.9714	2986336	FALSE	266	389	27	4.95663	1.53178
566	76	FALSE	TRUE	41.2311	14.3705	4219226	24.2343	7115287	FALSE	156	386	27	2.89705	3.82045
567	77	FALSE	TRUE	41.6173	13.9269	4204994	35.4839	10713761	FALSE	812	384	27	2.74263	5.92001
568	106	FALSE	TRUE	40.7063	10.4656	2956897	19.1901	5421872	FALSE	429	295	27	1.53759	2.87903
569	108	FALSE	TRUE	41.7253	13.0729	3977944	27.7557	8445772	FALSE	757	292	27	2.44531	4.47767
570	109	FALSE	TRUE	41.6173	12.8898	3891846	16.7439	5055550	FALSE	649	292	27	2.38155	2.4225
571	110	FALSE	TRUE	41.8688	16.293	5009131	32.6174	10027918	FALSE	100	293	27	3.56636	5.38502
572	113	FALSE	TRUE	42.19	13.371	4206128	31.2656	9835257	FALSE	157	201	27	2.54909	5.13274
573	115	FALSE	TRUE	42.2966	9.44738	2994441	37.1161	11764300	FALSE	813	200	27	1.18311	6.22463
574	116	FALSE	TRUE	38.8973	20.7831	5123395	10.1232	2495553	FALSE	491	198	27	5.12957	1.18685
575	148	FALSE	TRUE	40.6079	18.2642	5122959	23.4399	6574677	TRUE	325	110	27	4.25263	3.67218
576	152	FALSE	TRUE	37.855	14.7424	3349854	14.3753	3266452	FALSE	106	107	27	3.02653	1.98044
577	153	FALSE	TRUE	41.7732	14.6548	4474691	25.5413	7798746	FALSE	214	106	27	2.99605	4.06438
578	154	FALSE	TRUE	29.1548	24.4782	2540948	40.0066	4152872	FALSE	372	30	27	6.41597	6.7641
579	15	FALSE	TRUE	41.6173	17.1033	5164048	39.6687	11977283	FALSE	88	661	28	3.84846	6.70103
580	18	FALSE	TRUE	41.0488	12.7524	3694701	26.6036	7707773	FALSE	317	659	28	2.33372	4.26264
581	21	FALSE	TRUE	41.1096	14.0054	4075811	35.0647	10204422	FALSE	207	657	28	2.76995	5.84177
582	29	FALSE	TRUE	41.7732	13.3045	4062365	30.1979	9220596	FALSE	477	566	28	2.52592	4.93347
583	30	FALSE	TRUE	41.4849	13.1063	3919577	33.273	9950652	FALSE	810	565	28	2.45693	5.50738
584	31	FALSE	TRUE	41.4005	13.8516	4117227	35.6153	10586243	FALSE	698	566	28	2.71641	5.94454
585	33	FALSE	TRUE	42.1545	13.0785	4103706	16.0165	5025584	FALSE	260	566	28	2.44724	2.28673
586	135	FALSE	TRUE	28.4429	17.1154	1649679	34.0388	3280848	FALSE	107	477	28	3.85269	5.65031
587	137	FALSE	TRUE	41.2311	19.8573	5830179	24.0936	7073968	FALSE	314	475	28	4.80724	3.79419
588	138	FALSE	TRUE	41.9762	16.9271	5244222	18.9643	5875356	TRUE	207	473	28	3.78713	2.83689
589	139	FALSE	TRUE	40.05	18.782	5054012	24.081	6479930	FALSE	752	473	28	4.43288	3.79185
590	140	FALSE	TRUE	41.4367	15.444	4602607	35.207	10492347	FALSE	643	473	28	3.27079	5.86832
591	142	FALSE	TRUE	41.0122	13.6412	3941655	32.6708	9440320	FALSE	263	383	28	2.64314	5.39498
592	144	FALSE	TRUE	40.7922	20.2969	5770974	14.9328	4245790	FALSE	477	382	28	4.96031	2.08447
593	146	FALSE	TRUE	41.0122	20.2869	5861972	25.988	7509324	TRUE	152	380	28	4.95682	4.14776
594	147	FALSE	TRUE	41.1096	15.2821	4447361	23.359	6797864	FALSE	813	379	28	3.21443	3.65709
595	150	FALSE	TRUE	41.8688	17.2519	5303952	38.139	11725492	FALSE	422	290	28	3.90021	6.41555
596	156	FALSE	TRUE	40.8044	14.3618	4087124	24.3078	6917617	FALSE	370	199	28	2.89402	3.83418
597	157	FALSE	TRUE	40.4969	20.8373	5796906	11.0076	3062282	FALSE	479	198	28	5.14844	1.35189
598	158	FALSE	TRUE	41.7612	13.0852	3991984	32.8055	10008187	FALSE	810	196	28	2.44959	5.42014
599	160	FALSE	TRUE	41.7732	18.7532	5726082	27.9523	8534930	FALSE	153	196	28	4.42287	4.51437
600	190	FALSE	TRUE	39.8497	17.7727	4711062	23.1677	6141114	FALSE	757	106	28	4.08153	3.62139
601	192	FALSE	TRUE	41.1096	14.5073	4221883	16.7683	4879861	FALSE	425	105	28	2.9447	2.42704
602	193	FALSE	TRUE	41.6173	17.2182	5198742	33.7289	10183866	FALSE	320	104	28	3.88847	5.59247
603	194	FALSE	TRUE	41.7253	18.6209	5666152	31.5792	9609217	FALSE	97	104	28	4.37682	5.19126
604	198	FALSE	TRUE	25.0799	16.8912	1116156	62.1806	4108843	FALSE	154	28	28	3.77462	10.9025
605	2	FALSE	TRUE	17.0294	44.3144	916706	67.0385	1386788	FALSE	536	708	29	13.3218	11.8092
606	4	FALSE	TRUE	16.1245	30.4095	534020	75.8946	1332783	FALSE	203	706	29	8.48091	13.462
607	69	FALSE	TRUE	42.19	15.6732	4930321	35.991	11321708	FALSE	148	640	29	3.35057	6.01464
608	70	FALSE	TRUE	42	18.7844	5829524	30.079	9334703	FALSE	262	639	29	4.43372	4.91128
609	71	FALSE	TRUE	41.3401	12.5924	3726564	26.8966	7959751	FALSE	485	639	29	2.27801	4.31733
610	75	FALSE	TRUE	39.6232	17.7595	4627727	24.1375	6289700	FALSE	650	549	29	4.0769	3.80238
611	76	FALSE	TRUE	42.0476	13.847	4311901	35.7147	11121403	FALSE	428	547	29	2.71482	5.96309
612	77	FALSE	TRUE	41	16.9135	4882842	19.0899	5511180	FALSE	208	547	29	3.78237	2.86034
613	78	FALSE	TRUE	41.5933	13.4167	4043923	33.0008	9946770	FALSE	93	547	29	2.56499	5.45658
614	79	FALSE	TRUE	41.1461	12.0691	3521666	33.9652	9910802	FALSE	542	547	29	2.09584	5.63658
615	80	FALSE	TRUE	41.0122	17.4588	5044778	23.1221	6681201	FALSE	320	545	29	3.97223	3.61288
616	81	FALSE	TRUE	42.638	14.192	4608128	25.2036	8183570	FALSE	589	456	29	2.83493	4.00136
617	82	FALSE	TRUE	42.0119	15.6124	4849258	29.0962	9037382	FALSE	481	457	29	3.32942	4.72786
618	83	FALSE	TRUE	42.5441	13.0961	4224245	27.8621	8987114	FALSE	812	455	29	2.45339	4.49752
619	86	FALSE	TRUE	41.4367	12.1621	3624532	25.3677	7560063	FALSE	151	455	29	2.12821	4.03199
620	87	FALSE	TRUE	42.19	10.374	3263354	26.6912	8396271	FALSE	375	454	29	1.5057	4.27899
621	97	FALSE	TRUE	41.8808	13.3104	4095661	23.7315	7302280	FALSE	644	363	29	2.52799	3.72662
622	99	FALSE	TRUE	41.7852	16.0036	4890716	32.5251	9939715	FALSE	207	362	29	3.46561	5.3678
623	100	FALSE	TRUE	41.7732	13.8691	4234774	23.4515	7160644	FALSE	94	362	29	2.7225	3.67435
624	101	FALSE	TRUE	42.0476	25.6216	7978435	29.6426	9230577	TRUE	263	271	29	6.81404	4.82983
625	104	FALSE	TRUE	41.7253	16.7582	5099330	36.0748	10977170	FALSE	367	272	29	3.72831	6.03029
626	105	FALSE	TRUE	42.72	10.0014	3266223	36.3699	11877503	FALSE	810	270	29	1.376	6.08537
627	106	FALSE	TRUE	43.382	13.593	4648736	15.0167	5135625	FALSE	703	270	29	2.62639	2.10014
628	107	FALSE	TRUE	42.45	19.6955	6310847	44.8865	14382568	TRUE	288	220	29	4.75092	7.67485
629	117	FALSE	TRUE	28.4253	14.3027	1376013	32.349	3112190	FALSE	634	187	29	2.87344	5.33493
630	120	FALSE	TRUE	41.8688	16.4332	5052248	24.1192	7415222	FALSE	198	180	29	3.61519	3.79897
631	121	FALSE	TRUE	40.8044	18.7257	5329041	43.6661	12426651	TRUE	319	175	29	4.4133	7.44708
632	124	FALSE	TRUE	42.0476	11.125	3464277	22.9193	7136947	FALSE	94	179	29	1.76717	3.57502
633	128	FALSE	TRUE	41.8808	13.4448	4137022	32.3171	9944103	TRUE	589	88	29	2.57479	5.32898
634	129	FALSE	TRUE	41.7732	14.167	4325731	25.3611	7743716	FALSE	264	87	29	2.82621	4.03075
635	130	FALSE	TRUE	43.0813	16.7748	5618416	35.707	11959402	FALSE	699	86	29	3.73411	5.96166
636	132	FALSE	TRUE	41.7732	12.6373	3858643	23.8949	7296048	FALSE	810	85	29	2.29364	3.75712
637	133	FALSE	TRUE	41.7253	17.2435	5246999	34.5636	10517338	TRUE	497	46	29	3.89726	5.74825
638	134	FALSE	TRUE	16.1245	49.1686	863449	95.4352	1675935	FALSE	85	24	29	15.0118	17.109
639	135	FALSE	TRUE	15.5242	33.6863	527919	62.4365	978481	FALSE	316	22	29	9.62171	10.9503
640	139	FALSE	TRUE	16.7631	33.3975	658965	73.2002	1444309	FALSE	208	20	29	9.52118	12.9591
641	0	FALSE	TRUE	21.095	40.0038	1573005	52.3897	2060033	FALSE	428	701	3	11.8211	9.0752
642	1	FALSE	TRUE	24	31.7326	1837503	35.3563	2047337	FALSE	531	700	3	8.94155	5.8962
643	2	FALSE	TRUE	22.3607	28.126	1317199	45.3598	2124296	FALSE	322	700	3	7.68593	7.7632
644	5	FALSE	TRUE	26	26.3086	1936900	40.2388	2962467	FALSE	750	699	3	7.05324	6.80743
645	6	FALSE	TRUE	23	34.1364	1739764	52.037	2652067	FALSE	642	698	3	9.77843	9.00939
646	7	FALSE	TRUE	41.5933	11.7997	3556538	29.0056	8742577	FALSE	157	629	3	2.00204	4.71094
647	8	FALSE	TRUE	42.5206	14.2023	4573467	17.6912	5696956	FALSE	261	628	3	2.83851	2.59928
648	9	FALSE	TRUE	41.3038	14.2707	4212132	21.6635	6394197	FALSE	478	627	3	2.86231	3.34066
649	10	FALSE	TRUE	41.7253	18.768	5710915	22.7324	6917214	FALSE	369	628	3	4.42803	3.54014
650	12	FALSE	TRUE	41.4005	10.2646	3051028	30.9018	9185195	FALSE	806	623	3	1.46761	5.06483
651	13	FALSE	TRUE	41.5933	12.8161	3862897	38.7352	11675186	FALSE	695	623	3	2.3559	6.52682
652	14	FALSE	TRUE	41.2311	12.6247	3706658	31.0967	9130106	FALSE	204	536	3	2.28927	5.1012
653	15	FALSE	TRUE	41.5933	18.3631	5534830	23.477	7076217	FALSE	641	531	3	4.28706	3.67912
654	16	FALSE	TRUE	41.4005	15.8467	4710256	29.5569	8785450	FALSE	316	532	3	3.411	4.81383
655	17	FALSE	TRUE	42.4264	20.2422	6475230	12.7392	4075117	FALSE	426	530	3	4.94125	1.67508
656	18	FALSE	TRUE	41.2311	16.63	4882625	21.3683	6273807	FALSE	532	529	3	3.68368	3.28555
657	20	FALSE	TRUE	29	16.624	1698314	30.8297	3149571	FALSE	97	523	3	3.6816	5.05137
658	21	FALSE	TRUE	41.7253	15.9181	4843723	26.6638	8113507	FALSE	259	444	3	3.43586	4.27388
659	23	FALSE	TRUE	41.2311	13.3286	3913343	20.9362	6146951	FALSE	586	437	3	2.53434	3.20491
660	27	FALSE	TRUE	41.6173	15.1558	4576040	38.7134	11688845	FALSE	696	436	3	3.17046	6.52274
661	28	FALSE	TRUE	41.2311	11.543	3389064	19.3022	5667195	FALSE	204	350	3	1.91268	2.89995
662	29	FALSE	TRUE	41.4005	18.2147	5414106	21.8518	6495206	FALSE	321	347	3	4.23539	3.37581
663	31	FALSE	TRUE	41.1461	16.498	4813989	29.8124	8699030	FALSE	529	345	3	3.63773	4.86151
664	32	FALSE	TRUE	36.6742	12.7449	2633359	22.5244	4653990	FALSE	105	344	3	2.33113	3.50133
665	33	FALSE	TRUE	41.1825	16.9059	4946137	29.0008	8484732	FALSE	639	344	3	3.77975	4.71005
666	35	FALSE	TRUE	41.4005	12.5846	3740630	18.8082	5590525	FALSE	264	259	3	2.27532	2.80776
667	36	FALSE	TRUE	41.3401	13.0386	3858639	17.7366	5248950	FALSE	153	259	3	2.43338	2.60776
668	37	FALSE	TRUE	41.4005	9.79563	2911637	27.2907	8111852	FALSE	375	258	3	1.30435	4.39089
669	39	FALSE	TRUE	41.0488	19.4181	5625930	21.4073	6202275	FALSE	585	255	3	4.65433	3.29284
670	40	FALSE	TRUE	41.0366	15.1882	4396521	29.8178	8631333	FALSE	694	254	3	3.18175	4.86253
671	41	FALSE	TRUE	42.0119	13.2853	4126466	19.8417	6162887	FALSE	814	252	3	2.51927	3.00064
672	70	FALSE	TRUE	41.6173	17.7662	5364190	27.4814	8297528	FALSE	426	168	3	4.07923	4.42646
673	80	FALSE	TRUE	41.4849	18.5776	5555847	28.0682	8394112	FALSE	263	74	3	4.36174	4.53599
674	82	FALSE	TRUE	41	13.8248	3991156	21.1556	6107522	FALSE	694	68	3	2.70707	3.24586
675	84	FALSE	TRUE	41.2311	10.5737	3104472	27.2565	8002611	FALSE	150	68	3	1.57522	4.38449
676	85	FALSE	TRUE	41.3038	13.0707	3857933	27.6971	8175070	FALSE	804	67	3	2.44453	4.46673
677	90	FALSE	TRUE	41.4367	20.4768	6102470	26.9105	8019855	FALSE	422	639	30	5.02291	4.31993
678	91	FALSE	TRUE	41.4367	12.7506	3799916	39.2068	11684370	FALSE	88	637	30	2.3331	6.61483
679	92	FALSE	TRUE	28.6356	18.9381	1862715	34.5774	3400961	FALSE	800	557	30	4.48724	5.75083
680	93	FALSE	TRUE	39.6232	11.4832	2992263	21.3452	5562099	TRUE	141	546	30	1.89185	3.28125
681	94	FALSE	TRUE	42	18.4519	5726332	37.8628	11750304	FALSE	699	545	30	4.31795	6.36399
682	95	FALSE	TRUE	36.7967	17.5008	3652372	16.8764	3522066	FALSE	596	546	30	3.98686	2.44723
683	96	FALSE	TRUE	41.0488	12.1085	3508141	28.2147	8174547	FALSE	257	546	30	2.10954	4.56333
684	97	FALSE	TRUE	41.5933	12.268	3697702	28.7579	8667921	FALSE	481	546	30	2.16509	4.66471
685	117	FALSE	TRUE	37	18.3981	3903618	16.934	3592972	FALSE	321	454	30	4.29925	2.45797
686	118	FALSE	TRUE	41	20.5969	5946222	26.0852	7530682	FALSE	202	453	30	5.06472	4.16589
687	119	FALSE	TRUE	41.7612	15.5328	4738686	39.2661	11979138	FALSE	644	453	30	3.3017	6.62589
688	120	FALSE	TRUE	39.2046	18.4678	4661368	23.9634	6048489	FALSE	93	453	30	4.32349	3.76988
689	139	FALSE	TRUE	41.1096	9.37074	2727045	19.9224	5797770	FALSE	370	361	30	1.15643	3.01571
690	140	FALSE	TRUE	41	17.0571	4924317	40.5068	11694128	FALSE	143	362	30	3.83239	6.85745
691	141	FALSE	TRUE	39.8121	20.2747	5359033	20.9834	5546375	TRUE	262	361	30	4.95256	3.21373
692	142	FALSE	TRUE	41.5933	18.4469	5560088	30.6457	9236912	FALSE	700	360	30	4.31623	5.01703
693	143	FALSE	TRUE	41.3401	16.2225	4800872	26.4128	7816582	FALSE	591	360	30	3.54183	4.22704
694	178	FALSE	TRUE	26.1725	11.8974	893460	9.67568	726618	TRUE	518	275	30	2.03605	1.10332
695	184	FALSE	TRUE	35.8469	15.2546	2943361	14.833	2862010	FALSE	322	270	30	3.20484	2.06584
696	185	FALSE	TRUE	38.833	20.0218	4911271	25.4919	6253057	FALSE	430	269	30	4.86452	4.05516
697	186	FALSE	TRUE	40.6079	10.4281	2924984	25.3451	7109090	FALSE	203	269	30	1.52453	4.02777
698	187	FALSE	TRUE	41	20.4711	5909925	30.1814	8713229	FALSE	89	269	30	5.02095	4.93038
699	188	FALSE	TRUE	41.5933	16.3465	4927009	28.6452	8633941	FALSE	646	268	30	3.585	4.64367
700	189	FALSE	TRUE	41.2311	14.9644	4393605	18.5214	5437965	FALSE	756	266	30	3.10382	2.75424
701	214	FALSE	TRUE	41.1461	11.248	3282089	35.1567	10258457	FALSE	146	178	30	1.80999	5.85894
702	218	FALSE	TRUE	41.0122	18.4503	5331262	30.7797	8893894	TRUE	812	172	30	4.3174	5.04205
703	241	FALSE	TRUE	28.8617	13.1607	1325361	30.4022	3061690	FALSE	756	96	30	2.47587	4.97159
704	245	FALSE	TRUE	27.6586	17.5074	1551679	33.1051	2934103	FALSE	104	93	30	3.98914	5.47604
705	255	FALSE	TRUE	41.1096	15.7879	4594562	15.6672	4559417	FALSE	314	85	30	3.39053	2.22154
706	257	FALSE	TRUE	40.2244	18.5651	5061202	24.1403	6581121	FALSE	535	85	30	4.35738	3.80292
707	258	FALSE	TRUE	40.7063	12.3806	3497959	26.9774	7622052	FALSE	204	86	30	2.2043	4.3324
708	262	FALSE	TRUE	16	35.7924	614101	65.5003	1123808	FALSE	481	19	30	10.355	11.5221
709	5	FALSE	TRUE	27.4591	16.9507	1470051	36.2256	3141679	FALSE	693	658	31	3.79532	6.05845
710	7	FALSE	TRUE	27.5136	16.4047	1431201	32.6797	2851089	FALSE	358	648	31	3.60525	5.39665
711	8	FALSE	TRUE	40.2244	14.3544	3913276	25.2697	6889005	FALSE	482	648	31	2.89144	4.01369
712	9	FALSE	TRUE	22.6716	26.6107	1298940	53.9105	2631521	FALSE	791	635	31	7.15839	9.35905
713	10	FALSE	TRUE	27.2029	17.3299	1461272	34.8632	2939702	FALSE	252	635	31	3.92734	5.80416
714	13	FALSE	TRUE	28.0179	15.1751	1398055	34.3621	3165723	FALSE	744	552	31	3.17717	5.71065
715	14	FALSE	TRUE	35.8469	12.9933	2507058	25.0432	4832076	FALSE	315	550	31	2.41761	3.97143
716	16	FALSE	TRUE	27.7308	16.2358	1450283	33.1908	2964804	FALSE	419	538	31	3.54646	5.49204
717	17	FALSE	TRUE	30.4138	14.3245	1688035	35.867	4226647	FALSE	858	537	31	2.88105	5.99151
718	18	FALSE	TRUE	28.6356	16.3926	1612344	28.5136	2804538	FALSE	334	454	31	3.60104	4.61911
719	19	FALSE	TRUE	28.178	14.0853	1320038	32.9484	3087829	FALSE	443	444	31	2.79778	5.44679
720	20	FALSE	TRUE	27.7308	15.2568	1362830	33.0304	2950476	FALSE	806	442	31	3.20562	5.46211
721	21	FALSE	TRUE	28.4253	17.4032	1674305	32.9397	3169021	FALSE	222	440	31	3.95287	5.44517
722	22	FALSE	TRUE	37.8021	14.5043	3281956	25.3589	5738093	FALSE	890	441	31	2.94363	4.03034
723	24	FALSE	TRUE	28.2843	15.6503	1483358	29.6759	2812730	FALSE	674	431	31	3.34261	4.83605
724	25	FALSE	TRUE	28.4253	16.8779	1623771	32.3488	3112177	FALSE	606	362	31	3.77	5.3349
725	26	FALSE	TRUE	28	16.8277	1547348	34.297	3153691	FALSE	823	356	31	3.75252	5.6985
726	27	FALSE	TRUE	28.6007	13.4732	1320351	30.9715	3035153	FALSE	713	355	31	2.58467	5.07784
727	28	FALSE	TRUE	35.3553	12.9381	2395100	24.7705	4585513	FALSE	167	350	31	2.39837	3.92052
728	31	FALSE	TRUE	27.8568	16.0716	1455263	31.9868	2896358	FALSE	272	347	31	3.4893	5.26734
729	32	FALSE	TRUE	28.7924	18.6001	1859674	29.3586	2935319	FALSE	213	272	31	4.36958	4.77682
730	33	FALSE	TRUE	27.8029	15.5376	1398751	29.7734	2680314	FALSE	440	268	31	3.30336	4.85423
731	35	FALSE	TRUE	28.6531	16.307	1606861	33.1479	3266327	FALSE	877	259	31	3.57125	5.48404
732	37	FALSE	TRUE	28.1603	15.7096	1469477	31.2799	2925928	FALSE	767	258	31	3.36325	5.1354
733	38	FALSE	TRUE	37	13.3293	2828145	23.7514	5039451	FALSE	341	258	31	2.53458	3.73033
734	39	FALSE	TRUE	27.7849	17.0633	1533122	31.3012	2812393	FALSE	174	195	31	3.83453	5.13938
735	50	FALSE	TRUE	28.178	13.6136	1275829	31.8425	2984188	FALSE	275	185	31	2.63355	5.2404
736	60	FALSE	TRUE	29	16.2856	1663746	31.4778	3215780	FALSE	712	170	31	3.5638	5.17233
737	64	FALSE	TRUE	27.6586	15.1658	1344141	32.1195	2846754	FALSE	494	167	31	3.17392	5.2921
738	80	FALSE	TRUE	37.5766	13.284	2952363	23.8599	5302855	FALSE	559	79	31	2.5188	3.75058
739	82	FALSE	TRUE	39.6611	15.0098	3922436	13.0778	3417564	FALSE	671	71	31	3.11962	1.73827
740	83	FALSE	TRUE	28.0179	18.2933	1685333	33.4164	3078597	FALSE	333	69	31	4.26276	5.53415
741	84	FALSE	TRUE	27.8029	14.6739	1320998	32.5467	2929985	FALSE	877	68	31	3.00267	5.37184
742	11	FALSE	TRUE	33.9411	12.7985	2096166	18.3444	3004486	TRUE	660	658	32	2.34977	2.72119
743	12	FALSE	TRUE	41.8808	21.3773	6577884	21.0847	6487841	TRUE	447	649	32	5.33643	3.23263
744	13	FALSE	TRUE	24.7386	35.1885	2231602	40.7335	2583256	TRUE	616	595	32	10.1447	6.89976
745	28	FALSE	TRUE	42.5441	14.2352	4591657	16.9927	5481109	FALSE	183	561	32	2.84995	2.46892
746	84	FALSE	TRUE	36.1386	17.1309	3386750	31.5151	6230491	TRUE	672	473	32	3.85807	5.1793
747	93	FALSE	TRUE	42.45	15.3115	4906117	17.3123	5547209	FALSE	234	468	32	3.22465	2.52856
748	101	FALSE	TRUE	29.8329	14.283	1588526	27.8034	3092224	TRUE	866	454	32	2.86661	4.48656
749	147	FALSE	TRUE	42.72	17.482	5709182	15.9374	5204746	FALSE	287	381	32	3.9803	2.27196
750	151	FALSE	TRUE	29.0172	17.5827	1799461	28.9146	2959198	FALSE	539	280	32	4.01536	4.69396
751	153	FALSE	TRUE	30.0167	15.2649	1729293	26.5646	3009398	FALSE	864	272	32	3.20842	4.25537
752	157	FALSE	TRUE	28.1603	10.6129	992737	8.73156	816752	TRUE	269	190	32	1.58889	0.927113
753	158	FALSE	TRUE	37.4833	18.5858	4100014	31.1345	6868228	TRUE	405	189	32	4.3646	5.10826
754	159	FALSE	TRUE	37.855	13.4833	3063749	22.5806	5130900	FALSE	186	189	32	2.58818	3.51182
755	160	FALSE	TRUE	29.7321	15.7779	1737065	26.4433	2911268	FALSE	810	185	32	3.38703	4.23272
756	165	FALSE	TRUE	33.9559	13.6369	2236401	29.6464	4861876	TRUE	560	106	32	2.64168	4.83053
757	168	FALSE	TRUE	38.0132	13.5216	3111122	23.9856	5518759	TRUE	674	92	32	2.6015	3.77404
758	169	FALSE	TRUE	29.0689	15.0711	1550671	35.306	3632636	TRUE	620	82	32	3.14098	5.8868
759	170	FALSE	TRUE	42.5206	9.77029	3146255	18.2085	5863532	TRUE	338	91	32	1.29553	2.69582
760	172	FALSE	TRUE	35.3836	9.98614	1853074	22.4701	4169648	FALSE	762	85	32	1.37067	3.49119
761	173	FALSE	TRUE	41.8808	17.195	5290957	22.5958	6952830	TRUE	549	57	32	3.88037	3.51466
762	175	FALSE	TRUE	21	33.8247	1312142	36.4742	1414921	FALSE	183	25	32	9.66991	6.10483
763	0	FALSE	TRUE	33.8378	14.9291	2422870	32.6539	5299457	TRUE	563	680	33	3.09153	5.39183
764	3	FALSE	TRUE	37.4433	14.9751	3292904	27.2806	5998809	TRUE	677	668	33	3.10753	4.389
765	48	FALSE	TRUE	42.4382	15.0474	4817476	17.232	5516890	FALSE	184	582	33	3.1327	2.51358
766	52	FALSE	TRUE	40.7185	11.0009	3110956	19.2579	5445964	TRUE	498	573	33	1.72396	2.89169
767	54	FALSE	TRUE	42.9535	18.5848	6169369	24.5459	8148209	TRUE	619	574	33	4.36423	3.87861
768	58	FALSE	TRUE	43.0116	17.8367	5945112	24.2253	8074484	FALSE	234	490	33	4.10378	3.81877
769	61	FALSE	TRUE	42.72	18.4462	6024070	17.9157	5850836	FALSE	446	486	33	4.31599	2.6412
770	63	FALSE	TRUE	40.2244	14.7341	4016801	24.7695	6752642	FALSE	665	480	33	3.02365	3.92034
771	95	FALSE	TRUE	39.2173	14.8308	3747036	23.5563	5951551	FALSE	188	393	33	3.05731	3.69391
772	99	FALSE	TRUE	43.1393	19.9861	6721033	17.2372	5796610	FALSE	610	388	33	4.85209	2.51455
773	104	FALSE	TRUE	22.6716	23.6328	1153582	175.001	8542259	TRUE	901	306	33	6.12166	31.9586
774	105	FALSE	TRUE	36.6742	15.0155	3102506	27.5439	5691108	TRUE	668	304	33	3.12162	4.43813
775	109	FALSE	TRUE	40.6079	20.47	5741667	15.7068	4405619	FALSE	338	295	33	5.02057	2.22893
776	110	FALSE	TRUE	28.6356	13.1756	1295928	31.2367	3072381	FALSE	766	276	33	2.48107	5.12735
777	111	FALSE	TRUE	31.7648	15.7225	2110797	32.1406	4314988	TRUE	666	245	33	3.36774	5.29604
778	112	FALSE	TRUE	41.3401	17.0912	5057957	22.5345	6668816	FALSE	184	211	33	3.84426	3.5032
779	116	FALSE	TRUE	41.8688	18.3734	5648728	17.4586	5367477	TRUE	824	197	33	4.29063	2.55587
780	117	FALSE	TRUE	40.1995	14.1868	3860412	19.8229	5394096	TRUE	727	196	33	2.83309	2.99714
781	127	FALSE	TRUE	36.7151	17.9533	3721921	30.1195	6244115	TRUE	784	110	33	4.14438	4.91883
782	128	FALSE	TRUE	42.0476	16.2668	5065411	20.246	6304519	TRUE	663	108	33	3.55725	3.07611
783	130	FALSE	TRUE	36.0694	11.791	2317684	21.7596	4277167	FALSE	450	103	33	1.99901	3.3586
784	132	FALSE	TRUE	28.6356	16.9055	1662787	30.5552	3005349	FALSE	575	98	33	3.77959	5.00015
785	17	FALSE	TRUE	44.5533	10.9125	4042524	17.2882	6404413	FALSE	237	639	34	1.69317	2.52408
786	18	FALSE	TRUE	42.8019	19.8147	6508254	16.6858	5480547	FALSE	347	638	34	4.79242	2.41165
787	20	FALSE	TRUE	43.6005	20.0445	6959167	16.18	5617454	FALSE	287	544	34	4.87242	2.31724
788	23	FALSE	TRUE	41.0366	20.5805	5957426	11.4739	3321341	FALSE	608	539	34	5.05904	1.43893
789	24	FALSE	TRUE	33.0151	15.5902	2350066	27.986	4218611	TRUE	705	541	34	3.32169	4.52065
790	27	FALSE	TRUE	42.638	14.0298	4555433	16.4007	5325258	FALSE	234	451	34	2.77843	2.35843
791	30	FALSE	TRUE	41.9762	16.6786	5167222	9.13368	2829718	FALSE	554	447	34	3.70061	1.00216
792	32	FALSE	TRUE	38.0526	14.2723	3294085	24.9315	5754256	FALSE	875	444	34	2.86286	3.95057
793	123	FALSE	TRUE	42.8019	20.3974	6699654	16.0174	5261011	FALSE	184	361	34	4.99529	2.2869
794	209	FALSE	TRUE	42.9418	7.57377	2512130	14.6039	4843933	FALSE	236	265	34	0.530826	2.02309
795	211	FALSE	TRUE	42.72	19.6755	6425526	15.6255	5102911	FALSE	338	264	34	4.74396	2.21376
796	217	FALSE	TRUE	41	17.7519	5124897	37.1861	10735464	TRUE	868	237	34	4.07427	6.2377
797	229	FALSE	TRUE	43.8292	12.0869	4262811	19.6714	6937707	TRUE	825	166	34	2.10205	2.96887
798	230	FALSE	TRUE	39.8121	6.449	1704610	4.63189	1224307	FALSE	498	167	34	0.139246	0.161975
799	231	FALSE	TRUE	43.566	20.2132	7001118	14.8136	5130901	FALSE	608	166	34	4.93114	2.06223
800	233	FALSE	TRUE	41.1461	21.6644	6321508	45.5811	13300220	TRUE	880	120	34	5.43638	7.80449
801	234	FALSE	TRUE	41.0488	21.5489	6243293	10.4925	3039951	FALSE	335	77	34	5.39617	1.25576
802	235	FALSE	TRUE	41.0366	21.411	6197814	10.8953	3153838	FALSE	444	75	34	5.34816	1.33093
803	236	FALSE	TRUE	41.0488	10.1938	2953424	12.1569	3522187	FALSE	669	72	34	1.44298	1.5664
804	238	FALSE	TRUE	41	16.4773	4756914	11.5314	3329056	FALSE	772	68	34	3.63051	1.44965
805	239	FALSE	TRUE	41.6773	18.8322	5710716	38.9245	11803513	TRUE	866	45	34	4.45038	6.56214
806	4	FALSE	TRUE	42.2019	13.2947	4185659	18.1726	5721397	FALSE	247	661	35	2.52253	2.68914
807	68	FALSE	TRUE	42.4264	14.2753	4566494	17.0278	5446989	FALSE	87	571	35	2.86392	2.47548
808	70	FALSE	TRUE	42.638	14.2622	4630922	17.1438	5566569	FALSE	408	569	35	2.85937	2.49713
809	75	FALSE	TRUE	42.2019	20.1452	6342443	14.1664	4460085	FALSE	733	558	35	4.90749	1.94143
810	77	FALSE	TRUE	29.1548	33.4899	3476407	25.0731	2602708	FALSE	936	555	35	9.55333	3.977
811	94	FALSE	TRUE	42.9418	17.5354	5816294	16.1824	5367520	FALSE	249	474	35	3.9989	2.3177
812	97	FALSE	TRUE	42.9418	18.8559	6254279	16.526	5481495	FALSE	572	468	35	4.45862	2.38183
813	98	FALSE	TRUE	44.5533	9.58582	3551065	16.6373	6163266	FALSE	787	465	35	1.23131	2.40258
814	135	FALSE	TRUE	41.4005	11.6421	3460476	12.1988	3625949	FALSE	571	282	35	1.94718	1.57422
815	143	FALSE	TRUE	41.1825	16.8597	4932616	10.8971	3188138	FALSE	89	197	35	3.76366	1.33127
816	147	FALSE	TRUE	41.5933	11.8225	3563433	11.4709	3457454	FALSE	411	191	35	2.01	1.43837
817	148	FALSE	TRUE	41.0488	11.7137	3393778	12.1528	3521003	FALSE	625	190	35	1.97212	1.56564
818	149	FALSE	TRUE	29.5466	15.5215	1677036	29.3012	3165891	FALSE	830	186	35	3.29775	4.76612
819	155	FALSE	TRUE	43.4166	20.2628	6946329	16.2472	5569715	FALSE	575	102	35	4.94842	2.32978
820	6	FALSE	TRUE	43.1856	15.0743	5085629	16.8907	5698419	FALSE	275	642	36	3.14209	2.44989
821	8	FALSE	TRUE	43.2666	19.2826	6542040	17.436	5915528	FALSE	491	638	36	4.60717	2.55165
822	78	FALSE	TRUE	42.72	13.0543	4263196	16.9448	5533756	FALSE	222	548	36	2.43882	2.45999
823	85	FALSE	TRUE	41.1096	17.4922	5090532	11.1528	3245651	FALSE	170	455	36	3.98386	1.379
824	88	FALSE	TRUE	43.566	18.7634	6498985	15.6848	5432666	FALSE	491	454	36	4.42643	2.22483
825	108	FALSE	TRUE	40.7185	10.5135	2973135	12.0546	3408939	FALSE	223	363	36	1.55429	1.54731
826	117	FALSE	TRUE	39.0512	13.4801	3362685	22.7472	5674426	FALSE	541	357	36	2.58707	3.54292
827	201	FALSE	TRUE	42.8019	13.4034	4402413	15.9062	5224490	FALSE	385	271	36	2.56036	2.26615
828	218	FALSE	TRUE	42.2019	20.1359	6339510	13.7574	4331330	FALSE	337	176	36	4.90424	1.86511
829	220	FALSE	TRUE	42.8019	18.1824	5972104	15.9838	5249967	FALSE	549	171	36	4.22413	2.28063
830	224	FALSE	TRUE	42.638	12.196	3960018	16.5737	5381453	FALSE	871	165	36	2.14002	2.39073
831	227	FALSE	TRUE	41.3401	21.6561	6408868	9.39678	2780872	FALSE	287	84	36	5.43348	1.05127
832	229	FALSE	TRUE	41.1096	19.4181	5651010	10.8788	3165907	FALSE	495	79	36	4.65436	1.32785
833	231	FALSE	TRUE	43.0465	18.2553	6099436	14.7168	4917179	FALSE	603	76	36	4.24951	2.04417
834	233	FALSE	TRUE	42.72	13.5005	4408910	15.6178	5100392	FALSE	711	74	36	2.59416	2.21233
835	5	FALSE	TRUE	20.6155	32.9791	1210349	56.4459	2071594	FALSE	596	696	37	9.3755	9.83224
836	24	FALSE	TRUE	37.0135	14.5568	3091979	9.47401	2012349	TRUE	757	621	37	2.96193	1.06568
837	26	FALSE	TRUE	42.638	19.6697	6386725	18.1941	5907597	FALSE	652	623	37	4.74195	2.69315
838	33	FALSE	TRUE	28.2312	19.8701	1872733	32.4189	3055442	TRUE	836	580	37	4.8117	5.34797
839	34	FALSE	TRUE	24	7.42704	430069	96.8154	5606179	TRUE	784	570	37	0.479743	17.3666
840	52	FALSE	TRUE	43.4166	19.889	6818174	16.4063	5624266	FALSE	332	444	37	4.81828	2.35948
841	53	FALSE	TRUE	41.8688	20.7326	6374061	17.9232	5510338	FALSE	118	443	37	5.11199	2.6426
842	56	FALSE	TRUE	40.2492	18.4278	5033088	16.2797	4446399	FALSE	541	435	37	4.30958	2.33586
843	58	FALSE	TRUE	41.4005	13.8514	4117167	10.2893	3058388	FALSE	271	347	37	2.71634	1.21785
844	62	FALSE	TRUE	42.5206	13.6024	4380294	16.5528	5330373	FALSE	597	344	37	2.62967	2.38682
845	73	FALSE	TRUE	42.5441	16.824	5426711	16.1442	5207417	FALSE	435	252	37	3.75124	2.31056
846	108	FALSE	TRUE	42.2019	14.1609	4458365	16.079	5062240	FALSE	329	64	37	2.82409	2.29839
847	109	FALSE	TRUE	42.8019	17.2028	5650374	23.75	7800839	FALSE	544	63	37	3.88312	3.73007
848	110	FALSE	TRUE	43.0116	11.8907	3963258	15.6542	5217682	FALSE	436	64	37	2.03372	2.21912
849	111	FALSE	TRUE	42.4382	18.9444	6065113	15.3595	4917416	FALSE	652	63	37	4.48941	2.16412
850	6	FALSE	TRUE	41.8808	24.8001	7631082	38.909	11972444	TRUE	831	688	38	6.52804	6.55925
851	77	FALSE	TRUE	42.2019	20.4744	6446085	26.04	8198323	FALSE	651	647	38	5.02209	4.15745
852	80	FALSE	TRUE	39.5601	18.0164	4672279	43.7349	11341970	TRUE	822	610	38	4.16636	7.45993
853	129	FALSE	TRUE	41.4005	17.9304	5329590	11.3873	3384739	FALSE	381	555	38	4.1364	1.42276
854	131	FALSE	TRUE	42.45	14.049	4501595	17.0106	5450550	FALSE	489	554	38	2.78513	2.47226
855	135	FALSE	TRUE	40.2492	18.7826	5129994	30.3806	8297684	TRUE	825	470	38	4.4331	4.96755
856	136	FALSE	TRUE	40.4599	16.427	4557427	13.3391	3700725	TRUE	759	458	38	3.61301	1.78703
857	137	FALSE	TRUE	42.5206	13.3903	4311975	16.4942	5311518	FALSE	543	459	38	2.55581	2.37589
858	139	FALSE	TRUE	40.6079	14.9829	4202564	8.07455	2264842	FALSE	326	457	38	3.11025	0.804493
859	142	FALSE	TRUE	41.2311	16.2615	4774454	23.9247	7024381	FALSE	651	452	38	3.55541	3.76267
860	163	FALSE	TRUE	43.1856	21.716	7326318	37.8565	12771645	TRUE	831	399	38	5.45432	6.36281
861	165	FALSE	TRUE	43.2666	8.45115	2867236	16.3194	5536717	FALSE	273	369	38	0.836281	2.34327
862	167	FALSE	TRUE	42.8019	19.4358	6383806	16.2725	5344783	FALSE	715	364	38	4.66051	2.3345
863	169	FALSE	TRUE	43.1393	20.2539	6811099	30.8457	10372951	TRUE	825	315	38	4.94533	5.05436
864	197	FALSE	TRUE	41.6773	20.6567	6263960	10.7178	3250070	FALSE	221	281	38	5.08555	1.29781
865	198	FALSE	TRUE	43.0813	14.3563	4808362	14.1306	4732771	FALSE	118	279	38	2.8921	1.93475
866	203	FALSE	TRUE	41.7253	14.0124	4263819	33.0995	10071836	TRUE	825	237	38	2.77238	5.47501
867	205	FALSE	TRUE	42.5206	13.4177	4320808	15.9199	5126551	FALSE	272	184	38	2.56535	2.26869
868	207	FALSE	TRUE	41.6173	20.8087	6282836	9.27238	2799636	FALSE	381	182	38	5.13848	1.02805
869	208	FALSE	TRUE	41.2311	15.346	4505657	23.4721	6891507	FALSE	595	180	38	3.23668	3.6782
870	210	FALSE	TRUE	39.6232	11.6803	3043628	14.8071	3858419	TRUE	818	172	38	1.96048	2.06102
871	211	FALSE	TRUE	39.9625	17.316	4629066	25.2533	6750949	TRUE	820	105	38	3.92251	4.01064
872	214	FALSE	TRUE	37.8021	13.0697	2957354	8.29162	1876189	TRUE	757	85	38	2.4442	0.845006
873	215	FALSE	TRUE	42.9418	19.4338	6445976	16.1443	5354861	FALSE	652	87	38	4.65982	2.31058
874	216	FALSE	TRUE	42.2019	20.3845	6417775	12.1169	3814831	FALSE	543	86	38	4.99079	1.55893
875	218	FALSE	TRUE	28.6007	18.2197	1785501	28.9163	2833746	TRUE	836	44	38	4.23713	4.69427
876	219	FALSE	TRUE	25.1794	5.4463	364187	78.2821	5234615	TRUE	783	35	38	-0.209836	13.9076
877	6	FALSE	TRUE	17.2047	50.3456	1073958	60.9065	1299242	FALSE	762	692	39	15.4215	10.6647
878	8	FALSE	TRUE	41.1096	19.7321	5742367	11.583	3370840	FALSE	171	632	39	4.76365	1.45928
879	42	FALSE	TRUE	42.4382	14.0663	4503387	17.9547	5748269	FALSE	654	532	39	2.79116	2.64846
880	43	FALSE	TRUE	42.72	12.3647	4037999	17.2615	5637171	FALSE	438	532	39	2.19875	2.51909
881	44	FALSE	TRUE	28.6531	15.6102	1538196	29.6225	2918937	FALSE	267	460	39	3.32865	4.82607
882	54	FALSE	TRUE	41.7732	20.9103	6384708	9.12217	2785350	FALSE	443	351	39	5.17383	1.00001
883	57	FALSE	TRUE	42.72	19.8068	6468412	16.0443	5239666	FALSE	219	350	39	4.78967	2.29192
884	58	FALSE	TRUE	41.0366	14.5911	4223678	17.8499	5166984	FALSE	761	348	39	2.97387	2.6289
885	61	FALSE	TRUE	41	18.5588	5357830	10.8151	3122265	FALSE	171	262	39	4.35517	1.31597
886	65	FALSE	TRUE	40.4599	13.7611	3817828	9.94578	2759311	TRUE	818	256	39	2.68492	1.15373
887	68	FALSE	TRUE	41.1096	17.0819	4971129	10.6843	3109316	FALSE	223	170	39	3.84102	1.29156
888	72	FALSE	TRUE	40.2492	10.6235	2901544	25.1614	6872194	TRUE	759	162	39	1.59257	3.99348
889	73	FALSE	TRUE	42.638	19.4579	6317944	16.0869	5223395	FALSE	652	164	39	4.66821	2.29988
890	84	FALSE	TRUE	35.3836	17.4441	3236999	35.8886	6659653	TRUE	820	77	39	3.96709	5.99554
891	85	FALSE	TRUE	41.4367	18.9481	5646883	20.7982	6198272	FALSE	380	73	39	4.4907	3.17917
892	86	FALSE	TRUE	41.4005	11.0007	3269828	11.3228	3365584	FALSE	170	74	39	1.72389	1.41074
893	87	FALSE	TRUE	40.8167	12.0431	3430368	19.7805	5634285	FALSE	706	72	39	2.0868	2.98923
894	89	FALSE	TRUE	42.4264	14.2438	4556420	16.4351	5257400	FALSE	490	71	39	2.85295	2.36487
895	7	FALSE	TRUE	40.3113	16.3769	4493655	19.2436	5280251	FALSE	97	658	4	3.59556	2.88901
896	10	FALSE	TRUE	41.1096	15.2228	4430086	23.2161	6756288	FALSE	641	656	4	3.19377	3.63042
897	12	FALSE	TRUE	41.3401	15.6953	4644854	31.3459	9276456	FALSE	750	655	4	3.35829	5.14771
898	15	FALSE	TRUE	41.5933	14.1928	4277864	30.5109	9196285	TRUE	259	566	4	2.83521	4.99187
899	17	FALSE	TRUE	41.4005	11.5011	3418554	21.0211	6248265	FALSE	695	563	4	1.89808	3.22075
900	19	FALSE	TRUE	42.0119	18.3456	5698195	29.7794	9249562	FALSE	479	561	4	4.28096	4.85535
901	20	FALSE	TRUE	40.6079	19.9784	5603780	16.9746	4761219	FALSE	374	559	4	4.84942	2.46554
902	21	FALSE	TRUE	41.4005	11.2742	3351122	29.7685	8848347	FALSE	533	472	4	1.8191	4.85333
903	22	FALSE	TRUE	42.107	17.9648	5617912	32.542	10176438	FALSE	641	470	4	4.1484	5.37095
904	24	FALSE	TRUE	42.2019	20.1034	6329270	24.9341	7850147	FALSE	102	470	4	4.89292	3.95105
905	25	FALSE	TRUE	41.9762	13.2096	4092493	29.9032	9264367	FALSE	750	469	4	2.49291	4.87847
906	29	FALSE	TRUE	41.5933	19.6804	5931860	22.2509	6706632	FALSE	369	380	4	4.74565	3.45027
907	30	FALSE	TRUE	40.8044	21.5935	6145149	12.5107	3560329	FALSE	150	380	4	5.41168	1.63242
908	31	FALSE	TRUE	41.8808	18.2574	5617877	22.5917	6951551	FALSE	696	378	4	4.25026	3.51389
909	33	FALSE	TRUE	41.6173	13.9224	4203627	30.1842	9113599	FALSE	586	378	4	2.74105	4.9309
910	36	FALSE	TRUE	41.0366	12.5993	3647090	19.1566	5545248	FALSE	101	289	4	2.28041	2.87279
911	37	FALSE	TRUE	41.7253	9.03133	2748137	38.4047	11686143	FALSE	532	286	4	1.03826	6.46513
912	38	FALSE	TRUE	41.2311	9.77324	2869463	28.0356	8231376	FALSE	641	285	4	1.29656	4.52991
913	39	FALSE	TRUE	41.4849	15.4595	4623344	22.0533	6595273	FALSE	204	285	4	3.2762	3.4134
914	40	FALSE	TRUE	41.6173	16.9812	5127181	22.8399	6896106	FALSE	422	284	4	3.80595	3.5602
915	41	FALSE	TRUE	41.6173	8.90014	2687244	29.024	8763298	FALSE	313	285	4	0.992591	4.71437
916	42	FALSE	TRUE	42.19	17.6554	5553873	32.7898	10314723	FALSE	751	283	4	4.04067	5.4172
917	44	FALSE	TRUE	42.2019	16.5766	5218912	37.3895	11771579	FALSE	477	195	4	3.6651	6.27567
918	45	FALSE	TRUE	42.0119	14.1463	4393869	36.241	11256572	FALSE	586	194	4	2.81899	6.06132
919	46	FALSE	TRUE	41.7732	20.1101	6140403	21.3496	6518847	FALSE	157	194	4	4.89527	3.28206
920	47	FALSE	TRUE	36.8782	12.5577	2638204	23.6259	4963469	FALSE	801	193	4	2.26596	3.7069
921	48	FALSE	TRUE	41.6773	17.5206	5312971	28.8064	8735284	FALSE	695	193	4	3.99374	4.67376
922	49	FALSE	TRUE	41.3038	14.5221	4286343	20.5172	6055866	FALSE	369	192	4	2.94984	3.12672
923	50	FALSE	TRUE	41.7253	12.8046	3896291	36.1098	10987841	FALSE	267	190	4	2.35189	6.03683
924	51	FALSE	TRUE	42.19	17.2157	5415572	36.3112	11422460	FALSE	423	102	4	3.88761	6.07442
925	53	FALSE	TRUE	41.7852	8.34392	2549911	27.6282	8443205	FALSE	641	101	4	0.798948	4.45387
926	54	FALSE	TRUE	41.4005	16.1156	4790163	34.3454	10208784	FALSE	531	101	4	3.50459	5.70754
927	55	FALSE	TRUE	41.8688	10.2701	3157463	27.1517	8347541	FALSE	750	99	4	1.46955	4.36494
928	56	FALSE	TRUE	41.7732	19.1027	5832796	28.355	8657883	FALSE	316	97	4	4.54454	4.58952
929	58	FALSE	TRUE	20.6155	35.3691	1298064	75.9596	2787755	FALSE	695	28	4	10.2076	13.4742
930	59	FALSE	TRUE	23.1948	30.8885	1614579	44.4865	2325358	FALSE	370	28	4	8.64769	7.60019
931	60	FALSE	TRUE	23.3452	27.5165	1466482	64.1347	3418033	FALSE	475	27	4	7.47375	11.2672
932	61	FALSE	TRUE	22.3607	35.6586	1669969	46.3627	2171263	FALSE	804	26	4	10.3084	7.95037
933	62	FALSE	TRUE	21.587	31.7957	1339788	77.0584	3247039	FALSE	587	26	4	8.96352	13.6792
934	7	FALSE	TRUE	28.4605	17.6473	1704101	30.9703	2990620	FALSE	273	622	40	4.03787	5.07761
935	11	FALSE	TRUE	41.4849	15.8675	4745353	18.4509	5517936	FALSE	819	604	40	3.41823	2.74107
936	14	FALSE	TRUE	28.2312	16.7685	1580414	33.8652	3191755	FALSE	112	529	40	3.73191	5.6179
937	21	FALSE	TRUE	27.8029	15.3768	1384280	31.0117	2791790	TRUE	700	430	40	3.2474	5.08534
938	22	FALSE	TRUE	41.4367	8.68348	2587844	20.312	6053377	FALSE	171	423	40	0.917165	3.08843
939	60	FALSE	TRUE	42.8019	10.0937	3315322	16.8027	5518927	FALSE	327	330	40	1.40811	2.43345
940	61	FALSE	TRUE	29.1204	16.0685	1662098	30.7077	3176362	FALSE	131	327	40	3.48819	5.02861
941	63	FALSE	TRUE	41.6173	18.2818	5519889	21.9792	6636253	FALSE	653	326	40	4.25876	3.39958
942	68	FALSE	TRUE	40.8044	9.67389	2753032	19.0715	5427445	FALSE	708	234	40	1.26197	2.8569
943	71	FALSE	TRUE	42.638	17.9682	5834245	23.806	7729759	FALSE	599	232	40	4.14958	3.74052
944	92	FALSE	TRUE	41.5933	21.9103	6603972	9.11111	2746179	FALSE	224	146	40	5.52197	0.997949
945	94	FALSE	TRUE	42.9418	20.1452	6681927	14.4728	4800456	FALSE	115	144	40	4.90748	1.99862
946	95	FALSE	TRUE	41.1461	10.2396	2987837	19.6226	5725729	FALSE	653	140	40	1.45891	2.95975
947	96	FALSE	TRUE	41.5933	18.9566	5713712	21.6025	6511212	FALSE	761	139	40	4.49368	3.32927
948	0	FALSE	TRUE	41.5933	13.6385	4110790	20.7594	6257102	FALSE	493	683	41	2.64223	3.17192
949	7	FALSE	TRUE	38.9102	16.1573	3987002	26.2419	6475502	TRUE	762	588	41	3.51912	4.19515
950	8	FALSE	TRUE	41.4005	13.5901	4039501	18.5691	5519449	FALSE	655	588	41	2.62537	2.76313
951	11	FALSE	TRUE	40.7063	19.5488	5523215	16.1564	4564754	FALSE	551	585	41	4.69984	2.31284
952	14	FALSE	TRUE	31.1127	16.8208	2122018	12.936	1631928	TRUE	832	540	41	3.75012	1.7118
953	16	FALSE	TRUE	41.0488	21.4724	6221117	22.0681	6393728	TRUE	820	491	41	5.36952	3.41617
954	21	FALSE	TRUE	41.0488	10.3995	3013003	19.1469	5547371	FALSE	494	493	41	1.51457	2.87097
955	22	FALSE	TRUE	29.0689	15.1176	1555456	27.4202	2821268	TRUE	821	430	41	3.15717	4.41505
956	27	FALSE	TRUE	41.6173	11.5106	3475438	18.4278	5563965	FALSE	655	402	41	1.90142	2.73676
957	29	FALSE	TRUE	41.7253	16.0492	4883613	33.2272	10110698	FALSE	117	401	41	3.4815	5.49884
958	30	FALSE	TRUE	40.4599	21.716	6024779	15.6549	4343220	TRUE	820	311	41	5.45433	2.21924
959	35	FALSE	TRUE	40.4969	11.1111	3091084	12.3327	3430929	FALSE	600	309	41	1.76232	1.5992
960	38	FALSE	TRUE	40.6079	11.6517	3268205	19.9238	5588459	FALSE	437	219	41	1.95053	3.01597
961	39	FALSE	TRUE	28.4605	14.0909	1360676	29.3853	2837565	FALSE	131	218	41	2.79972	4.7818
962	40	FALSE	TRUE	42.0119	20.9093	6494476	13.0728	4060455	FALSE	219	218	41	5.17348	1.73734
963	41	FALSE	TRUE	41.0122	13.7562	3974901	20.2623	5854857	FALSE	328	217	41	2.6832	3.07914
964	42	FALSE	TRUE	41.8688	18.3601	5644645	9.78863	3009424	FALSE	656	216	41	4.28601	1.1244
965	43	FALSE	TRUE	30.6105	10.036	1205758	30.1974	3628008	TRUE	808	127	41	1.38805	4.93338
966	44	FALSE	TRUE	40.7063	13.4773	3807819	20.1179	5684007	FALSE	600	125	41	2.58611	3.05219
967	45	FALSE	TRUE	40.025	11.3092	3037483	22.3546	6004114	FALSE	390	124	41	1.83128	3.46963
968	46	FALSE	TRUE	41.5933	17.8234	5372140	17.3114	5217817	FALSE	273	126	41	4.09915	2.5284
969	47	FALSE	TRUE	40.6079	21.4202	6008168	10.931	3066045	FALSE	172	125	41	5.35134	1.3376
970	50	FALSE	TRUE	28.6356	16.2692	1600202	29.2976	2881649	FALSE	130	37	41	3.55807	4.76543
971	10	FALSE	TRUE	41.0488	13.9407	4038987	18.8843	5471272	FALSE	144	663	42	2.74742	2.82195
972	11	FALSE	TRUE	41.0122	14.4586	4177855	22.2441	6427517	FALSE	474	662	42	2.92772	3.44902
973	128	FALSE	TRUE	40.4969	19.0074	5287833	16.2306	4515314	FALSE	421	570	42	4.51137	2.32668
974	131	FALSE	TRUE	41.2311	13.4574	3951160	18.7997	5519670	FALSE	529	570	42	2.57919	2.80617
975	135	FALSE	TRUE	41.0122	10.2525	2962490	21.4448	6196533	FALSE	641	567	42	1.4634	3.29983
976	136	FALSE	TRUE	41.0366	12.1745	3524141	30.0317	8693228	FALSE	149	476	42	2.13254	4.90244
977	139	FALSE	TRUE	41.7612	19.2229	5864453	21.9304	6690458	FALSE	258	475	42	4.58639	3.39048
978	141	FALSE	TRUE	41.2311	13.5103	3966672	20.7724	6098859	FALSE	695	472	42	2.59758	3.17434
979	189	FALSE	TRUE	41.0366	13.9703	4043951	23.169	6706703	FALSE	827	370	42	2.75771	3.62163
980	339	FALSE	TRUE	28.8444	12.7464	1281326	28.8985	2905015	FALSE	136	285	42	2.33162	4.69094
981	340	FALSE	TRUE	41.0366	11.1641	3231666	19.282	5581539	FALSE	664	280	42	1.78078	2.89619
982	341	FALSE	TRUE	41.4005	15.8129	4700206	16.2782	4838500	FALSE	554	279	42	3.39923	2.33557
983	342	FALSE	TRUE	42.0476	18.9525	5901731	9.91272	3086773	FALSE	449	279	42	4.49226	1.14756
984	343	FALSE	TRUE	41.4005	14.6655	4359160	22.5113	6691216	FALSE	772	277	42	2.99977	3.49888
985	344	FALSE	TRUE	43.0465	20.4241	6824093	12.7726	4267570	FALSE	173	189	42	5.00458	1.68131
986	348	FALSE	TRUE	41	14.4285	4165446	9.33742	2695671	FALSE	390	186	42	2.91725	1.04019
987	350	FALSE	TRUE	40.3609	9.10636	2507928	17.8872	4926215	FALSE	825	185	42	1.06439	2.63587
988	368	FALSE	TRUE	35.7771	11.6285	2230631	21.7666	4175371	FALSE	129	96	42	1.94246	3.3599
989	370	FALSE	TRUE	42.8019	20.2015	6635293	12.0433	3955686	FALSE	336	96	42	4.92707	1.54519
990	371	FALSE	TRUE	40.6079	17.7191	4970054	16.1157	4520328	FALSE	661	94	42	4.06285	2.30525
991	373	FALSE	TRUE	41.1461	12.2974	3588287	11.7442	3426880	FALSE	770	92	42	2.17532	1.48938
992	132	FALSE	TRUE	41.7253	16.3147	4964380	22.9286	6976944	FALSE	773	646	43	3.57391	3.57677
993	137	FALSE	TRUE	41.6173	9.34607	2821887	19.7903	5975329	FALSE	62	556	43	1.14784	2.99104
994	138	FALSE	TRUE	41.9762	16.3381	5061733	22.9666	7115304	FALSE	500	556	43	3.58207	3.58385
995	142	FALSE	TRUE	42.5441	13.6236	4394389	17.798	5740875	FALSE	610	554	43	2.63703	2.61922
996	143	FALSE	TRUE	41.5933	13.4881	4065448	20.9261	6307351	FALSE	827	554	43	2.58986	3.20304
997	145	FALSE	TRUE	41.5933	10.8932	3283306	19.4787	5871064	FALSE	663	463	43	1.68645	2.93289
998	146	FALSE	TRUE	41.7253	15.8713	4829482	16.3944	4988635	FALSE	444	463	43	3.41957	2.35726
999	148	FALSE	TRUE	42.2019	18.0134	5671262	24.6846	7771614	FALSE	231	463	43	4.1653	3.9045
1000	149	FALSE	TRUE	41.6173	16.1117	4864659	11.6018	3502975	FALSE	117	464	43	3.50325	1.4628
1001	150	FALSE	TRUE	41.5933	9.33318	2813115	28.3347	8540370	FALSE	772	462	43	1.14335	4.58573
1002	163	FALSE	TRUE	40.8044	20.5023	5834608	9.82205	2795194	FALSE	280	372	43	5.03179	1.13064
1003	165	FALSE	TRUE	41.8808	13.8164	4251364	21.9387	6750637	FALSE	717	370	43	2.70416	3.39202
1004	166	FALSE	TRUE	41.1096	14.7199	4283752	10.3382	3008591	FALSE	498	370	43	3.01871	1.22697
1005	167	FALSE	TRUE	41.7253	13.5703	4129284	21.0104	6393239	FALSE	829	369	43	2.61846	3.21876
1006	170	FALSE	TRUE	41.1096	15.6118	4543304	11.057	3217781	FALSE	334	279	43	3.32921	1.36112
1007	171	FALSE	TRUE	41.7852	16.2554	4967670	20.902	6387666	FALSE	116	280	43	3.55327	3.19853
1008	176	FALSE	TRUE	41.7253	14.3528	4367402	21.6386	6584397	FALSE	661	277	43	2.89089	3.33601
1009	184	FALSE	TRUE	41.5933	12.8145	3862424	17.535	5285228	FALSE	606	185	43	2.35535	2.57014
1010	189	FALSE	TRUE	29.4109	12.9496	1379965	27.0388	2881379	FALSE	431	101	43	2.40237	4.34387
1011	193	FALSE	TRUE	41	18.3426	5295429	15.453	4461220	FALSE	883	93	43	4.27992	2.18157
1012	200	FALSE	TRUE	16	52.9263	908072	56.8312	975069	FALSE	718	24	43	16.32	9.90414
1013	201	FALSE	TRUE	17.8885	27.3061	654746	65.3472	1566898	FALSE	613	23	43	7.40048	11.4935
1014	6	FALSE	TRUE	41.2311	15.6212	4586434	24.3095	7137357	FALSE	370	658	5	3.33247	3.83448
1015	8	FALSE	TRUE	41.2311	13.9969	4109544	35.1887	10331538	FALSE	478	657	5	2.76699	5.86491
1016	10	FALSE	TRUE	41.6173	17.754	5360513	24.5691	7418231	FALSE	806	654	5	4.07499	3.88294
1017	11	FALSE	TRUE	42.2019	16.9537	5337629	38.2141	12031187	FALSE	695	654	5	3.79637	6.42956
1018	12	FALSE	TRUE	41.6773	15.6804	4754934	40.3636	12239903	FALSE	587	653	5	3.35308	6.83072
1019	13	FALSE	TRUE	41.4849	17.6861	5289234	26.6909	7982200	FALSE	206	567	5	4.05137	4.27893
1020	16	FALSE	TRUE	41.1096	13.3311	3879582	39.4352	11476327	FALSE	749	561	5	2.5352	6.65746
1021	17	FALSE	TRUE	41.0366	14.887	4309312	30.6351	8867910	FALSE	424	559	5	3.07686	5.01506
1022	18	FALSE	TRUE	41.1096	12.4184	3613955	29.6642	8632790	FALSE	644	558	5	2.21743	4.83386
1023	20	FALSE	TRUE	41.1096	11.1005	3230437	19.5944	5702320	FALSE	261	474	5	1.75863	2.9545
1024	21	FALSE	TRUE	41.4849	17.7519	5308891	28.7958	8611712	FALSE	160	472	5	4.07426	4.67179
1025	22	FALSE	TRUE	39.4462	19.751	5077998	25.2531	6492582	FALSE	366	471	5	4.77025	4.01059
1026	23	FALSE	TRUE	40.4969	16.0354	4461015	11.4797	3193636	FALSE	478	469	5	3.47667	1.44001
1027	25	FALSE	TRUE	41.1825	14.4764	4235339	32.1258	9399002	FALSE	695	468	5	2.93393	5.29328
1028	26	FALSE	TRUE	41.5933	17.8912	5392603	30.0628	9061223	FALSE	595	465	5	4.12278	4.90824
1029	29	FALSE	TRUE	41.4005	14.0867	4187102	30.0376	8928312	FALSE	750	375	5	2.79825	4.90354
1030	30	FALSE	TRUE	41.8808	18.798	5784207	25.6854	7903488	FALSE	532	375	5	4.43845	4.09127
1031	31	FALSE	TRUE	41.7732	18.1348	5537256	30.7553	9390768	FALSE	650	373	5	4.20757	5.03748
1032	34	FALSE	TRUE	41.6773	12.6741	3843308	35.785	10851482	FALSE	151	289	5	2.30647	5.9762
1033	35	FALSE	TRUE	41.5933	10.6717	3216567	29.7224	8958641	FALSE	589	287	5	1.60936	4.84472
1034	38	FALSE	TRUE	41.5933	18.0047	5426801	30.4526	9178709	FALSE	695	283	5	4.16228	4.98099
1035	40	FALSE	TRUE	41.4849	15.5219	4642005	17.605	5264979	FALSE	368	283	5	3.29792	2.5832
1036	69	FALSE	TRUE	41.4005	19.3025	5737436	25.4791	7573364	FALSE	647	194	5	4.61409	4.05277
1037	70	FALSE	TRUE	41.0488	15.4472	4475476	10.2606	2972780	FALSE	314	193	5	3.27192	1.21249
1038	71	FALSE	TRUE	42.1545	13.2594	4160492	27.9717	8776839	FALSE	423	191	5	2.51025	4.51797
1039	73	FALSE	TRUE	43.1393	20.2474	6808910	17.0486	5733193	FALSE	753	187	5	4.94306	2.47935
1040	74	FALSE	TRUE	29.4109	16.3515	1742493	29.2894	3121214	FALSE	199	180	5	3.58674	4.76391
1041	76	FALSE	TRUE	41.6173	14.7882	4465048	20.1124	6072597	FALSE	159	105	5	3.04248	3.05117
1042	77	FALSE	TRUE	41.5933	15.6936	4730206	26.5149	7991861	FALSE	479	101	5	3.35768	4.24609
1043	79	FALSE	TRUE	41.5933	17.6075	5307081	22.3013	6721847	FALSE	695	98	5	4.024	3.45969
1044	80	FALSE	TRUE	41.8808	10.5938	3259767	35.7198	10991130	FALSE	806	97	5	1.58224	5.96404
1045	83	FALSE	TRUE	23	39.7167	2024161	35.0197	1784781	FALSE	315	29	5	11.7211	5.83338
1046	84	FALSE	TRUE	25.7099	33.3503	2374055	27.2917	1942769	FALSE	212	29	5	9.50474	4.39106
1047	85	FALSE	TRUE	21.9317	23.8568	1054191	60.4852	2672732	FALSE	643	26	5	6.19966	10.5861
1048	86	FALSE	TRUE	22.2036	28.2973	1297490	39.889	1828995	FALSE	422	26	5	7.74557	6.74216
1049	49	FALSE	TRUE	41	18.7515	5413466	16.1813	4671472	FALSE	213	657	6	4.42226	2.31749
1050	50	FALSE	TRUE	42.9418	18.061	5990615	17.053	5656275	FALSE	316	653	6	4.18187	2.48018
1051	51	FALSE	TRUE	41.5933	13.4524	4054687	19.5607	5895783	FALSE	424	651	6	2.57743	2.94819
1052	52	FALSE	TRUE	41.0366	12.8814	3728759	31.7729	9197248	FALSE	642	650	6	2.37863	5.2274
1053	55	FALSE	TRUE	41.7253	17.1931	5231665	22.0175	6699701	FALSE	162	562	6	3.87971	3.40673
1054	56	FALSE	TRUE	41.7253	19.2769	5865742	20.7986	6328783	FALSE	261	561	6	4.60517	3.17923
1055	57	FALSE	TRUE	41.8688	13.8024	4243417	28.0189	8614151	FALSE	370	560	6	2.69927	4.52679
1056	58	FALSE	TRUE	41.1096	18.4327	5364241	23.0159	6698012	FALSE	589	559	6	4.31129	3.59305
1057	59	FALSE	TRUE	41.8688	19.0248	5849006	22.2002	6825234	FALSE	808	556	6	4.51743	3.44081
1058	60	FALSE	TRUE	41.7732	13.2891	4057664	33.1024	10107448	FALSE	698	556	6	2.52056	5.47555
1059	62	FALSE	TRUE	41.4367	21.6652	6456631	10.2444	3053037	FALSE	209	467	6	5.43664	1.20947
1060	63	FALSE	TRUE	36.8782	16.2179	3407161	14.2907	3002280	FALSE	110	462	6	3.54023	1.96464
1061	64	FALSE	TRUE	41.0366	12.9451	3747210	20.1333	5827956	FALSE	752	462	6	2.40083	3.05506
1062	65	FALSE	TRUE	41.4005	14.8401	4411051	29.0147	8624285	FALSE	534	462	6	3.06055	4.71264
1063	66	FALSE	TRUE	41.4367	13.1413	3916352	36.4282	10856304	FALSE	320	461	6	2.46911	6.09625
1064	70	FALSE	TRUE	41.1096	12.1063	3523131	37.6692	10962384	FALSE	698	373	6	2.10878	6.32786
1065	71	FALSE	TRUE	41.5933	14.3415	4322660	28.599	8620016	FALSE	273	373	6	2.88695	4.63505
1066	72	FALSE	TRUE	41.6173	19.5082	5890160	20.9773	6333741	FALSE	372	371	6	4.6857	3.21259
1067	74	FALSE	TRUE	42.0119	18.092	5619435	32.0528	9955701	FALSE	590	368	6	4.19268	5.27965
1068	75	FALSE	TRUE	40.8044	17.253	4909916	16.6102	4726983	FALSE	485	367	6	3.90057	2.39753
1069	76	FALSE	TRUE	41.4367	13.3591	3981263	28.4662	8483469	FALSE	425	281	6	2.54494	4.61027
1070	77	FALSE	TRUE	41.5933	19.8521	5983621	20.8262	6277218	FALSE	218	281	6	4.80544	3.18438
1071	78	FALSE	TRUE	41.3401	17.517	5183967	25.2315	7466963	FALSE	317	280	6	3.9925	4.00656
1072	79	FALSE	TRUE	40.8534	20.3052	5799357	14.6019	4170440	FALSE	753	278	6	4.96317	2.02271
1073	80	FALSE	TRUE	41.5933	14.6681	4421116	33.4567	10084200	FALSE	643	277	6	3.00067	5.54167
1074	81	FALSE	TRUE	41.6173	16.4804	4975963	27.9472	8438171	FALSE	535	276	6	3.63159	4.5134
1075	84	FALSE	TRUE	41.4367	11.551	3442410	26.719	7962761	FALSE	271	194	6	1.91546	4.28418
1076	86	FALSE	TRUE	41.2311	10.2546	3010780	17.9855	5280627	FALSE	480	185	6	1.46412	2.65422
1077	87	FALSE	TRUE	42.4853	17.6414	5666787	16.1789	5196996	FALSE	374	185	6	4.03579	2.31703
1078	88	FALSE	TRUE	41.7253	17.9986	5476769	24.2963	7393106	FALSE	809	184	6	4.16014	3.83202
1079	89	FALSE	TRUE	41.1825	13.1167	3837518	35.461	10374771	FALSE	698	185	6	2.46054	5.91574
1080	90	FALSE	TRUE	41.6293	18.3188	5535838	28.1268	8499759	FALSE	590	185	6	4.27163	4.54692
1081	92	FALSE	TRUE	41.6173	12.9447	3908426	28.3613	8563210	FALSE	318	95	6	2.40067	4.59069
1082	93	FALSE	TRUE	41.2311	15.804	4640120	31.9169	9370930	FALSE	644	94	6	3.39612	5.25429
1083	95	FALSE	TRUE	41.6173	14.8477	4483010	19.5517	5903308	FALSE	213	93	6	3.06319	2.94652
1084	97	FALSE	TRUE	41.4005	11.4805	3412434	28.2855	8407544	FALSE	759	87	6	1.89091	4.57655
1085	100	FALSE	TRUE	17	27.1429	558588	63.8501	1314004	FALSE	162	26	6	7.34368	11.2141
1086	101	FALSE	TRUE	17.4642	49.0863	1095213	48.1848	1075099	FALSE	266	24	6	14.9831	8.29043
1087	103	FALSE	TRUE	20.3961	27.4585	975902	77.8472	2766759	FALSE	371	24	6	7.45357	13.8264
1088	7	FALSE	TRUE	41.4367	12.5018	3725766	39.5514	11787076	FALSE	377	656	7	2.24647	6.67915
1089	9	FALSE	TRUE	41.4005	15.1787	4511698	24.1361	7174179	FALSE	814	654	7	3.17844	3.80213
1090	10	FALSE	TRUE	41.6173	13.588	4102664	31.4029	9481571	FALSE	487	653	7	2.62464	5.15836
1091	11	FALSE	TRUE	42.0119	19.6677	6108856	22.7424	7063870	FALSE	272	653	7	4.74125	3.54202
1092	13	FALSE	TRUE	41.8688	17.9397	5515381	35.4522	10899441	FALSE	706	649	7	4.13963	5.91409
1093	14	FALSE	TRUE	41.0122	17.6257	5093008	36.5173	10551806	FALSE	540	565	7	4.03034	6.11289
1094	15	FALSE	TRUE	41.1461	15.1788	4429072	22.3738	6528510	FALSE	118	566	7	3.17848	3.47322
1095	16	FALSE	TRUE	41.8808	18.2837	5625973	33.0748	10177239	FALSE	432	561	7	4.25942	5.47039
1096	17	FALSE	TRUE	41.4005	10.5106	3124167	39.2455	11665271	FALSE	323	561	7	1.55328	6.62206
1097	18	FALSE	TRUE	41.6773	17.3954	5274991	40.7446	12355438	FALSE	220	560	7	3.95014	6.90183
1098	20	FALSE	TRUE	41.7253	18.5026	5630152	23.733	7221705	FALSE	649	559	7	4.33563	3.7269
1099	21	FALSE	TRUE	41.5933	11.3562	3422885	35.0881	10575915	FALSE	595	472	7	1.84767	5.84615
1100	22	FALSE	TRUE	40.6079	21.2895	5971510	12.6084	3536547	FALSE	167	468	7	5.30584	1.65066
1101	24	FALSE	TRUE	41.6773	14.0066	4247368	34.1958	10369590	FALSE	271	467	7	2.77036	5.67961
1102	25	FALSE	TRUE	41.4367	16.9131	5040429	30.1919	8997762	FALSE	814	465	7	3.78225	4.93234
1103	26	FALSE	TRUE	40.4475	15.8707	4399055	10.6023	2938746	FALSE	705	465	7	3.41934	1.27625
1104	27	FALSE	TRUE	41.1461	12.7332	3715444	39.538	11536900	FALSE	490	464	7	2.32704	6.67665
1105	33	FALSE	TRUE	41.2311	13.9286	4089504	24.8423	7293794	FALSE	325	373	7	2.74323	3.93392
1106	34	FALSE	TRUE	41.2311	16.7495	4917729	39.8748	11707397	FALSE	541	373	7	3.7253	6.7395
1107	37	FALSE	TRUE	41.4005	12.3182	3661446	30.9483	9199008	FALSE	759	370	7	2.18257	5.07351
1108	47	FALSE	TRUE	41.4005	14.322	4257053	27.0424	8038047	FALSE	269	284	7	2.88018	4.34455
1109	48	FALSE	TRUE	41.0122	12.9224	3733961	30.6033	8842930	FALSE	377	284	7	2.3929	5.00913
1110	49	FALSE	TRUE	41.0488	13.6063	3942095	29.3761	8511031	FALSE	595	281	7	2.63099	4.78008
1111	51	FALSE	TRUE	41.0366	16.4527	4762548	35.7945	10361395	FALSE	489	279	7	3.62197	5.97798
1112	53	FALSE	TRUE	42.0119	15.2028	4722045	32.5621	10113879	FALSE	116	191	7	3.18683	5.3747
1113	54	FALSE	TRUE	41.7612	19.361	5906595	24.2773	7406423	FALSE	326	188	7	4.63448	3.82848
1114	55	FALSE	TRUE	41.5933	13.5102	4072109	31.4187	9469909	FALSE	218	189	7	2.59755	5.1613
1115	57	FALSE	TRUE	41.0366	8.2852	2398307	32.7142	9469749	FALSE	760	185	7	0.778506	5.4031
1116	58	FALSE	TRUE	41.6173	7.64567	2308479	38.7711	11706269	FALSE	543	185	7	0.555857	6.53351
1117	59	FALSE	TRUE	41.1096	12.6235	3673660	37.6506	10956981	FALSE	653	184	7	2.28886	6.3244
1118	60	FALSE	TRUE	41.6773	12.1761	3692284	25.2179	7647098	FALSE	166	96	7	2.13308	4.00402
1119	62	FALSE	TRUE	40.7922	8.9647	2548908	26.67	7583005	FALSE	273	95	7	1.01507	4.27503
1120	64	FALSE	TRUE	41.3401	19.1623	5670873	28.7931	8521000	FALSE	382	94	7	4.5653	4.67128
1121	65	FALSE	TRUE	41.6173	12.6076	3806657	33.49	10111737	FALSE	708	92	7	2.28333	5.54788
1122	66	FALSE	TRUE	41.4005	11.5076	3420507	28.9432	8603032	FALSE	602	92	7	1.90037	4.6993
1123	71	FALSE	TRUE	20.025	21.3778	719066	65.4773	2202398	FALSE	764	25	7	5.33661	11.5178
1124	72	FALSE	TRUE	18.7883	39.3388	1092878	63.8286	1773234	FALSE	547	24	7	11.5896	11.2101
1125	73	FALSE	TRUE	19	41.8616	1202722	81.3392	2336948	FALSE	654	23	7	12.4679	14.4782
1126	23	FALSE	TRUE	41.6773	19.7	5973846	25.238	7653194	FALSE	133	612	8	4.75248	4.00777
1127	24	FALSE	TRUE	41.4005	14.1615	4209337	21.0753	6264386	FALSE	248	610	8	2.82429	3.23087
1128	29	FALSE	TRUE	41.0366	18.3647	5316012	32.1018	9292480	FALSE	784	605	8	4.28762	5.2888
1129	30	FALSE	TRUE	41.4005	18.1668	5399880	37.4023	11117405	FALSE	893	604	8	4.21873	6.27805
1130	32	FALSE	TRUE	41.1825	18.4497	5397786	24.268	7100045	FALSE	629	522	8	4.31719	3.82674
1131	35	FALSE	TRUE	41.6173	14.7203	4444554	22.138	6684196	FALSE	80	520	8	3.01885	3.42921
1132	37	FALSE	TRUE	40.8167	12.9767	3696286	40.0733	11414480	FALSE	728	519	8	2.41182	6.77655
1133	38	FALSE	TRUE	41.3401	13.1223	3883384	19.6808	5824310	FALSE	301	516	8	2.46249	2.97061
1134	40	FALSE	TRUE	41.8688	18.5565	5705020	23.5975	7254833	FALSE	841	513	8	4.35438	3.7016
1135	43	FALSE	TRUE	41.2311	12.7576	3745675	31.8292	9345175	FALSE	678	426	8	2.33553	5.23792
1136	46	FALSE	TRUE	41.3401	12.8375	3799115	27.6784	8191098	FALSE	462	422	8	2.36336	4.46323
1137	47	FALSE	TRUE	38.2884	14.8493	3491369	25.0907	5899314	FALSE	350	421	8	3.06375	3.98028
1138	48	FALSE	TRUE	41.3401	18.7801	5557758	31.1017	9204200	FALSE	786	421	8	4.43223	5.10215
1139	49	FALSE	TRUE	41.4367	10.7932	3216578	30.249	9014769	FALSE	573	419	8	1.65165	4.94299
1140	51	FALSE	TRUE	41.0488	12.936	3747913	29.4541	8533639	FALSE	82	336	8	2.39766	4.79464
1141	53	FALSE	TRUE	41.4367	16.1425	4810782	22.1444	6599465	FALSE	194	333	8	3.51398	3.43041
1142	54	FALSE	TRUE	41.4005	18.5129	5502750	30.7194	9130982	FALSE	845	333	8	4.33921	5.03079
1143	55	FALSE	TRUE	41.2311	11.4695	3367505	38.5895	11330027	FALSE	406	331	8	1.88711	6.49962
1144	56	FALSE	TRUE	41.5933	12.782	3852623	29.7934	8980021	FALSE	516	329	8	2.34403	4.85796
1145	57	FALSE	TRUE	41.4005	13.6354	4052969	28.1419	8364841	FALSE	735	328	8	2.64115	4.54974
1146	58	FALSE	TRUE	40.4599	19.852	5507637	22.7304	6306201	FALSE	625	328	8	4.80539	3.53976
1147	60	FALSE	TRUE	41.1096	13.6491	3972127	19.4006	5645920	FALSE	245	242	8	2.64591	2.91833
1148	61	FALSE	TRUE	41.1096	12.0534	3507758	18.604	5414073	FALSE	136	242	8	2.09039	2.76964
1149	62	FALSE	TRUE	41.7612	8.12989	2480235	38.5613	11764147	FALSE	792	240	8	0.724434	6.49437
1150	63	FALSE	TRUE	41.2311	16.586	4869709	28.9098	8488036	FALSE	359	238	8	3.66836	4.69306
1151	64	FALSE	TRUE	41.5933	19.2023	5787770	25.0489	7549991	FALSE	463	237	8	4.57922	3.97248
1152	65	FALSE	TRUE	41.6173	12.8247	3872196	35.6539	10765098	FALSE	682	236	8	2.3589	5.95175
1153	66	FALSE	TRUE	41.1096	15.4384	4492848	35.6933	10387354	FALSE	573	236	8	3.26885	5.95909
1154	97	FALSE	TRUE	41.4367	19.0247	5669717	24.7211	7367371	FALSE	85	152	8	4.51738	3.91131
1155	101	FALSE	TRUE	41.0122	13.7753	3980414	29.3141	8470390	FALSE	629	148	8	2.68984	4.76851
1156	104	FALSE	TRUE	41.0122	11.0992	3207161	19.2621	5565855	FALSE	412	147	8	1.75819	2.89248
1157	117	FALSE	TRUE	41.5933	14.7919	4458423	35.1703	10600687	FALSE	140	65	8	3.04376	5.86148
1158	118	FALSE	TRUE	41.5933	12.3102	3710425	35.2071	10611764	FALSE	249	63	8	2.17979	5.86834
1159	119	FALSE	TRUE	41.1096	17.9505	5223903	28.6322	8332476	FALSE	358	61	8	4.14341	4.64126
1160	10	FALSE	TRUE	26.0192	22.8461	1685716	58.896	4345679	FALSE	251	701	9	5.84779	10.2895
1161	11	FALSE	TRUE	23.3452	22.6967	1209612	62.14	3311728	FALSE	34	700	9	5.79576	10.8949
1162	12	FALSE	TRUE	15.8114	37.8338	626438	45.4604	752717	FALSE	141	692	9	11.0656	7.78196
1163	55	FALSE	TRUE	41.1825	14.1818	4149150	20.8864	6110703	FALSE	200	625	9	2.83137	3.19562
1164	56	FALSE	TRUE	41.4367	15.418	4594855	35.0004	10430773	FALSE	92	625	9	3.26173	5.82976
1165	57	FALSE	TRUE	41.4005	14.3452	4263930	18.0282	5358671	FALSE	308	623	9	2.88824	2.66218
1166	58	FALSE	TRUE	41.0366	17.8931	5179497	27.283	7897574	FALSE	416	622	9	4.12343	4.38944
1167	61	FALSE	TRUE	41.5933	18.3678	5536242	33.0045	9947889	FALSE	43	535	9	4.28869	5.45727
1168	62	FALSE	TRUE	41.1096	11.5813	3370348	29.6846	8638737	FALSE	148	533	9	1.92601	4.83767
1169	63	FALSE	TRUE	41.6173	18.7357	5656915	22.936	6925140	FALSE	257	532	9	4.41676	3.57815
1170	64	FALSE	TRUE	41.1096	16.7396	4871498	28.2826	8230732	FALSE	365	530	9	3.72183	4.57601
1171	66	FALSE	TRUE	41.2311	12.5306	3679028	31.6111	9281143	FALSE	583	528	9	2.2565	5.19721
1172	67	FALSE	TRUE	41.0488	12.4402	3604264	31.4222	9103846	FALSE	695	525	9	2.22505	5.16196
1173	68	FALSE	TRUE	42.0119	18.8653	5859609	25.2002	7827245	FALSE	803	524	9	4.46188	4.00071
1174	69	FALSE	TRUE	41.2311	14.097	4138928	21.6329	6351496	FALSE	917	523	9	2.80183	3.33494
1175	70	FALSE	TRUE	41.6173	16.7367	5053367	38.3157	11568772	FALSE	98	443	9	3.72084	6.44852
1176	72	FALSE	TRUE	41.6173	18.9984	5736245	22.4865	6789413	FALSE	311	440	9	4.50823	3.49425
1177	74	FALSE	TRUE	41.1461	10.348	3019473	29.4171	8583677	FALSE	530	436	9	1.49666	4.78773
1178	75	FALSE	TRUE	41.5933	18.1581	5473035	22.4052	6753150	FALSE	639	435	9	4.21568	3.47908
1179	77	FALSE	TRUE	41.4005	14.3988	4279886	22.6336	6727566	FALSE	749	433	9	2.90692	3.5217
1180	79	FALSE	TRUE	41.6293	13.2185	3994548	29.4185	8890094	FALSE	366	351	9	2.49599	4.78799
1181	80	FALSE	TRUE	41.3038	18.2774	5394757	29.6264	8744523	FALSE	158	350	9	4.25722	4.8268
1182	81	FALSE	TRUE	40.6079	13.1673	3693313	39.2359	11005320	FALSE	259	348	9	2.47817	6.62025
1183	82	FALSE	TRUE	42.0119	13.5821	4218632	18.1012	5622299	FALSE	585	344	9	2.62257	2.67581
1184	83	FALSE	TRUE	41.3401	18.8228	5570399	30.3362	8977652	FALSE	476	344	9	4.4471	4.95927
1185	87	FALSE	TRUE	40.8044	12.5145	3561410	35.9544	10232036	FALSE	208	258	9	2.25089	6.00782
1186	88	FALSE	TRUE	42.1545	17.4034	5460775	17.4215	5466447	FALSE	316	257	9	3.95295	2.54895
1187	89	FALSE	TRUE	41.3401	10.2678	3038642	35.6522	10550862	FALSE	423	254	9	1.46874	5.95142
1188	90	FALSE	TRUE	41.4005	15.9205	4732192	36.6688	10899384	FALSE	533	251	9	3.43669	6.14116
1189	92	FALSE	TRUE	41.0366	18.3057	5298936	27.3078	7904764	FALSE	641	250	9	4.26708	4.39408
1190	93	FALSE	TRUE	41.3401	12.2023	3611147	29.1933	8639419	FALSE	750	249	9	2.14223	4.74597
1191	94	FALSE	TRUE	41.6173	15.3608	4637925	22.1089	6675419	FALSE	862	246	9	3.24182	3.42379
1192	95	FALSE	TRUE	41.4367	13.5443	4036461	32.0945	9564763	FALSE	266	166	9	2.60942	5.28743
1193	96	FALSE	TRUE	41.0488	13.0408	3778280	26.5326	7687216	FALSE	371	163	9	2.43415	4.2494
1194	97	FALSE	TRUE	40.8167	14.3796	4095890	29.3947	8372798	FALSE	479	160	9	2.90023	4.78357
1195	98	FALSE	TRUE	41.6293	8.71671	2634140	33.6598	10171792	FALSE	588	159	9	0.928731	5.57956
1196	99	FALSE	TRUE	41.1096	14.5932	4246879	21.6795	6309102	FALSE	696	157	9	2.9746	3.34364
1197	100	FALSE	TRUE	41.5933	12.6373	3809024	19.165	5776524	FALSE	913	155	9	2.29367	2.87435
1198	101	FALSE	TRUE	41.0488	11.5719	3352677	19.0559	5520996	FALSE	805	155	9	1.92273	2.85398
1199	102	FALSE	TRUE	41.6773	9.3904	2847558	37.2774	11304034	FALSE	324	77	9	1.16327	6.25473
1200	103	FALSE	TRUE	41.0366	12.2074	3533658	25.5154	7385910	FALSE	428	74	9	2.14399	4.05955
1201	105	FALSE	TRUE	40.8167	13.0773	3724937	31.4974	8971732	FALSE	536	70	9	2.44684	5.176
1202	106	FALSE	TRUE	41.5933	16.9344	5104201	38.3187	11549646	FALSE	644	68	9	3.78966	6.44908
1203	108	FALSE	TRUE	41.2311	18.4615	5420382	25.6458	7529697	FALSE	753	65	9	4.32132	4.08388
1204	126	FALSE	FALSE	30.0832	12.7112	1449596	28.765	3280398	FALSE	606	667	1	2.31937	4.66604
1205	145	FALSE	FALSE	41	14.9325	4310952	9.99701	2886094	FALSE	401	659	1	3.09272	1.16329
1206	149	FALSE	FALSE	29.8329	14.8407	1650545	29.4705	3277634	TRUE	552	578	1	3.06075	4.7977
1207	150	FALSE	FALSE	26.6833	10.4942	835135	6.91223	550081	FALSE	222	576	1	1.54754	0.587564
1208	151	FALSE	FALSE	31.7648	9.17621	1231938	22.3306	2997963	FALSE	770	572	1	1.0887	3.46516
1209	152	FALSE	FALSE	31	9.96825	1243921	22.9347	2861975	FALSE	659	567	1	1.36445	3.57789
1210	153	FALSE	FALSE	41.0122	17.9114	5175559	14.7802	4270800	FALSE	451	568	1	4.1298	2.056
1211	155	FALSE	FALSE	39.5601	7.2976	1892518	6.14252	1592966	FALSE	888	566	1	0.434678	0.44391
1212	157	FALSE	FALSE	29.7321	13.2705	1461016	24.5621	2704166	FALSE	933	481	1	2.51411	3.88164
1213	158	FALSE	FALSE	29	14.1539	1445972	27.57	2816561	FALSE	822	482	1	2.82166	4.443
1214	159	FALSE	FALSE	30	14.6008	1651308	28.8349	3261151	FALSE	714	482	1	2.97722	4.67908
1215	160	FALSE	FALSE	28.8617	13.326	1342006	26.9632	2715360	TRUE	164	475	1	2.53341	4.32976
1216	161	FALSE	FALSE	40.3113	19.2302	5276589	6.99403	1919093	FALSE	616	476	1	4.58894	0.602831
1217	162	FALSE	FALSE	41.5933	9.76925	2944550	11.5255	3473887	FALSE	288	474	1	1.29517	1.44855
1218	163	FALSE	FALSE	41.4849	20.1874	6037270	9.7824	2925536	FALSE	565	380	1	4.92218	1.12324
1219	165	FALSE	FALSE	40.8044	14.0838	4008017	8.64194	2459354	FALSE	674	379	1	2.79724	0.910386
1220	167	FALSE	FALSE	40.2492	19.6123	5356613	7.00762	1913954	FALSE	782	378	1	4.72196	0.605367
1221	186	FALSE	FALSE	29.2746	13.1684	1383866	24.5264	2577469	FALSE	796	282	1	2.47857	3.87497
1222	192	FALSE	FALSE	39.4462	11.9028	3060210	4.92247	1265571	FALSE	590	280	1	2.03794	0.216208
1223	197	FALSE	FALSE	41	7.4549	2152198	19.685	5682961	FALSE	482	275	1	0.489444	2.97139
1224	200	FALSE	FALSE	41.4005	7.60945	2261819	32.3539	9616828	FALSE	643	186	1	0.543246	5.33585
1225	201	FALSE	FALSE	40.8044	14.2748	4062373	9.87008	2808863	FALSE	533	186	1	2.86374	1.1396
1226	203	FALSE	FALSE	41.1825	9.23166	2700891	19.1704	5608645	FALSE	206	186	1	1.10801	2.87535
1227	204	FALSE	FALSE	40.2492	21.6968	5925933	8.87263	2423336	FALSE	96	186	1	5.44766	0.953443
1228	205	FALSE	FALSE	33.2415	2.42298	372805	75.0371	11545368	TRUE	743	177	1	-1.26238	13.302
1229	207	FALSE	FALSE	39.8497	20.0467	5313820	6.88557	1825173	FALSE	696	94	1	4.87318	0.582588
1230	209	FALSE	FALSE	39.8121	19.9409	5270806	6.65294	1758516	FALSE	806	93	1	4.83635	0.539173
1231	218	FALSE	FALSE	18.0278	27.9092	684953	87.5125	2147750	FALSE	420	23	1	7.61045	15.6303
1232	0	FALSE	FALSE	18	21.2011	517923	76.963	1880131	FALSE	809	705	10	5.27509	13.6614
1233	7	FALSE	FALSE	41.2311	8.92612	2620744	30.8753	9065112	FALSE	758	644	10	1.00164	5.05989
1234	8	FALSE	FALSE	38.6005	9.15815	2206356	8.03862	1936643	FALSE	856	642	10	1.08242	0.797787
1235	11	FALSE	FALSE	41.1096	21.1	6140453	11.4493	3331949	FALSE	528	638	10	5.23987	1.43434
1236	14	FALSE	FALSE	41.4005	13.9248	4138971	18.3803	5463340	FALSE	473	546	10	2.74188	2.7279
1237	18	FALSE	FALSE	41.1825	9.89618	2895309	21.9275	6415308	FALSE	693	544	10	1.33936	3.38993
1238	19	FALSE	FALSE	40.8044	9.91827	2822579	20.6093	5865081	FALSE	583	544	10	1.34705	3.14391
1239	22	FALSE	FALSE	41.4367	8.45674	2520269	20.9883	6254911	FALSE	859	454	10	0.838225	3.21464
1240	26	FALSE	FALSE	41.3401	11.6909	3459800	12.7425	3770994	FALSE	748	452	10	1.96419	1.67569
1241	33	FALSE	FALSE	40.8167	19.8767	5661675	15.6925	4469847	FALSE	803	357	10	4.814	2.22626
1242	39	FALSE	FALSE	40.8167	10.6288	3027522	19.2551	5484627	FALSE	748	265	10	1.59443	2.89117
1243	50	FALSE	FALSE	40.7185	18.191	5144260	9.32246	2636308	FALSE	584	173	10	4.22715	1.0374
1244	66	FALSE	FALSE	39.8121	8.60496	2274477	5.53466	1462929	FALSE	751	79	10	0.889829	0.330463
1245	67	FALSE	FALSE	36.2353	14.9357	2976538	14.5111	2891918	FALSE	857	74	10	3.09383	2.00577
1246	4	FALSE	FALSE	16.1245	29.3337	515128	79.8247	1401799	FALSE	524	706	11	8.10638	14.1955
1247	77	FALSE	FALSE	41.7253	11.423	3475887	17.1751	5226214	FALSE	253	641	11	1.8709	2.50297
1248	78	FALSE	FALSE	41.4005	8.43967	2508593	37.4254	11124258	FALSE	686	640	11	0.832282	6.28236
1249	79	FALSE	FALSE	41	8.23607	2377716	27.4968	7938218	FALSE	361	640	11	0.7614	4.42935
1250	80	FALSE	FALSE	40.3113	18.0808	4961181	10.4228	2859903	FALSE	469	639	11	4.18876	1.24275
1251	81	FALSE	FALSE	41.1947	14.8442	4346793	19.3896	5677795	FALSE	797	638	11	3.06198	2.91626
1252	82	FALSE	FALSE	39.8246	20.1296	5325715	8.95776	2369971	FALSE	741	548	11	4.90204	0.969331
1253	83	FALSE	FALSE	41.5933	9.87225	2975595	36.7062	11063632	FALSE	307	549	11	1.33102	6.14814
1254	86	FALSE	FALSE	38.0132	11.9502	2749583	14.2234	3272611	FALSE	205	547	11	2.05446	1.95208
1255	90	FALSE	FALSE	40.2244	10.636	2899569	7.966	2171683	FALSE	361	456	11	1.59691	0.784233
1256	95	FALSE	FALSE	30	16.1515	1826692	11.0036	1244475	FALSE	148	446	11	3.5171	1.35115
1257	103	FALSE	FALSE	40.025	20.9055	5614917	7.8906	2119300	FALSE	414	367	11	5.17218	0.770161
1258	107	FALSE	FALSE	42.2019	19.1038	6014576	11.7889	3711584	FALSE	744	359	11	4.54493	1.49772
1259	115	FALSE	FALSE	40.6079	14.6261	4102494	11.1356	3123441	FALSE	800	263	11	2.98604	1.37579
1260	167	FALSE	FALSE	41.3401	7.0654	2090926	34.8608	10316645	FALSE	525	175	11	0.353842	5.80371
1261	168	FALSE	FALSE	40.7063	9.01689	2547587	19.9999	5650663	FALSE	418	174	11	1.03324	3.03016
1262	170	FALSE	FALSE	38.8973	14.3193	3529963	4.56179	1124560	FALSE	855	171	11	2.87925	0.148893
1263	182	FALSE	FALSE	41	7.49243	2163032	29.2386	8441065	FALSE	810	82	11	0.502509	4.75443
1264	186	FALSE	FALSE	16.1245	20.7534	364450	78.3738	1376320	FALSE	756	21	11	5.11922	13.9247
1265	189	FALSE	FALSE	15.0333	21.5951	307331	20.4943	291665	FALSE	856	18	11	5.41225	3.12244
1266	1	FALSE	FALSE	28.1603	16.8292	1574206	54.5833	5105732	FALSE	792	698	12	3.75303	9.4846
1267	2	FALSE	FALSE	27.0185	21.8573	1805799	12.5813	1039434	FALSE	680	699	12	5.50353	1.6456
1268	3	FALSE	FALSE	25	17.604	1152176	16.0979	1053606	FALSE	471	698	12	4.02276	2.30193
1269	5	FALSE	FALSE	26.4764	32.5777	2532717	11.3069	879042	FALSE	363	697	12	9.23578	1.40776
1270	56	FALSE	FALSE	41	8.26871	2387139	25.6173	7395591	FALSE	519	621	12	0.772763	4.07856
1271	57	FALSE	FALSE	42.72	9.71664	3173212	16.1184	5263859	FALSE	414	621	12	1.27685	2.30574
1272	60	FALSE	FALSE	42.0595	9.11362	2840345	40.2524	12545044	FALSE	849	617	12	1.06691	6.80998
1273	62	FALSE	FALSE	26.0768	13.4913	1002088	8.47484	629482	FALSE	159	530	12	2.59097	0.8792
1274	63	FALSE	FALSE	42.8019	7.56843	2485894	17.8002	5846565	FALSE	358	529	12	0.528967	2.61962
1275	64	FALSE	FALSE	42.72	15.7802	5153404	17.4057	5684265	FALSE	576	528	12	3.38782	2.546
1276	70	FALSE	FALSE	41.6173	8.32644	2514025	25.3239	7646121	FALSE	200	436	12	0.792861	4.02381
1277	71	FALSE	FALSE	40.8044	6.96003	1980710	25.3747	7221223	FALSE	302	435	12	0.317156	4.03329
1278	72	FALSE	FALSE	40.1995	20.569	5597108	8.52747	2320443	FALSE	739	434	12	5.05502	0.889024
1279	73	FALSE	FALSE	41.0488	11.6567	3377252	20.2431	5864964	FALSE	850	434	12	1.95226	3.07556
1280	85	FALSE	FALSE	41.2311	16.5723	4865706	11.8793	3487823	FALSE	466	343	12	3.66361	1.5146
1281	88	FALSE	FALSE	41.5933	10.0383	3025653	26.5734	8009485	FALSE	794	339	12	1.38884	4.257
1282	90	FALSE	FALSE	40.8044	16.2723	4630841	11.2314	3196271	FALSE	850	250	12	3.55917	1.39367
1283	97	FALSE	FALSE	43.0465	8.82615	2948988	14.7934	4942757	FALSE	144	161	12	0.966833	2.05846
1284	98	FALSE	FALSE	41.1461	7.59581	2216401	33.9682	9911652	FALSE	356	159	12	0.538501	5.63712
1285	100	FALSE	FALSE	39.8497	7.75021	2054366	6.04274	1601763	FALSE	466	155	12	0.592253	0.425288
1286	102	FALSE	FALSE	41.1825	12.3896	3624795	12.4975	3656383	FALSE	796	153	12	2.20741	1.62997
1287	0	FALSE	FALSE	17.0294	19.9365	412416	67.4179	1394636	FALSE	190	706	13	4.83484	11.88
1288	1	FALSE	FALSE	17.1172	19.7455	414819	70.1424	1473569	FALSE	306	704	13	4.76833	12.3885
1289	3	FALSE	FALSE	18.6815	17.6159	481095	99.1147	2706853	FALSE	742	703	13	4.02691	17.7957
1290	4	FALSE	FALSE	17.4642	17.9912	401420	105.323	2349968	FALSE	630	702	13	4.15759	18.9544
1291	5	FALSE	FALSE	18.1108	18.8844	469896	103.811	2583100	FALSE	414	704	13	4.46853	18.6721
1292	6	FALSE	FALSE	16	24.9059	427317	112.418	1928788	FALSE	848	699	13	6.56487	20.2785
1293	7	FALSE	FALSE	41.0122	13.0972	3784481	14.8713	4297097	FALSE	142	638	13	2.45377	2.07299
1294	13	FALSE	FALSE	40.7922	8.55326	2431926	31.1972	8870221	FALSE	472	632	13	0.871829	5.11997
1295	18	FALSE	FALSE	39.8246	9.63349	2548749	6.93122	1833804	FALSE	523	541	13	1.2479	0.591108
1296	20	FALSE	FALSE	38.0789	6.28469	1453531	7.44364	1721576	FALSE	145	451	13	0.0820414	0.686744
1297	26	FALSE	FALSE	41.4005	8.89596	2644219	36.4692	10840049	FALSE	577	447	13	0.991136	6.1039
1298	29	FALSE	FALSE	41.0366	7.79887	2257530	29.6864	8593278	FALSE	848	356	13	0.609194	4.83799
1299	31	FALSE	FALSE	40.6079	20.1603	5654799	7.97323	2236423	FALSE	414	355	13	4.91275	0.785584
1300	34	FALSE	FALSE	41.0488	8.72442	2527697	28.8247	8351284	FALSE	246	269	13	0.931416	4.67718
1301	35	FALSE	FALSE	40.7185	6.72133	1900732	37.1031	10492430	FALSE	144	266	13	0.234056	6.22222
1302	38	FALSE	FALSE	41.0122	8.35015	2412804	21.8219	6305501	FALSE	683	262	13	0.801119	3.37021
1303	40	FALSE	FALSE	41.0366	6.80479	1969773	34.5508	10001374	FALSE	574	261	13	0.26311	5.74586
1304	42	FALSE	FALSE	41.1825	7.2852	2131418	28.5219	8344602	FALSE	738	172	13	0.430361	4.62066
1305	48	FALSE	FALSE	39.2938	9.49188	2412192	8.22905	2091265	FALSE	472	80	13	1.1986	0.833327
1306	51	FALSE	FALSE	38.5876	12.5305	3015784	6.88827	1657832	FALSE	682	77	13	2.25649	0.583092
1307	53	FALSE	FALSE	39.8121	19.4597	5143609	6.12894	1620010	FALSE	364	77	13	4.66882	0.441375
1308	5	FALSE	FALSE	26.6833	35.4638	2822236	30.2202	2404949	FALSE	795	696	14	10.2405	4.93762
1309	7	FALSE	FALSE	41.2311	7.89255	2317283	34.0546	9998555	FALSE	196	621	14	0.641805	5.65325
1310	9	FALSE	FALSE	38.9487	17.2309	4264560	7.64151	1891239	FALSE	736	620	14	3.89288	0.723674
1311	13	FALSE	FALSE	41.2311	7.65513	2247576	35.9515	10555509	FALSE	251	528	14	0.55915	6.00728
1312	14	FALSE	FALSE	40.4969	7.20229	2003665	39.5461	11001662	FALSE	141	528	14	0.401499	6.67816
1313	16	FALSE	FALSE	42.1545	9.39208	2947009	17.7268	5562237	FALSE	688	527	14	1.16386	2.60593
1314	20	FALSE	FALSE	37.108	16.625	3558376	16.5159	3535022	FALSE	734	438	14	3.68195	2.37994
1315	22	FALSE	FALSE	41.0488	8.69751	2519902	26.4573	7665386	FALSE	197	437	14	0.92205	4.23534
1316	23	FALSE	FALSE	40.3113	18.8498	5172190	9.76112	2678356	FALSE	848	435	14	4.45648	1.11926
1317	29	FALSE	FALSE	41.4005	10.9665	3259674	37.2872	11083181	FALSE	580	344	14	1.71199	6.25657
1318	31	FALSE	FALSE	41.1461	9.35711	2730335	26.5672	7752108	FALSE	361	343	14	1.15168	4.25585
1319	33	FALSE	FALSE	36.0555	15.2127	2986826	15.1932	2983002	FALSE	795	336	14	3.19026	2.13308
1320	37	FALSE	FALSE	41.7612	9.96754	3040859	14.1537	4317971	FALSE	520	251	14	1.3642	1.93908
1321	38	FALSE	FALSE	40.4969	15.4729	4304534	10.6072	2950916	FALSE	738	249	14	3.28085	1.27718
1322	49	FALSE	FALSE	41.0122	7.7303	2233695	23.8302	6885812	FALSE	192	68	14	0.585321	3.74503
1323	50	FALSE	FALSE	41.6173	7.33074	2213391	37.628	11361144	FALSE	412	65	14	0.446216	6.32018
1324	51	FALSE	FALSE	40.7063	7.67051	2167187	25.0432	7075587	FALSE	301	65	14	0.564504	3.97142
1325	52	FALSE	FALSE	41.7253	6.85871	2087034	38.2588	11641761	FALSE	738	64	14	0.281885	6.43791
1326	53	FALSE	FALSE	41.1947	6.75005	1976599	39.5842	11591329	FALSE	628	65	14	0.244055	6.68527
1327	55	FALSE	FALSE	41.8688	8.16299	2509636	36.9749	11367584	FALSE	849	64	14	0.735959	6.19828
1328	6	FALSE	FALSE	37.7359	7.57968	1706100	8.58241	1931804	FALSE	364	607	15	0.532884	0.899278
1329	9	FALSE	FALSE	41.1461	7.43614	2169809	36.3297	10600725	FALSE	145	605	15	0.482911	6.07786
1330	10	FALSE	FALSE	40.6079	9.07433	2545272	32.0699	8995324	FALSE	586	604	15	1.05324	5.28284
1331	14	FALSE	FALSE	38.4708	14.7095	3508157	6.65409	1586973	FALSE	641	513	15	3.01508	0.539386
1332	19	FALSE	FALSE	41	7.28075	2101921	35.2281	10170196	FALSE	360	422	15	0.428814	5.87227
1333	22	FALSE	FALSE	38.3275	6.6184	1560897	7.94029	1872655	FALSE	694	420	15	0.19822	0.779436
1334	25	FALSE	FALSE	38.5876	15.436	3715047	6.83133	1644129	FALSE	528	330	15	3.26799	0.572466
1335	37	FALSE	FALSE	39.0512	17.0169	4244972	7.33304	1829269	FALSE	746	142	15	3.8184	0.666103
1336	38	FALSE	FALSE	38.4187	7.78925	1850180	9.03111	2145159	FALSE	631	142	15	0.605845	0.98302
1337	44	FALSE	FALSE	35.6931	14.4091	2744605	14.5176	2765273	FALSE	469	56	15	2.9105	2.00699
1338	49	FALSE	FALSE	38.833	7.50989	1842147	8.64171	2119779	FALSE	696	47	15	0.508587	0.910345
1339	2	FALSE	FALSE	26.0768	14.3501	1065874	9.28169	689412	TRUE	404	664	16	2.88994	1.02979
1340	18	FALSE	FALSE	38.6005	8.10478	1952581	9.46268	2279723	FALSE	525	462	16	0.715692	1.06356
1341	23	FALSE	FALSE	39.0512	9.05317	2258365	10.2327	2552594	FALSE	581	366	16	1.04587	1.20727
1342	28	FALSE	FALSE	29.0172	17.4481	1785689	34.0856	3488407	FALSE	821	278	16	3.96852	5.65903
1343	31	FALSE	FALSE	42.0119	8.15256	2532211	18.1042	5623210	FALSE	604	264	16	0.732329	2.67636
1344	66	FALSE	FALSE	34.6554	19.7363	3440866	7.28094	1269376	FALSE	658	178	16	4.76511	0.656378
1345	67	FALSE	FALSE	36.6742	9.86817	2038959	16.1513	3337171	FALSE	769	176	16	1.3296	2.31188
1346	63	FALSE	FALSE	26.2488	2.77574	210279	73.0844	5536584	TRUE	468	274	17	-1.13957	12.9375
1347	67	FALSE	FALSE	41.3401	7.36257	2178869	35.6857	10560784	FALSE	155	261	17	0.457298	5.95768
1348	132	FALSE	FALSE	39.2046	21.17	5343431	7.97751	2013569	FALSE	537	170	17	5.26426	0.786381
1349	134	FALSE	FALSE	38.2753	6.98232	1640004	7.23716	1699861	FALSE	370	80	17	0.324918	0.648208
1350	8	FALSE	FALSE	38.2884	7.93468	1865602	8.47127	1991766	FALSE	372	574	18	0.656474	0.878535
1351	10	FALSE	FALSE	41.0488	11.4366	3313486	20.4859	5935320	FALSE	483	572	18	1.87564	3.12088
1352	12	FALSE	FALSE	41.6173	8.18926	2472607	35.1179	10603241	FALSE	149	571	18	0.745104	5.8517
1353	14	FALSE	FALSE	30.0832	10.3683	1182414	24.5111	2795272	FALSE	90	490	18	1.50373	3.87211
1354	15	FALSE	FALSE	38.833	6.6328	1627000	7.52267	1845281	FALSE	316	480	18	0.203234	0.701493
1355	17	FALSE	FALSE	40.3113	12.9434	3551552	10.6801	2930504	FALSE	539	480	18	2.40024	1.29077
1356	19	FALSE	FALSE	41.2311	7.46094	2190561	35.2389	10346278	FALSE	758	479	18	0.491544	5.87428
1357	20	FALSE	FALSE	41.0488	7.89809	2288288	28.3782	8221922	FALSE	216	478	18	0.643737	4.59385
1358	45	FALSE	FALSE	38.9102	8.39638	2071903	9.48144	2339655	FALSE	372	386	18	0.817211	1.06707
1359	51	FALSE	FALSE	38.8973	16.8332	4149664	7.2797	1794570	FALSE	757	292	18	3.75442	0.656147
1360	54	FALSE	FALSE	39	9.23779	2295359	10.1238	2515520	FALSE	218	291	18	1.11014	1.18696
1361	55	FALSE	FALSE	41.8688	8.89354	2734237	35.94	11049418	FALSE	655	290	18	0.990295	6.00513
1362	57	FALSE	FALSE	42.72	15.97	5215389	17.2087	5619942	FALSE	816	200	18	3.4539	2.50924
1363	61	FALSE	FALSE	38.5876	20.3955	4908685	10.9535	2636223	FALSE	707	196	18	4.99462	1.3418
1364	64	FALSE	FALSE	39.1152	22.5381	5649927	7.52978	1887592	FALSE	428	107	18	5.74054	0.70282
1365	69	FALSE	FALSE	26.9258	14.8887	1217457	41.4458	3389035	FALSE	161	30	18	3.07748	7.0327
1366	70	FALSE	FALSE	27.8927	11.8381	1076069	63.7701	5796622	FALSE	595	29	18	2.01542	11.1992
1367	72	FALSE	FALSE	25.9615	16.1471	1183516	7.55098	553454	FALSE	263	30	18	3.51558	0.706776
1368	7	FALSE	FALSE	39.3573	10.1249	2585571	5.26954	1345670	FALSE	265	646	19	1.41898	0.280983
1369	8	FALSE	FALSE	41.1096	9.17542	2670206	26.6529	7756439	FALSE	162	645	19	1.08843	4.27184
1370	9	FALSE	FALSE	41.7253	7.95869	2421746	40.9108	12448728	FALSE	596	644	19	0.664835	6.93286
1371	13	FALSE	FALSE	30.4138	10.3177	1215857	26.6344	3138662	FALSE	486	630	19	1.48609	4.2684
1372	17	FALSE	FALSE	26.0768	10.7795	800667	7.58274	563220	FALSE	102	548	19	1.64689	0.712704
1373	20	FALSE	FALSE	41.4005	8.93068	2654541	34.9173	10378754	FALSE	542	548	19	1.00323	5.81426
1374	55	FALSE	FALSE	38.5876	14.7696	3554678	6.25003	1504225	FALSE	429	368	19	3.03601	0.463976
1375	83	FALSE	FALSE	42.19	7.90067	2485320	37.0522	11655541	FALSE	820	275	19	0.644633	6.21271
1376	114	FALSE	FALSE	38.6264	9.40713	2270905	7.1212	1719075	FALSE	208	185	19	1.1691	0.626565
1377	116	FALSE	FALSE	38.1838	7.33795	1711196	8.37883	1953926	FALSE	762	182	19	0.448728	0.861281
1378	119	FALSE	FALSE	28.8444	12.5781	1264416	24.3025	2443004	FALSE	103	170	19	2.27306	3.83318
1379	129	FALSE	FALSE	41.0122	8.25165	2384341	26.0285	7521008	FALSE	160	92	19	0.766825	4.1553
1380	134	FALSE	FALSE	41.4849	6.61593	1978566	37.6842	11269874	FALSE	710	89	19	0.19736	6.33066
1381	139	FALSE	FALSE	15.2971	52.6357	789210	25.1828	377586	FALSE	207	21	19	16.2188	3.99747
1382	3	FALSE	FALSE	17.0294	27.2034	562741	76.9445	1591708	FALSE	364	705	2	7.36473	13.658
1383	4	FALSE	FALSE	18.1108	28.9088	719333	74.2934	1848629	FALSE	588	705	2	7.95847	13.1632
1384	7	FALSE	FALSE	33.2415	2.69356	414437	74.4674	11457719	TRUE	97	652	2	-1.16818	13.1957
1385	9	FALSE	FALSE	40.3609	19.7507	5439412	9.48273	2611582	FALSE	643	637	2	4.77012	1.06731
1386	11	FALSE	FALSE	41.5933	15.495	4670347	9.06442	2732108	FALSE	753	636	2	3.28854	0.989237
1387	12	FALSE	FALSE	40.8167	9.75526	2778689	21.3842	6091078	FALSE	533	636	2	1.2903	3.28853
1388	19	FALSE	FALSE	41.0122	10.2798	2970387	12.4526	3598218	FALSE	806	544	2	1.47292	1.62159
1389	21	FALSE	FALSE	41.1461	15.1219	4412459	10.8067	3153309	FALSE	315	453	2	3.15866	1.3144
1390	24	FALSE	FALSE	41.8688	8.26599	2541303	39.363	12101798	FALSE	533	452	2	0.771818	6.64399
1391	27	FALSE	FALSE	40.8044	7.70395	2192419	21.0143	5980330	FALSE	642	451	2	0.576148	3.21949
1392	31	FALSE	FALSE	40.7185	8.69046	2457582	12.9306	3656652	FALSE	369	361	2	0.919592	1.71079
1393	34	FALSE	FALSE	30.8707	9.73898	1200167	23.5202	2898471	FALSE	797	354	2	1.28463	3.68718
1394	38	FALSE	FALSE	40.4969	20.4298	5683547	7.53616	2096547	FALSE	751	266	2	5.00658	0.704011
1395	42	FALSE	FALSE	40.2244	21.381	5828859	7.5784	2066017	FALSE	260	178	2	5.3377	0.711895
1396	44	FALSE	FALSE	40.7185	8.88279	2511971	12.5024	3535557	FALSE	478	175	2	0.98655	1.63088
1397	47	FALSE	FALSE	40.1622	21.8083	5917816	7.81538	2120753	FALSE	806	172	2	5.48647	0.756122
1398	48	FALSE	FALSE	39.9625	8.09869	2165013	5.59325	1495237	FALSE	697	171	2	0.713572	0.341397
1399	52	FALSE	FALSE	40.6079	19.3839	5437025	8.86441	2486392	FALSE	212	83	2	4.64245	0.951908
1400	1	FALSE	FALSE	17.4642	45.3017	1010772	51.4072	1146998	FALSE	374	709	20	13.6655	8.89185
1401	2	FALSE	FALSE	15.2971	22.997	344813	78.5148	1177237	FALSE	161	708	20	5.90031	13.951
1402	3	FALSE	FALSE	18	30.1292	736027	103.363	2525046	FALSE	818	709	20	8.38334	18.5885
1403	4	FALSE	FALSE	17	20.2057	415823	108.697	2236928	FALSE	710	705	20	4.92853	19.584
1404	6	FALSE	FALSE	39.6989	20.132	5276070	7.64299	2003024	FALSE	652	641	20	4.90289	0.723949
1405	7	FALSE	FALSE	41.7253	10.0423	3055774	39.6818	12074745	FALSE	543	641	20	1.39024	6.70348
1406	9	FALSE	FALSE	38.6394	20.4234	4935215	10.803	2610503	FALSE	209	640	20	5.00433	1.31372
1407	16	FALSE	FALSE	38.3275	11.8342	2791008	7.97451	1880725	FALSE	608	547	20	2.01407	0.785822
1408	17	FALSE	FALSE	37.6962	7.86894	1765614	17.4506	3915524	FALSE	264	546	20	0.633586	2.55438
1409	36	FALSE	FALSE	41.0122	11.45	3308505	36.7745	10626118	FALSE	764	454	20	1.8803	6.16089
1410	37	FALSE	FALSE	39.2046	14.3103	3611997	15.4334	3895480	FALSE	656	454	20	2.87609	2.1779
1411	114	FALSE	FALSE	38.2753	7.37684	1732669	8.27012	1942481	FALSE	717	365	20	0.462268	0.840993
1412	115	FALSE	FALSE	41.1825	7.6575	2240342	33.5258	9808584	FALSE	266	365	20	0.559975	5.55456
1413	116	FALSE	FALSE	39.6611	8.13369	2125540	28.6194	7478973	FALSE	596	364	20	0.725758	4.63886
1414	117	FALSE	FALSE	41.2311	7.27804	2136863	33.0675	9708755	FALSE	160	364	20	0.427871	5.46903
1415	118	FALSE	FALSE	39.8121	9.1244	2411776	26.9873	7133323	FALSE	817	362	20	1.07067	4.33426
1416	121	FALSE	FALSE	38.833	9.95222	2441240	7.21092	1768811	FALSE	320	272	20	1.35886	0.64331
1417	125	FALSE	FALSE	38.6394	14.8563	3589946	6.25093	1510508	FALSE	657	265	20	3.06617	0.464143
1418	153	FALSE	FALSE	36.6742	15.5052	3203676	13.7257	2836008	FALSE	262	180	20	3.29209	1.8592
1419	156	FALSE	FALSE	42.4382	8.48605	2716844	16.3626	5238570	FALSE	385	176	20	0.848429	2.35133
1420	158	FALSE	FALSE	38.8973	15.7763	3889132	6.18762	1525354	FALSE	210	88	20	3.38648	0.452328
1421	160	FALSE	FALSE	39.2046	20.1054	5074709	10.431	2632842	FALSE	662	86	20	4.89361	1.24428
1422	162	FALSE	FALSE	39.3954	7.99327	2047154	8.96663	2296443	FALSE	763	84	20	0.676871	0.970986
1423	164	FALSE	FALSE	40.1123	8.65453	2339733	24.5261	6630583	TRUE	321	85	20	0.907086	3.87492
1424	1	FALSE	FALSE	38.6005	16.5605	3989717	7.39719	1782111	FALSE	820	668	21	3.6595	0.678074
1425	2	FALSE	FALSE	40.1123	20.8928	5648327	13.8207	3736405	FALSE	490	668	21	5.16776	1.87693
1426	3	FALSE	FALSE	38.9487	21.8734	5413560	8.02307	1985672	FALSE	269	668	21	5.50913	0.794885
1427	5	FALSE	FALSE	27.4591	15.7536	1366234	10.4047	902348	FALSE	588	662	21	3.37857	1.23937
1428	39	FALSE	FALSE	26.6271	13.7565	1087840	8.2513	652500	FALSE	109	563	21	2.68329	0.837481
1429	40	FALSE	FALSE	22.1359	22.9764	1043913	6.27305	285011	FALSE	663	556	21	5.89313	0.468272
1430	52	FALSE	FALSE	40.1995	9.5416	2596402	20.7105	5635623	FALSE	269	484	21	1.21591	3.1628
1431	55	FALSE	FALSE	39.9249	19.6696	5243457	7.08643	1889073	FALSE	603	480	21	4.74192	0.620076
1432	56	FALSE	FALSE	35.6931	15.1515	2886013	13.0539	2486461	FALSE	486	479	21	3.16896	1.7338
1433	123	FALSE	FALSE	39.8121	15.9559	4217495	13.0403	3446823	FALSE	766	393	21	3.44901	1.73126
1434	126	FALSE	FALSE	38.4838	20.6206	4922919	9.65573	2305189	FALSE	329	388	21	5.07299	1.0996
1435	128	FALSE	FALSE	36.1248	15.9093	3141633	15.4561	3052138	FALSE	545	385	21	3.43278	2.18214
1436	129	FALSE	FALSE	38.6394	7.56193	1827305	8.35622	2019242	FALSE	712	302	21	0.526704	0.857063
1437	131	FALSE	FALSE	40.7185	15.4527	4369874	9.70811	2745364	FALSE	274	298	21	3.27381	1.10937
1438	134	FALSE	FALSE	38.833	8.1101	1989375	8.90351	2183997	FALSE	491	296	21	0.717544	0.959205
1439	135	FALSE	FALSE	40.025	7.8	2094967	27.244	7317330	FALSE	611	294	21	0.609587	4.38216
1440	136	FALSE	FALSE	38.4187	6.63375	1575714	7.05375	1675476	FALSE	546	208	21	0.203565	0.613977
1441	139	FALSE	FALSE	38.8973	19.8269	4887663	10.6416	2623347	FALSE	219	207	21	4.79666	1.2836
1442	140	FALSE	FALSE	38.0132	6.80874	1566597	7.55478	1738251	FALSE	656	205	21	0.264487	0.707487
1443	147	FALSE	FALSE	39.5601	20.0926	5210691	6.00184	1556484	FALSE	714	110	21	4.88915	0.417655
1444	150	FALSE	FALSE	28.4429	30.6938	2958438	8.29597	799611	FALSE	439	30	21	8.57991	0.845818
1445	56	FALSE	FALSE	39.2046	19.1427	4831737	6.17334	1558188	FALSE	443	607	22	4.55848	0.449663
1446	57	FALSE	FALSE	38.4708	12.076	2880088	7.28794	1738145	FALSE	781	605	22	2.09826	0.657685
1447	64	FALSE	FALSE	38.5876	7.77484	1871209	8.78735	2114893	FALSE	718	511	22	0.600828	0.937525
1448	65	FALSE	FALSE	37.3631	16.5307	3611661	18.3307	4004946	FALSE	608	510	22	3.6491	2.71865
1449	90	FALSE	FALSE	42.4382	8.19598	2623978	17.083	5469208	FALSE	667	421	22	0.747445	2.48578
1450	91	FALSE	FALSE	39.8121	19.5454	5166265	6.51737	1722681	FALSE	558	420	22	4.69866	0.51387
1451	93	FALSE	FALSE	30.4138	16.6143	1957864	11.1068	1308856	FALSE	222	413	22	3.67821	1.37042
1452	107	FALSE	FALSE	38.2884	7.26	1706972	17.1825	4039961	FALSE	278	328	22	0.421591	2.50436
1453	113	FALSE	FALSE	23.0217	3.33378	170388	67.1284	3430907	TRUE	169	310	22	-0.945297	11.826
1454	246	FALSE	FALSE	27.4591	13.6963	1187813	8.60725	746466	FALSE	133	234	22	2.66233	0.903913
1455	248	FALSE	FALSE	35.8469	14.6595	2828536	13.9935	2700044	FALSE	551	233	22	2.99766	1.90918
1456	285	FALSE	FALSE	40.8044	7.9001	2248241	19.0805	5430008	FALSE	389	145	22	0.644437	2.85858
1457	286	FALSE	FALSE	39.0512	19.3461	4825985	5.46823	1364080	FALSE	172	145	22	4.62927	0.318064
1458	290	FALSE	FALSE	38.8973	7.44487	1835288	8.70768	2146593	FALSE	730	142	22	0.485951	0.922657
1459	328	FALSE	FALSE	38.6005	20.803	5011794	8.91783	2148460	FALSE	334	51	22	5.13647	0.961878
1460	329	FALSE	FALSE	38.6264	15.1885	3666541	6.519	1573702	FALSE	676	50	22	3.18184	0.514173
1461	156	FALSE	FALSE	38.9487	9.35456	2315209	9.99521	2473767	FALSE	865	649	23	1.15079	1.16295
1462	157	FALSE	FALSE	35.609	15.8153	2991201	15.9675	3019974	FALSE	751	648	23	3.40006	2.27758
1463	206	FALSE	FALSE	40.3609	7.8497	2161839	19.6191	5403191	FALSE	263	564	23	0.62689	2.95911
1464	207	FALSE	FALSE	39.2938	19.0985	4853532	11.7956	2997641	FALSE	594	558	23	4.54306	1.49897
1465	209	FALSE	FALSE	38.0789	16.3413	3779427	6.96281	1610367	FALSE	926	556	23	3.58316	0.597004
1466	249	FALSE	FALSE	36.0555	15.1908	2982531	13.9159	2732224	FALSE	754	470	23	3.18265	1.8947
1467	253	FALSE	FALSE	40.7922	14.354	4081244	9.90966	2817586	FALSE	541	468	23	2.89133	1.14699
1468	257	FALSE	FALSE	39.8121	9.10059	2405481	26.506	7006095	FALSE	210	468	23	1.06238	4.24442
1469	258	FALSE	FALSE	38.2753	12.3957	2911503	6.24499	1466820	FALSE	649	467	23	2.20956	0.463035
1470	261	FALSE	FALSE	38.5876	12.9336	3112784	6.52499	1570401	FALSE	430	466	23	2.3968	0.515292
1471	267	FALSE	FALSE	40.2244	14.0612	3833340	18.8205	5130819	FALSE	874	464	23	2.78936	2.81005
1472	324	FALSE	FALSE	41	7.20618	2080392	33.8435	9770481	FALSE	157	380	23	0.402852	5.61386
1473	407	FALSE	FALSE	17	38.3647	789527	25.6606	528082	FALSE	28	288	23	11.2505	4.08664
1474	410	FALSE	FALSE	38.6264	6.81157	1644330	16.8034	4056383	FALSE	869	286	23	0.265471	2.43359
1475	411	FALSE	FALSE	42.4382	7.61759	2438803	16.6648	5335294	FALSE	325	285	23	0.546081	2.40772
1476	412	FALSE	FALSE	39.3192	20.8853	5317946	7.10097	1808091	FALSE	653	283	23	5.16515	0.622789
1477	455	FALSE	FALSE	38.3275	21.1313	4983646	9.48532	2237038	FALSE	266	191	23	5.25078	1.06779
1478	456	FALSE	FALSE	41.7253	9.04536	2752408	34.5638	10517408	FALSE	609	190	23	1.04315	5.7483
1479	466	FALSE	FALSE	18.868	13.4414	378189	10.4564	294201	FALSE	653	46	23	2.57361	1.24902
1480	469	FALSE	FALSE	26	13.1812	970432	47.8823	3525197	FALSE	385	28	23	2.48303	8.23397
1481	15	FALSE	FALSE	39.8121	19.8793	5254526	7.3336	1938428	FALSE	437	616	24	4.81491	0.666206
1482	18	FALSE	FALSE	39.5601	21.739	5637673	9.26033	2401521	FALSE	336	613	24	5.46235	1.0258
1483	20	FALSE	FALSE	38.3275	15.0961	3560295	6.84677	1614756	FALSE	551	609	24	3.14967	0.575347
1484	86	FALSE	FALSE	40.4969	7.9899	2222777	20.4424	5687051	FALSE	383	527	24	0.6757	3.11276
1485	95	FALSE	FALSE	40.6079	9.78674	2745095	20.5484	5763654	FALSE	605	523	24	1.30125	3.13254
1486	96	FALSE	FALSE	41.1096	9.64437	2806676	40.6569	11831848	FALSE	827	517	24	1.25169	6.88546
1487	101	FALSE	FALSE	38.4708	14.7576	3519620	7.22991	1724306	FALSE	231	433	24	3.03181	0.646855
1488	103	FALSE	FALSE	41.0366	9.16901	2654143	25.6004	7410513	FALSE	781	427	24	1.0862	4.07541
1489	104	FALSE	FALSE	38.833	15.1677	3720579	6.99442	1715703	FALSE	447	425	24	3.1746	0.602903
1490	110	FALSE	FALSE	42.4264	7.70054	2463306	17.1936	5500009	FALSE	722	338	24	0.574959	2.50641
1491	112	FALSE	FALSE	39.598	14.2427	3704250	15.0006	3901353	FALSE	832	336	24	2.85257	2.09712
1492	114	FALSE	FALSE	40.8044	6.92301	1970175	25.421	7234398	FALSE	500	333	24	0.304268	4.04193
1493	118	FALSE	FALSE	41.2311	8.76224	2572630	25.3469	7441954	FALSE	233	246	24	0.944585	4.0281
1494	120	FALSE	FALSE	38.9487	8.99183	2225437	10.0897	2497153	FALSE	456	243	24	1.02452	1.18059
1495	124	FALSE	FALSE	38.0789	9.80422	2267532	7.50096	1734832	FALSE	511	153	24	1.30734	0.697441
1496	125	FALSE	FALSE	39.6989	21.1263	5536653	6.29273	1649156	FALSE	289	154	24	5.24906	0.471944
1497	126	FALSE	FALSE	40.2492	7.4753	2041689	19.642	5364723	FALSE	730	153	24	0.496544	2.96338
1498	127	FALSE	FALSE	40.3113	8.39792	2304306	20.2674	5561172	FALSE	620	152	24	0.817747	3.08009
1499	129	FALSE	FALSE	39.5601	13.7303	3560737	14.2778	3702721	FALSE	780	64	24	2.67417	1.96223
1500	131	FALSE	FALSE	41.0488	6.82422	1977159	34.2245	9915757	FALSE	883	61	24	0.269876	5.68497
1501	133	FALSE	FALSE	38.4838	15.9183	3800294	6.92104	1652315	FALSE	564	57	24	3.4359	0.589209
1502	24	FALSE	FALSE	16	35.177	603541	60.5265	1038471	FALSE	550	708	25	10.1407	10.5938
1503	98	FALSE	FALSE	41.5933	11.1575	3362998	42.3563	12766618	FALSE	708	645	25	1.77849	7.20264
1504	99	FALSE	FALSE	39.6611	15.0316	3928128	15.984	4177019	FALSE	376	644	25	3.1272	2.28066
1505	197	FALSE	FALSE	41.2311	13.0455	3830224	19.1593	5625255	FALSE	654	554	25	2.43578	2.87329
1506	200	FALSE	FALSE	43.8406	11.1403	3932017	18.8199	6642561	FALSE	548	552	25	1.77249	2.80994
1507	201	FALSE	FALSE	39.8246	21.211	5611819	8.75801	2317122	FALSE	820	462	25	5.27851	0.93205
1508	260	FALSE	FALSE	41.0122	6.9005	1993922	42.0258	12143482	FALSE	224	367	25	0.296432	7.14095
1509	261	FALSE	FALSE	40.4969	8.19614	2280151	20.5697	5722453	FALSE	325	366	25	0.747499	3.13651
1510	263	FALSE	FALSE	38.5876	15.7965	3801818	7.77919	1872256	FALSE	546	364	25	3.39351	0.749369
1511	267	FALSE	FALSE	38.3275	12.2647	2892530	6.7294	1587077	FALSE	818	275	25	2.16394	0.553443
1512	271	FALSE	FALSE	41.1096	9.28688	2702641	33.8385	9847585	FALSE	600	272	25	1.12723	5.61292
1513	272	FALSE	FALSE	38.833	20.0956	4929376	11.8251	2900645	FALSE	379	272	25	4.89022	1.50447
1514	380	FALSE	FALSE	38.2099	6.95125	1624354	7.10763	1660896	FALSE	116	184	25	0.3141	0.624032
1515	1	FALSE	FALSE	21.0238	29.2327	1137866	32.7376	1274290	FALSE	108	706	26	8.07123	5.40745
1516	4	FALSE	FALSE	20	34.1363	1143920	68.1649	2284228	FALSE	214	701	26	9.7784	12.0194
1517	6	FALSE	FALSE	40.4599	10.1144	2806105	22.8529	6340207	FALSE	492	634	26	1.41535	3.56264
1518	11	FALSE	FALSE	40.7063	7.38218	2085726	26.2836	7426032	FALSE	160	632	26	0.464127	4.20292
1519	120	FALSE	FALSE	39.9249	22.5104	6000721	9.55659	2547557	FALSE	438	541	26	5.73089	1.08109
1520	121	FALSE	FALSE	40.8167	9.57948	2728619	13.8106	3933806	FALSE	106	539	26	1.2291	1.87503
1521	125	FALSE	FALSE	40.8044	8.23521	2343606	34.602	9847178	FALSE	163	447	26	0.761101	5.75543
1522	126	FALSE	FALSE	38.6005	19.156	4615023	6.00633	1447029	FALSE	815	443	26	4.56311	0.418493
1523	127	FALSE	FALSE	42.2019	8.97631	2826065	17.9508	5651572	FALSE	709	444	26	1.01911	2.64774
1524	170	FALSE	FALSE	39.0512	22.5974	5637060	8.39131	2093259	FALSE	649	352	26	5.76121	0.863611
1525	177	FALSE	FALSE	31.6228	3.05631	404842	86.7089	11485561	TRUE	503	269	26	-1.0419	15.4803
1526	180	FALSE	FALSE	38.833	8.57881	2104349	9.64965	2367021	FALSE	594	261	26	0.880724	1.09846
1527	181	FALSE	FALSE	41.0366	7.82858	2266129	29.7672	8616683	FALSE	815	259	26	0.619536	4.85309
1528	205	FALSE	FALSE	41.6173	9.57168	2890006	38.6551	11671257	FALSE	764	163	26	1.22638	6.51187
1529	4	FALSE	FALSE	38.8973	15.6555	3859350	7.1051	1751528	FALSE	539	664	27	3.34442	0.62356
1530	8	FALSE	FALSE	42.2019	15.2444	4799473	14.1575	4457296	FALSE	646	662	27	3.20128	1.93978
1531	9	FALSE	FALSE	38.3275	14.8084	3492453	7.70726	1817697	FALSE	212	662	27	3.04952	0.735944
1532	59	FALSE	FALSE	36.0555	15.2423	2992639	15.2814	3000307	FALSE	368	577	27	3.20057	2.14953
1533	63	FALSE	FALSE	38.833	16.2449	3984820	7.22767	1772919	FALSE	812	571	27	3.54963	0.646436
1534	64	FALSE	FALSE	39.0128	20.0734	4992659	12.21	3036871	FALSE	698	570	27	4.88249	1.57631
1535	65	FALSE	FALSE	41.6293	8.78072	2653486	33.8851	10239892	FALSE	155	570	27	0.951018	5.62162
1536	67	FALSE	FALSE	41.4849	7.87224	2354279	25.854	7731918	FALSE	312	479	27	0.634735	4.12274
1537	68	FALSE	FALSE	40.7063	10.1458	2866546	6.89091	1946925	FALSE	646	477	27	1.42626	0.583586
1538	69	FALSE	FALSE	38.8973	20.7024	5103490	9.9068	2442196	FALSE	213	477	27	5.10146	1.14645
1539	72	FALSE	FALSE	38.8973	15.7301	3877732	6.88869	1698180	FALSE	373	388	27	3.37038	0.583171
1540	74	FALSE	FALSE	38.833	14.4906	3554499	5.84177	1432964	FALSE	479	387	27	2.93889	0.387781
1541	75	FALSE	FALSE	41.1096	19.8998	5791194	13.9261	4052726	FALSE	590	386	27	4.82206	1.89659
1542	78	FALSE	FALSE	42.638	7.90515	2566785	17.0283	5529046	FALSE	704	384	27	0.646193	2.47556
1543	105	FALSE	FALSE	39.9625	14.74	3940424	13.3258	3562381	FALSE	321	296	27	3.02569	1.78456
1544	107	FALSE	FALSE	38.4708	6.38595	1523023	7.61712	1816653	FALSE	214	293	27	0.117294	0.719121
1545	111	FALSE	FALSE	38.6394	7.65808	1850539	8.208	1983424	FALSE	373	204	27	0.560178	0.829399
1546	112	FALSE	FALSE	36.8782	14.915	3133424	6.49187	1363850	FALSE	270	204	27	3.08661	0.50911
1547	114	FALSE	FALSE	40.2492	20.6215	5632244	11.7469	3208372	FALSE	702	200	27	5.0733	1.48988
1548	117	FALSE	FALSE	36.6742	16.0327	3312667	14.2857	2951711	FALSE	589	196	27	3.47573	1.96371
1549	118	FALSE	FALSE	27.2029	12.046	1015729	6.99985	590235	FALSE	51	195	27	2.08779	0.603917
1550	149	FALSE	FALSE	38.4838	16.0954	3842588	6.59969	1575596	FALSE	758	108	27	3.49758	0.529234
1551	150	FALSE	FALSE	39.2173	20.2303	5111218	6.78102	1713239	FALSE	646	109	27	4.93709	0.563076
1552	151	FALSE	FALSE	41.1825	9.04059	2644992	18.9264	5537280	FALSE	436	108	27	1.04149	2.82983
1553	16	FALSE	FALSE	38.4708	16.3667	3903394	7.81197	1863123	FALSE	642	658	28	3.59202	0.755486
1554	17	FALSE	FALSE	41.7612	10.5659	3223406	23.0363	7027840	TRUE	534	657	28	1.57252	3.59687
1555	19	FALSE	FALSE	38.9102	20.1143	4963431	11.9398	2946290	FALSE	753	658	28	4.89672	1.52589
1556	20	FALSE	FALSE	41.3038	10.1198	2986949	37.4294	11047649	FALSE	420	658	28	1.4172	6.2831
1557	32	FALSE	FALSE	42.3792	14.35	4575079	16.2872	5192726	FALSE	370	565	28	2.8899	2.33726
1558	34	FALSE	FALSE	40.5216	10.6423	2966082	12.7555	3555044	FALSE	151	565	28	1.59911	1.67811
1559	136	FALSE	FALSE	39.1152	21.7662	5456419	8.3957	2104663	FALSE	423	475	28	5.47181	0.86443
1560	141	FALSE	FALSE	39.4081	18.5437	4753824	12.7408	3266186	FALSE	365	383	28	4.34994	1.67537
1561	143	FALSE	FALSE	38.8973	14.8641	3664255	6.56303	1617899	FALSE	587	382	28	3.0689	0.522392
1562	145	FALSE	FALSE	39.4081	20.8854	5354132	7.15257	1833615	FALSE	698	381	28	5.16518	0.632421
1563	148	FALSE	FALSE	38.3275	8.0124	1889662	7.50805	1770714	FALSE	312	292	28	0.683533	0.698764
1564	149	FALSE	FALSE	39.6611	14.4003	3763169	14.5803	3810196	FALSE	641	290	28	2.90744	2.01868
1565	151	FALSE	FALSE	40	21.3992	5736745	8.23095	2206575	FALSE	532	289	28	5.34404	0.833683
1566	152	FALSE	FALSE	39.2938	19.5556	4969696	5.96822	1516716	FALSE	209	289	28	4.7022	0.41138
1567	153	FALSE	FALSE	41.1096	7.74323	2253414	20.4464	5950247	FALSE	754	288	28	0.589824	3.1135
1568	154	FALSE	FALSE	38.4708	7.07238	1686735	7.52774	1795336	FALSE	98	288	28	0.356271	0.702439
1569	155	FALSE	FALSE	38.6394	14.9256	3606708	5.92114	1430815	FALSE	261	200	28	3.09032	0.402593
1570	159	FALSE	FALSE	40.6079	12.4896	3503212	8.61836	2417376	FALSE	588	196	28	2.24222	0.905986
1571	161	FALSE	FALSE	38.6264	15.8602	3828683	6.80055	1641669	FALSE	702	193	28	3.41567	0.56672
1572	191	FALSE	FALSE	38.9487	15.5149	3839870	6.38363	1579919	FALSE	539	106	28	3.29548	0.48891
1573	195	FALSE	FALSE	42.19	14.7696	4646090	12.7981	4025914	FALSE	646	103	28	3.03601	1.68607
1574	196	FALSE	FALSE	38.4708	14.7669	3521844	7.00745	1671249	FALSE	212	103	28	3.03506	0.605336
1575	197	FALSE	FALSE	24.3311	28.1337	1697453	11.875	716484	FALSE	810	28	28	7.68861	1.51379
1576	199	FALSE	FALSE	24	37.675	2181601	20.8792	1209026	FALSE	700	27	28	11.0103	3.19427
1577	5	FALSE	FALSE	16.4924	17.338	325792	20.1242	378147	FALSE	645	707	29	3.93017	3.05337
1578	6	FALSE	FALSE	18	19.2369	469939	103.239	2522017	FALSE	424	705	29	4.59126	18.5653
1579	72	FALSE	FALSE	38.2753	16.8283	3952618	8.06522	1894355	TRUE	814	635	29	3.75272	0.802752
1580	73	FALSE	FALSE	26.8328	13.9432	1128362	9.21345	745606	TRUE	717	625	29	2.74828	1.01705
1581	74	FALSE	FALSE	29.0689	13.3356	1372099	31.4106	3231845	TRUE	776	553	29	2.53676	5.1598
1582	84	FALSE	FALSE	43.0465	8.00239	2673753	17.1354	5725261	FALSE	704	455	29	0.680046	2.49555
1583	85	FALSE	FALSE	43	7.38973	2461061	16.729	5571392	FALSE	258	455	29	0.466753	2.41971
1584	96	FALSE	FALSE	40.3113	20.6933	5678035	9.79827	2688548	FALSE	754	363	29	5.09829	1.1262
1585	98	FALSE	FALSE	38.8973	8.10704	1998523	15.1617	3737613	FALSE	321	362	29	0.716479	2.12719
1586	102	FALSE	FALSE	39.8121	20.1472	5325350	6.93438	1832905	FALSE	589	272	29	4.90819	0.591698
1587	103	FALSE	FALSE	41.0366	8.15442	2360450	12.5512	3633182	FALSE	481	272	29	0.732975	1.63999
1588	122	FALSE	FALSE	39.1152	12.0946	3031909	7.51275	1883322	FALSE	754	178	29	2.10471	0.699641
1589	123	FALSE	FALSE	42.0476	7.87253	2451468	24.4926	7626874	FALSE	532	179	29	0.634837	3.86866
1590	125	FALSE	FALSE	39.3954	25.6121	6559522	7.47112	1913426	FALSE	427	179	29	6.81076	0.691872
1591	131	FALSE	FALSE	42.45	7.42771	2379992	35.5323	11385305	FALSE	152	86	29	0.479975	5.92905
1592	136	FALSE	FALSE	16.4924	24.347	457496	82.0482	1541739	FALSE	419	21	29	6.3703	14.6105
1593	3	FALSE	FALSE	20.6155	38.3517	1407527	19.8978	730261	FALSE	212	698	3	11.2459	3.01112
1594	4	FALSE	FALSE	21.1896	38.8664	1548933	19.9575	795363	FALSE	103	700	3	11.4251	3.02226
1595	11	FALSE	FALSE	42.8019	7.91914	2601086	17.5841	5775613	FALSE	589	625	3	0.651064	2.57931
1596	19	FALSE	FALSE	41.0122	13.2162	3818853	11.7776	3403171	FALSE	751	528	3	2.49518	1.49561
1597	22	FALSE	FALSE	41.1096	7.51932	2188250	20.3279	5915756	FALSE	157	441	3	0.511868	3.09138
1598	24	FALSE	FALSE	40	20.0883	5385314	7.8262	2098068	FALSE	478	436	3	4.88766	0.758142
1599	25	FALSE	FALSE	40.3113	19.8973	5459617	8.48217	2327425	FALSE	373	436	3	4.82116	0.880569
1600	26	FALSE	FALSE	31.7805	8.69258	1168744	24.0046	3227492	FALSE	796	434	3	0.920332	3.77758
1601	30	FALSE	FALSE	42.3792	6.97829	2224832	37.6684	12009502	FALSE	426	346	3	0.323514	6.32771
1602	34	FALSE	FALSE	40.8167	8.22053	2341535	20.4871	5835541	FALSE	749	344	3	0.755989	3.12109
1603	38	FALSE	FALSE	40.6079	15.0415	4218999	9.38606	2632710	FALSE	477	257	3	3.13065	1.04927
1604	73	FALSE	FALSE	40	8.89033	2383342	12.7774	3425391	FALSE	314	166	3	0.989176	1.6822
1605	74	FALSE	FALSE	39.6232	14.2747	3719665	4.79751	1250126	FALSE	205	167	3	2.86369	0.192885
1606	75	FALSE	FALSE	40.8044	8.50605	2420683	28.9146	8228629	FALSE	530	164	3	0.855393	4.69396
1607	76	FALSE	FALSE	40.3113	21.5743	5919784	7.18714	1972081	FALSE	101	165	3	5.40502	0.638872
1608	77	FALSE	FALSE	40.4969	8.83882	2458944	13.1476	3657633	FALSE	749	160	3	0.971244	1.75129
1609	78	FALSE	FALSE	39.9625	8.24021	2202847	12.6321	3376916	FALSE	641	158	3	0.762843	1.65508
1610	79	FALSE	FALSE	40.7922	7.6236	2167599	27.7579	7892330	FALSE	374	74	3	0.548176	4.47808
1611	81	FALSE	FALSE	41.7732	7.05286	2153512	36.8555	11253400	FALSE	481	73	3	0.349477	6.17599
1612	83	FALSE	FALSE	40.3113	9.15205	2511234	13.3583	3665386	FALSE	585	69	3	1.08029	1.79062
1613	215	FALSE	FALSE	38.9487	8.21529	2033247	9.32404	2307656	FALSE	589	177	30	0.754168	1.03769
1614	216	FALSE	FALSE	38.0789	15.7176	3635194	6.23768	1442660	FALSE	262	177	30	3.36605	0.461671
1615	217	FALSE	FALSE	38.4187	16.2096	3850256	7.46468	1773084	FALSE	705	174	30	3.53732	0.69067
1616	256	FALSE	FALSE	38.6005	6.37135	1534969	7.68825	1852233	FALSE	643	85	30	0.112213	0.732397
1617	259	FALSE	FALSE	41.6773	7.79351	2363314	39.5359	11988931	FALSE	427	84	30	0.607327	6.67626
1618	6	FALSE	FALSE	27.6586	16.6503	1475718	34.6949	3075011	FALSE	579	655	31	3.69076	5.77276
1619	11	FALSE	FALSE	30	10.2311	1157110	26.4255	2988658	FALSE	215	561	31	1.45596	4.22941
1620	12	FALSE	FALSE	27.4591	17.2762	1498281	34.824	3020118	FALSE	637	557	31	3.90865	5.79684
1621	15	FALSE	FALSE	28.6356	12.909	1269698	27.8456	2738834	FALSE	527	547	31	2.38823	4.49444
1622	23	FALSE	FALSE	30.5287	9.31081	1109686	24.3311	2899842	FALSE	557	440	31	1.13557	3.83852
1623	29	FALSE	FALSE	32.9848	7.62735	1146583	25.5944	3847480	FALSE	391	349	31	0.549479	4.07429
1624	30	FALSE	FALSE	29.6816	10.2172	1119141	25.1277	2752356	FALSE	498	348	31	1.45112	3.98718
1625	34	FALSE	FALSE	32.9848	7.57827	1139205	25.4784	3830046	FALSE	664	261	31	0.532392	4.05264
1626	36	FALSE	FALSE	39.6611	15.708	4104903	12.9154	3375135	FALSE	562	261	31	3.3627	1.70797
1627	58	FALSE	FALSE	34.8281	11.1385	1971093	22.966	4064100	FALSE	393	174	31	1.77187	3.58374
1628	68	FALSE	FALSE	34.0588	8.28802	1371597	25.2603	4180371	FALSE	828	164	31	0.779488	4.01195
1629	69	FALSE	FALSE	25.5539	2.84778	199051	75.2647	5260775	TRUE	600	163	31	-1.11449	13.3445
1630	81	FALSE	FALSE	43.8406	20.1077	7097120	16.1915	5714867	FALSE	456	77	31	4.89444	2.31939
1631	85	FALSE	FALSE	40.0125	10.341	2774831	20.4437	5485730	FALSE	780	69	31	1.4942	3.11299
1632	86	FALSE	FALSE	27.8568	15.4422	1398268	30.8619	2794499	FALSE	235	63	31	3.27016	5.05739
1633	10	FALSE	FALSE	27	10.0259	826619	21.794	1796874	TRUE	561	645	32	1.38453	3.36502
1634	14	FALSE	FALSE	18.3576	59.8401	1550693	159.569	4135067	TRUE	390	569	32	18.727	29.0786
1635	18	FALSE	FALSE	37.6431	13.8587	3096460	26.5345	5928620	FALSE	713	563	32	2.71888	4.24974
1636	32	FALSE	FALSE	40.2616	9.12888	2495633	5.92001	1618399	FALSE	292	560	32	1.07223	0.402383
1637	148	FALSE	FALSE	42.0119	19.8586	6168133	10.1159	3142035	FALSE	183	377	32	4.80769	1.18548
1638	149	FALSE	FALSE	29.6816	11.535	1263482	29.0346	3180306	TRUE	812	358	32	1.90989	4.71636
1639	150	FALSE	FALSE	18.2483	32.5662	828939	19.0727	485475	FALSE	622	345	32	9.23177	2.85712
1640	152	FALSE	FALSE	43.6578	8.69062	3029172	14.6263	5098081	FALSE	447	279	32	0.919651	2.02727
1641	154	FALSE	FALSE	27.0185	12.8455	1061263	8.45041	698153	FALSE	759	264	32	2.36613	0.874641
1642	155	FALSE	FALSE	29.5296	14.5329	1567525	25.4537	2745452	FALSE	654	263	32	2.95358	4.04803
1643	161	FALSE	FALSE	43.8634	9.23575	3264889	16.2224	5734695	FALSE	608	186	32	1.10943	2.32515
1644	163	FALSE	FALSE	34.4819	7.41694	1273755	22.6212	3884869	FALSE	715	174	32	0.476225	3.51939
1645	166	FALSE	FALSE	39.3573	7.01718	1791959	4.86186	1241561	FALSE	444	99	32	0.337052	0.204895
1646	167	FALSE	FALSE	42.72	8.04458	2627158	14.5158	4740498	FALSE	230	97	32	0.694734	2.00665
1647	171	FALSE	FALSE	29.2746	13.9607	1467121	27.699	2910878	FALSE	863	89	32	2.75438	4.46708
1648	1	FALSE	FALSE	38.9487	7.84928	1942659	5.34698	1323353	FALSE	450	674	33	0.626741	0.295436
1649	2	FALSE	FALSE	42.4264	8.6916	2780336	16.1333	5160837	FALSE	233	674	33	0.919992	2.30853
1650	4	FALSE	FALSE	28.8444	16.2809	1636633	38.8043	3900800	TRUE	623	658	33	3.56214	6.53971
1651	5	FALSE	FALSE	28.7924	16.3176	1631461	31.6325	3162674	FALSE	866	666	33	3.57493	5.20121
1652	6	FALSE	FALSE	42.4382	10.4828	3356112	19.979	6396376	TRUE	342	666	33	1.54358	3.02628
1653	7	FALSE	FALSE	34.8855	11.5961	2062228	25.4343	4523179	FALSE	765	662	33	1.93117	4.04441
1654	8	FALSE	FALSE	41.2311	18.2008	5343814	25.8217	7581345	TRUE	553	632	33	4.23053	4.11671
1655	49	FALSE	FALSE	39.8121	7.56304	1999074	6.06433	1602933	FALSE	284	577	33	0.527091	0.429318
1656	57	FALSE	FALSE	28.8444	16.9745	1706358	33.8307	3400825	FALSE	813	562	33	3.80362	5.61146
1657	59	FALSE	FALSE	15.2315	19.5854	289903	45.7837	677691	TRUE	920	487	33	4.71258	7.84231
1658	60	FALSE	FALSE	40.2616	7.84054	2143428	6.06534	1658130	FALSE	338	487	33	0.623699	0.429507
1659	62	FALSE	FALSE	42.72	8.31284	2714767	17.0698	5574563	FALSE	557	485	33	0.788129	2.48331
1660	64	FALSE	FALSE	31.9531	3.52709	481996	80.0702	10942038	TRUE	762	470	33	-0.877997	14.2413
1661	93	FALSE	FALSE	29.2062	14.5923	1522777	25.5422	2665448	FALSE	270	394	33	2.97428	4.06455
1662	97	FALSE	FALSE	43.0465	7.87094	2629833	16.6333	5557505	FALSE	501	391	33	0.634283	2.40184
1663	102	FALSE	FALSE	28	22.8005	2096560	10.638	978191	TRUE	823	372	33	5.83191	1.28292
1664	106	FALSE	FALSE	40.1622	12.8511	3487232	4.68908	1272411	TRUE	239	303	33	2.36809	0.172648
1665	107	FALSE	FALSE	40.3113	14.3735	3943943	4.21858	1157538	FALSE	447	300	33	2.8981	0.0848383
1666	113	FALSE	FALSE	43.1856	8.90815	3005347	14.272	4814938	FALSE	288	210	33	0.995383	1.96114
1667	114	FALSE	FALSE	30.4138	9.62499	1134231	22.829	2690218	FALSE	402	201	33	1.24494	3.55817
1668	115	FALSE	FALSE	39.5601	7.04625	1827336	5.61881	1457151	FALSE	502	199	33	0.347175	0.346168
1669	122	FALSE	FALSE	29.0689	18.9407	1948807	11.268	1159370	FALSE	597	193	33	4.48813	1.40051
1670	129	FALSE	FALSE	39.6232	11.007	2868191	4.06196	1058458	FALSE	337	109	33	1.72609	0.0556068
1671	131	FALSE	FALSE	29.1548	15.7452	1634423	26.8291	2784990	FALSE	867	98	33	3.37564	4.30474
1672	134	FALSE	FALSE	19.105	27.2497	795956	16.7394	488954	FALSE	820	37	33	7.38085	2.42165
1673	135	FALSE	FALSE	30.0666	16.6444	1895000	27.2993	3108083	FALSE	285	34	33	3.6887	4.39248
1674	21	FALSE	FALSE	40	11.5117	3086077	4.66088	1249502	FALSE	500	541	34	1.90178	0.167387
1675	22	FALSE	FALSE	40.1123	13.0809	3536401	4.85797	1313340	FALSE	393	540	34	2.44811	0.204169
1676	25	FALSE	FALSE	27.7308	21.9269	1958644	32.2693	2882489	FALSE	846	530	34	5.52777	5.32006
1677	26	FALSE	FALSE	40.4969	8.06804	2244515	12.4067	3451536	FALSE	444	453	34	0.702903	1.61303
1678	28	FALSE	FALSE	41.4005	21.5588	6408099	9.82195	2919461	FALSE	339	449	34	5.39961	1.13062
1679	31	FALSE	FALSE	41.3401	11.1264	3292724	7.27357	2152531	FALSE	662	446	34	1.76764	0.655003
1680	128	FALSE	FALSE	39.6989	12.7541	3342500	4.6955	1230565	FALSE	287	355	34	2.33431	0.173847
1681	129	FALSE	FALSE	41.0122	9.07964	2623590	12.1995	3525098	FALSE	392	354	34	1.05508	1.57436
1682	130	FALSE	FALSE	30.0167	32.9438	3732069	23.884	2705724	TRUE	703	358	34	9.36322	3.75508
1683	131	FALSE	FALSE	39.8246	13.6449	3610065	4.30846	1139896	FALSE	608	352	34	2.64446	0.101612
1684	132	FALSE	FALSE	26.1725	14.3879	1080496	10.6914	802897	TRUE	847	354	34	2.90313	1.29289
1685	215	FALSE	FALSE	40.8044	10.3755	2952709	5.95871	1695752	FALSE	447	260	34	1.50624	0.409605
1686	216	FALSE	FALSE	39.8497	13.0572	3461107	4.69211	1243749	FALSE	554	259	34	2.43985	0.173215
1687	228	FALSE	FALSE	39.0512	16.0979	4015714	6.12903	1528921	FALSE	183	171	34	3.49844	0.441393
1688	232	FALSE	FALSE	40.2492	9.1846	2508541	5.28077	1442310	FALSE	715	163	34	1.09162	0.283079
1689	237	FALSE	FALSE	38.9487	7.8347	1939051	4.21671	1043615	FALSE	552	72	34	0.621666	0.0844879
1690	3	FALSE	FALSE	39.8246	7.65245	2024623	5.72941	1515841	FALSE	138	663	35	0.55822	0.366811
1691	5	FALSE	FALSE	42.0476	18.1652	5656571	9.99632	3112807	FALSE	357	659	35	4.21817	1.16316
1692	6	FALSE	FALSE	39.8246	14.6612	3878946	4.67965	1238103	FALSE	463	657	35	2.99827	0.170889
1693	7	FALSE	FALSE	39.6232	7.41939	1933331	5.48806	1430068	FALSE	570	655	35	0.477079	0.321765
1694	8	FALSE	FALSE	41.7612	16.9923	5183941	9.45538	2884612	FALSE	787	650	35	3.80981	1.0622
1695	9	FALSE	FALSE	41.0366	16.0762	4653571	8.9459	2589558	FALSE	894	648	35	3.4909	0.967116
1696	10	FALSE	FALSE	31.9531	9.27237	1267120	26.3397	3599462	FALSE	674	644	35	1.12218	4.21339
1697	67	FALSE	FALSE	41.3401	14.2805	4226152	7.45168	2205241	FALSE	194	570	35	2.86573	0.688245
1698	72	FALSE	FALSE	39.9249	7.73131	2060983	5.75168	1533260	FALSE	301	567	35	0.585674	0.370966
1699	74	FALSE	FALSE	40.8534	11.6214	3319180	7.19559	2055130	FALSE	517	563	35	1.93997	0.640448
1700	76	FALSE	FALSE	38.6005	9.45045	2276777	4.98431	1200807	FALSE	841	555	35	1.18418	0.227749
1701	92	FALSE	FALSE	41	11.8849	3431118	6.67925	1928271	FALSE	142	476	35	2.03171	0.544083
1702	95	FALSE	FALSE	39.8246	6.68155	1767750	5.30749	1404211	FALSE	464	469	35	0.220207	0.288065
1703	99	FALSE	FALSE	41.1096	21.388	6224267	10.5586	3072720	FALSE	893	463	35	5.34014	1.26809
1704	123	FALSE	FALSE	40.2244	7.95639	2169065	5.45008	1485795	FALSE	196	379	35	0.664034	0.314677
1705	124	FALSE	FALSE	40.4969	8.41409	2340784	11.8506	3296823	FALSE	517	376	35	0.823376	1.50924
1706	125	FALSE	FALSE	41.2311	10.9834	3224778	11.9879	3519701	FALSE	625	375	35	1.71787	1.53486
1707	126	FALSE	FALSE	40.3113	15.0148	4119918	7.70835	2115095	FALSE	734	372	35	3.12137	0.736147
1708	127	FALSE	FALSE	41.5933	20.6234	6216095	10.8681	3275750	FALSE	842	371	35	5.07395	1.32586
1709	130	FALSE	FALSE	28.2312	14.1396	1332639	33.3417	3142420	FALSE	937	363	35	2.81666	5.52021
1710	133	FALSE	FALSE	41.4005	15.0103	4461635	10.9122	3243525	FALSE	248	286	35	3.1198	1.3341
1711	134	FALSE	FALSE	39.9625	12.2754	3281557	4.71621	1260779	FALSE	355	285	35	2.16765	0.177712
1712	136	FALSE	FALSE	40.2244	8.0206	2186568	5.5741	1519607	FALSE	680	280	35	0.686385	0.337824
1713	137	FALSE	FALSE	36.7696	10.0599	2094833	53.8597	11215481	FALSE	461	277	35	1.39637	9.34957
1714	138	FALSE	FALSE	28.1603	14.7154	1376478	30.7342	2874880	FALSE	884	269	35	3.01712	5.03355
1715	144	FALSE	FALSE	41.3401	10.1816	3013139	11.5153	3407832	FALSE	195	195	35	1.43873	1.44666
1716	145	FALSE	FALSE	40.8167	10.8769	3098183	10.0784	2870733	FALSE	304	193	35	1.68079	1.17848
1717	146	FALSE	FALSE	40.6079	15.069	4226714	9.41122	2639766	FALSE	517	191	35	3.14022	1.05396
1718	150	FALSE	FALSE	36.4966	9.16376	1866030	51.3428	10455006	FALSE	137	112	35	1.08437	8.87982
1719	152	FALSE	FALSE	40.2616	15.1501	4141705	4.89594	1338441	FALSE	251	103	35	3.16848	0.211256
1720	153	FALSE	FALSE	39.2046	12.2075	3081253	4.24417	1071254	FALSE	465	103	35	2.14404	0.0896142
1721	154	FALSE	FALSE	39.1152	9.1586	2295911	4.40608	1104532	FALSE	681	101	35	1.08257	0.119832
1722	156	FALSE	FALSE	40.7185	15.199	4298136	8.79497	2487138	FALSE	359	101	35	3.18549	0.938948
1723	5	FALSE	FALSE	41.4005	11.0916	3296854	19.0448	5660836	FALSE	168	645	36	1.75554	2.85191
1724	9	FALSE	FALSE	39.5601	8.11066	2103373	5.65586	1466758	FALSE	705	637	36	0.71774	0.353082
1725	10	FALSE	FALSE	40.0125	9.53819	2559419	5.46588	1466682	FALSE	382	637	36	1.21472	0.317627
1726	11	FALSE	FALSE	39.1152	15.2053	3811707	5.02042	1258537	FALSE	816	630	36	3.18767	0.234489
1727	79	FALSE	FALSE	36	14.4649	2826908	13.3164	2602448	FALSE	538	545	36	2.92992	1.7828
1728	80	FALSE	FALSE	40.7063	8.55104	2415968	11.7313	3314513	FALSE	328	547	36	0.871055	1.48697
1729	81	FALSE	FALSE	42.5441	20.2286	6524871	12.6832	4091070	FALSE	766	544	36	4.93651	1.66463
1730	82	FALSE	FALSE	36.8782	13.6362	2864770	13.1875	2770514	FALSE	647	542	36	2.64141	1.75875
1731	83	FALSE	FALSE	29.6816	15.7441	1724532	25.6796	2812813	FALSE	121	535	36	3.37528	4.0902
1732	84	FALSE	FALSE	29.1204	16.7733	1735008	30.5589	3160968	TRUE	801	453	36	3.73358	5.00084
1733	86	FALSE	FALSE	40.3113	9.83814	2699489	5.86539	1609406	FALSE	384	454	36	1.31915	0.392189
1734	87	FALSE	FALSE	40.4475	14.3224	3969897	5.76839	1598890	FALSE	277	455	36	2.88031	0.374086
1735	89	FALSE	FALSE	39.3954	12.8166	3282451	4.70149	1204098	FALSE	597	452	36	2.35607	0.174965
1736	90	FALSE	FALSE	39.8121	20.2788	5360122	7.40788	1958062	FALSE	704	449	36	4.95399	0.68007
1737	109	FALSE	FALSE	41.4005	20.7768	6175647	10.0907	2999350	FALSE	331	360	36	5.12735	1.18078
1738	118	FALSE	FALSE	40.2616	9.38923	2566806	6.16453	1685244	FALSE	759	355	36	1.16287	0.448017
1739	119	FALSE	FALSE	38.2099	6.62713	1548614	6.99074	1633582	FALSE	651	355	36	0.201259	0.602217
1740	122	FALSE	FALSE	29.4279	16.3805	1748604	26.8361	2864742	FALSE	127	351	36	3.59681	4.30604
1741	192	FALSE	FALSE	40.8044	13.6053	3871844	9.86368	2807042	FALSE	173	274	36	2.63066	1.13841
1742	208	FALSE	FALSE	40.7922	9.94283	2827017	6.43417	1829409	FALSE	492	267	36	1.3556	0.498341
1743	215	FALSE	FALSE	41.0122	12.4579	3599755	7.18591	2076393	FALSE	599	263	36	2.23121	0.638643
1744	216	FALSE	FALSE	38.4708	6.3607	1517001	6.88449	1641923	FALSE	704	260	36	0.108503	0.582387
1745	217	FALSE	FALSE	40.4969	20.8927	5812320	10.6367	2959117	FALSE	234	178	36	5.16772	1.28268
1746	219	FALSE	FALSE	40.7063	9.67781	2734321	6.03041	1703801	FALSE	441	173	36	1.26333	0.422986
1747	221	FALSE	FALSE	40.1995	7.53447	2050233	5.60048	1523967	FALSE	656	167	36	0.517144	0.342747
1748	223	FALSE	FALSE	39.9249	7.15474	1907283	5.37842	1433757	FALSE	762	166	36	0.384945	0.301303
1749	232	FALSE	FALSE	41.3401	13.7199	4060261	7.12235	2107780	FALSE	817	74	36	2.67057	0.626781
1750	234	FALSE	FALSE	39.8246	7.33052	1939447	5.66834	1499682	FALSE	924	71	36	0.446139	0.355412
1751	6	FALSE	FALSE	25	16.3644	1071045	36.6887	2401270	FALSE	708	694	37	3.59121	6.14487
1752	11	FALSE	FALSE	39.6611	18.4641	4825146	28.1924	7367394	TRUE	820	641	37	4.32222	4.55917
1753	18	FALSE	FALSE	26.0768	13.8573	1029270	7.62038	566016	FALSE	135	634	37	2.71838	0.71973
1754	22	FALSE	FALSE	40.1123	9.16665	2478183	12.8401	3471302	TRUE	326	629	37	1.08538	1.69391
1755	27	FALSE	FALSE	41.4005	20.5744	6115508	13.8951	4130146	FALSE	544	622	37	5.05691	1.8908
1756	29	FALSE	FALSE	40.8167	13.5047	3846676	7.70908	2195856	FALSE	436	621	37	2.59563	0.736285
1757	39	FALSE	FALSE	41.2311	22.0031	6460199	9.63591	2829142	FALSE	166	536	37	5.55429	1.0959
1758	40	FALSE	FALSE	42	20.3646	6319935	10.4857	3254130	FALSE	491	535	37	4.98387	1.2545
1759	41	FALSE	FALSE	39.9625	20.068	5364763	8.14497	2177387	FALSE	706	532	37	4.88061	0.817636
1760	54	FALSE	FALSE	40.4475	18.0642	5007066	9.36505	2595816	FALSE	434	438	37	4.18301	1.04534
1761	55	FALSE	FALSE	41.2311	20.4571	6006286	10.053	2951605	FALSE	651	436	37	5.01606	1.17374
1762	57	FALSE	FALSE	41.2311	15.9067	4670279	8.56605	2515028	FALSE	760	433	37	3.43188	0.896224
1763	59	FALSE	FALSE	39.2938	6.81595	1732151	4.90953	1247670	FALSE	166	347	37	0.266995	0.213793
1764	60	FALSE	FALSE	41.0122	11.4211	3300157	6.69282	1933913	FALSE	381	345	37	1.87024	0.546616
1765	61	FALSE	FALSE	40.8044	20.9103	5950726	9.781	2783514	FALSE	813	343	37	5.17384	1.12298
1766	63	FALSE	FALSE	40.4969	12.6077	3507453	10.1412	2821252	FALSE	706	341	37	2.28337	1.19019
1767	70	FALSE	FALSE	41.0366	21.8513	6325259	9.45304	2736361	FALSE	229	257	37	5.50143	1.06177
1768	71	FALSE	FALSE	41.4367	20.8374	6209940	10.8412	3230899	FALSE	543	254	37	5.14846	1.32085
1769	72	FALSE	FALSE	41	9.20264	2656761	11.6227	3355415	FALSE	116	253	37	1.0979	1.46669
1770	74	FALSE	FALSE	41.3401	17.1441	5073600	10.8778	3219175	FALSE	651	248	37	3.86266	1.32768
1771	75	FALSE	FALSE	40.3113	8.0499	2208814	11.8678	3256418	FALSE	758	247	37	0.696588	1.51245
1772	97	FALSE	FALSE	40.8044	19.3485	5506276	11.0431	3142689	FALSE	171	168	37	4.63012	1.35853
1773	100	FALSE	FALSE	40.4969	14.2557	3965905	8.8368	2458381	FALSE	386	164	37	2.85708	0.946754
1774	101	FALSE	FALSE	39.3954	6.79675	1740714	5.67272	1452840	FALSE	487	161	37	0.260312	0.35623
1775	102	FALSE	FALSE	41.4005	15.8866	4722099	7.92357	2355188	FALSE	275	158	37	3.42487	0.776314
1776	103	FALSE	FALSE	39.8121	7.44425	1967675	5.58611	1476529	FALSE	705	154	37	0.485734	0.340065
1777	112	FALSE	FALSE	30.2655	18.3983	2136528	9.96596	1157313	FALSE	111	59	37	4.29929	1.15749
1778	74	FALSE	FALSE	39.598	13.4449	3496743	4.6991	1222143	FALSE	217	649	38	2.5748	0.174518
1779	75	FALSE	FALSE	27.2029	30.6851	2587404	31.331	2641862	FALSE	751	645	38	8.57688	5.14493
1780	76	FALSE	FALSE	41	13.2383	3821845	10.8554	3133892	FALSE	434	648	38	2.5029	1.32348
1781	78	FALSE	FALSE	31.3209	8.66293	1114954	22.8253	2937705	FALSE	128	646	38	0.91001	3.55748
1782	79	FALSE	FALSE	40.8534	17.4505	4984026	10.278	2935506	FALSE	553	645	38	3.96933	1.21574
1783	130	FALSE	FALSE	41.4849	20.3695	6091737	10.0216	2997064	FALSE	271	555	38	4.98558	1.16787
1784	132	FALSE	FALSE	40.2616	20.4775	5598086	8.28518	2264984	FALSE	596	552	38	5.02316	0.843804
1785	134	FALSE	FALSE	40.05	33.3538	8975118	28.3617	7631818	TRUE	821	545	38	9.50595	4.59077
1786	138	FALSE	FALSE	42.4382	18.1043	5796169	9.73629	3117113	FALSE	435	458	38	4.19696	1.11463
1787	140	FALSE	FALSE	40.8044	9.38547	2670951	12.4707	3548951	FALSE	221	458	38	1.16156	1.62496
1788	141	FALSE	FALSE	29.4279	16.324	1742580	27.4926	2934816	FALSE	130	455	38	3.57716	4.42856
1789	164	FALSE	FALSE	40.3113	8.03544	2204845	12.2399	3358521	FALSE	174	369	38	0.691552	1.5819
1790	166	FALSE	FALSE	40.3609	14.1444	3895435	4.46959	1230944	FALSE	379	367	38	2.81836	0.131685
1791	168	FALSE	FALSE	41.1096	9.82445	2859083	12.272	3571355	FALSE	596	363	38	1.31438	1.58788
1792	199	FALSE	FALSE	40.1995	13.8426	3766758	4.93603	1343163	FALSE	542	273	38	2.71327	0.218739
1793	200	FALSE	FALSE	41.3401	14.7061	4352098	10.5154	3111910	FALSE	436	271	38	3.01389	1.26004
1794	201	FALSE	FALSE	39.4081	16.0846	4123406	12.1247	3108268	TRUE	758	269	38	3.49381	1.5604
1795	202	FALSE	FALSE	42.0119	20.1688	6264483	12.8836	4001688	FALSE	653	267	38	4.91569	1.70203
1796	204	FALSE	FALSE	41.7732	21.0718	6434020	9.79254	2990040	FALSE	165	187	38	5.23005	1.12513
1797	206	FALSE	FALSE	41.5933	10.4186	3140276	11.0595	3333455	FALSE	488	182	38	1.52124	1.36159
1798	209	FALSE	FALSE	42.9418	7.46492	2476027	16.3916	5436908	FALSE	707	177	38	0.492932	2.35674
1799	212	FALSE	FALSE	26.2488	13.536	1025434	6.89236	522138	FALSE	134	99	38	2.60653	0.583856
1800	213	FALSE	FALSE	40.6079	8.51057	2387143	11.3428	3181544	TRUE	326	93	38	0.856968	1.41445
1801	217	FALSE	FALSE	41.5933	13.0756	3941112	6.77897	2043250	FALSE	435	86	38	2.44624	0.562694
1802	4	FALSE	FALSE	20	25.1529	842883	50.2303	1683234	FALSE	654	697	39	6.65089	8.67219
1803	7	FALSE	FALSE	34	8.94576	1472796	25.6031	4215201	FALSE	596	636	39	1.00847	4.07592
1804	9	FALSE	FALSE	40.4599	15.4795	4294557	11.2542	3122316	FALSE	380	631	39	3.28315	1.39793
1805	10	FALSE	FALSE	40.8044	8.08703	2301436	21.4857	6114489	FALSE	490	628	39	0.709513	3.30748
1806	11	FALSE	FALSE	40.6079	8.37398	2348830	12.6875	3558743	FALSE	272	628	39	0.809414	1.66543
1807	12	FALSE	FALSE	40.7922	9.40032	2672767	22.5802	6420155	FALSE	706	626	39	1.16673	3.51173
1808	13	FALSE	FALSE	40.4599	12.2186	3389880	12.8198	3556661	FALSE	817	625	39	2.1479	1.69012
1809	37	FALSE	FALSE	40.7922	16.1179	4582748	9.85729	2802698	FALSE	219	538	39	3.50539	1.13721
1810	38	FALSE	FALSE	41.4005	14.1121	4194668	7.31694	2174875	FALSE	116	538	39	2.80711	0.663097
1811	39	FALSE	FALSE	40.025	9.44863	2537763	5.66593	1521786	FALSE	331	537	39	1.18354	0.354962
1812	40	FALSE	FALSE	40.8044	14.6952	4182007	10.198	2902193	FALSE	544	533	39	3.01009	1.20081
1813	41	FALSE	FALSE	40.05	18.7117	5035092	8.03145	2161172	FALSE	760	532	39	4.4084	0.79645
1814	45	FALSE	FALSE	42.0476	20.3747	6344577	9.72111	3027108	FALSE	167	447	39	4.98737	1.1118
1815	46	FALSE	FALSE	40.4475	8.12856	2253084	12.1634	3371473	FALSE	816	441	39	0.723973	1.56762
1816	47	FALSE	FALSE	42.4382	18.5384	5935145	16.7818	5372769	FALSE	708	441	39	4.34808	2.42957
1817	48	FALSE	FALSE	40.7063	14.1602	4000739	9.10751	2573192	FALSE	597	439	39	2.82383	0.997279
1818	49	FALSE	FALSE	40.7063	9.3236	2634243	12.7145	3592302	FALSE	390	439	39	1.14002	1.67047
1819	50	FALSE	FALSE	39.9625	20.0576	5361985	7.80655	2086917	FALSE	492	437	39	4.87699	0.754475
1820	53	FALSE	FALSE	41.3401	14.6804	4344487	11.2153	3319032	FALSE	550	351	39	3.00494	1.39066
1821	55	FALSE	FALSE	39.4588	6.91822	1780393	5.7461	1478751	FALSE	338	351	39	0.302601	0.369926
1822	56	FALSE	FALSE	28.1603	15.254	1426864	28.8025	2694194	FALSE	131	349	39	3.20465	4.67304
1823	59	FALSE	FALSE	43.4166	8.6293	2958226	16.0772	5511445	FALSE	652	348	39	0.898302	2.29806
1824	60	FALSE	FALSE	40.2492	7.86116	2147078	12.4155	3390977	FALSE	491	263	39	0.63088	1.61466
1825	62	FALSE	FALSE	39.6232	10.2307	2665894	5.84989	1524355	FALSE	595	260	39	1.45581	0.389296
1826	63	FALSE	FALSE	41.0122	12.2364	3535746	7.1913	2077949	FALSE	390	260	39	2.15409	0.639648
1827	64	FALSE	FALSE	41.3038	11.272	3327037	11.572	3415597	FALSE	272	260	39	1.81833	1.45724
1828	66	FALSE	FALSE	40.8167	14.6056	4160271	10.0739	2869437	FALSE	706	256	39	2.97892	1.17763
1829	69	FALSE	FALSE	40.3113	8.38551	2300903	12.1876	3344153	FALSE	543	168	39	0.813429	1.57212
1830	70	FALSE	FALSE	40.8534	8.43743	2409814	11.4767	3277867	FALSE	435	168	39	0.831504	1.43946
1831	71	FALSE	FALSE	40.8167	14.8269	4223285	8.54146	2432950	FALSE	326	167	39	3.05594	0.891634
1832	83	FALSE	FALSE	41.1096	15.309	4455185	10.8324	3152419	FALSE	272	75	39	3.22379	1.3192
1833	88	FALSE	FALSE	40.4969	7.86934	2189237	12.4302	3458052	FALSE	596	72	39	0.633727	1.6174
1834	8	FALSE	FALSE	40.2244	19.3978	5288207	10.5385	2873007	FALSE	532	657	4	4.64727	1.26436
1835	9	FALSE	FALSE	41	8.76241	2529669	32.032	9247494	FALSE	204	657	4	0.944642	5.27577
1836	13	FALSE	FALSE	39.6232	21.1165	5502496	10.252	2671455	FALSE	314	654	4	5.24562	1.21088
1837	14	FALSE	FALSE	39.9249	8.55485	2280517	13.5463	3611113	FALSE	150	567	4	0.872381	1.8257
1838	16	FALSE	FALSE	40.2244	21.0766	5745886	9.36376	2552740	FALSE	587	563	4	5.23174	1.0451
1839	18	FALSE	FALSE	40.3113	21.5879	5923512	9.50681	2608575	FALSE	806	561	4	5.40975	1.0718
1840	26	FALSE	FALSE	40.7063	8.82697	2493929	13.2649	3747812	FALSE	207	468	4	0.967119	1.7732
1841	27	FALSE	FALSE	20.2237	5.5828	193431	7.07601	245167	TRUE	921	431	4	-0.162314	0.618131
1842	28	FALSE	FALSE	21.9317	4.26107	188289	5.89895	260664	TRUE	946	373	4	-0.622466	0.398452
1843	32	FALSE	FALSE	41.3401	8.68672	2570735	28.282	8369741	FALSE	259	378	4	0.91829	4.57589
1844	34	FALSE	FALSE	41.4005	7.79294	2316361	28.857	8577406	FALSE	477	376	4	0.607129	4.68321
1845	35	FALSE	FALSE	41.4367	12.758	3802128	12.133	3615880	FALSE	806	376	4	2.33568	1.56195
1846	52	FALSE	FALSE	41.2311	8.73943	2565933	28.1937	8277784	FALSE	204	103	4	0.936644	4.55941
1847	57	FALSE	FALSE	25.9615	11.6046	850565	7.3685	540079	FALSE	117	94	4	1.93412	0.672719
1848	63	FALSE	FALSE	23	16.6437	848248	79.1859	4035710	FALSE	259	26	4	3.68847	14.0763
1849	64	FALSE	FALSE	25	18.3689	1202244	35.8186	2344324	FALSE	161	26	4	4.28908	5.98248
1850	8	FALSE	FALSE	37.855	15.7196	3571894	5.06197	1150211	TRUE	170	610	40	3.36673	0.242243
1851	9	FALSE	FALSE	39.5601	20.3009	5264727	9.03187	2342275	FALSE	382	608	40	4.96169	0.983162
1852	10	FALSE	FALSE	39.4462	14.285	3672690	13.818	3552607	FALSE	490	605	40	2.8673	1.87641
1853	13	FALSE	FALSE	29.0172	29.8588	3055828	16.0086	1638363	FALSE	604	604	40	8.28919	2.28526
1854	15	FALSE	FALSE	40.8044	12.2717	3492320	19.5991	5577570	FALSE	656	514	40	2.16637	2.95536
1855	16	FALSE	FALSE	39.2938	8.55828	2174933	4.80052	1219967	FALSE	544	514	40	0.873575	0.193448
1856	17	FALSE	FALSE	41.3401	13.0072	3849329	11.7076	3464721	FALSE	327	514	40	2.42243	1.48254
1857	18	FALSE	FALSE	40.1123	19.764	5343149	7.5089	2030013	FALSE	435	513	40	4.77476	0.698923
1858	19	FALSE	FALSE	40.1622	19.0263	5162898	10.0629	2730626	FALSE	763	512	40	4.51793	1.17558
1859	20	FALSE	FALSE	39.5601	12.2844	3185757	12.4203	3221006	FALSE	220	510	40	2.17078	1.61555
1860	23	FALSE	FALSE	40.3113	8.36252	2294593	12.2107	3350491	FALSE	491	422	40	0.805423	1.57644
1861	24	FALSE	FALSE	41.0488	21.3264	6178819	10.7334	3109750	FALSE	272	422	40	5.3187	1.30072
1862	25	FALSE	FALSE	41.5933	20.7682	6259753	9.62445	2900906	FALSE	383	419	40	5.12438	1.09376
1863	26	FALSE	FALSE	40.2244	20.1041	5480767	8.05497	2195939	FALSE	818	418	40	4.89318	0.800839
1864	27	FALSE	FALSE	40.6079	16.9123	4743749	10.2401	2872255	FALSE	600	417	40	3.78196	1.20865
1865	59	FALSE	FALSE	42.0119	18.1662	5642463	9.59743	2980990	FALSE	221	331	40	4.21849	1.08871
1866	62	FALSE	FALSE	41.4849	13.034	3897966	11.3624	3398060	FALSE	435	328	40	2.43177	1.41812
1867	64	FALSE	FALSE	40.2492	8.06909	2203867	6.02538	1645681	FALSE	762	324	40	0.703267	0.422048
1868	65	FALSE	FALSE	41	19.0344	5495159	8.09003	2335556	FALSE	381	238	40	4.52078	0.807382
1869	66	FALSE	FALSE	41.2311	12.7538	3744581	6.86933	2016864	FALSE	170	236	40	2.33423	0.579559
1870	67	FALSE	FALSE	42.4382	7.8596	2516284	15.982	5116706	FALSE	491	235	40	0.630336	2.28029
1871	69	FALSE	FALSE	40.6079	14.5193	4072525	5.29002	1483805	FALSE	272	234	40	2.94885	0.284805
1872	70	FALSE	FALSE	40.2492	17.9441	4900989	9.8949	2702542	FALSE	817	231	40	4.1412	1.14423
1873	93	FALSE	FALSE	40.7063	14.2312	4020816	9.60506	2713766	FALSE	327	144	40	2.84857	1.09014
1874	97	FALSE	FALSE	33.9411	7.73375	1266652	23.2552	3808798	FALSE	596	56	40	0.586521	3.63772
1875	98	FALSE	FALSE	41.0366	20.3863	5901199	10.7467	3110828	FALSE	170	53	40	4.99142	1.3032
1876	99	FALSE	FALSE	41.0488	15.1987	4403465	10.0227	2903838	FALSE	381	52	40	3.18539	1.16808
1877	100	FALSE	FALSE	40.7063	8.08804	2285154	11.5965	3276418	FALSE	271	50	40	0.709864	1.46181
1878	101	FALSE	FALSE	41.2311	7.51819	2207371	19.259	5654523	FALSE	489	50	40	0.511477	2.89189
1879	102	FALSE	FALSE	40.7922	8.6049	2446607	20.6714	5877435	FALSE	707	47	40	0.889805	3.15549
1880	103	FALSE	FALSE	40.4599	11.5078	3192659	11.7786	3267794	FALSE	817	46	40	1.90042	1.49579
1881	1	FALSE	FALSE	40.4599	20.7411	5754323	8.72882	2421683	FALSE	282	682	41	5.11495	0.926602
1882	2	FALSE	FALSE	43.9318	9.23658	3280467	17.185	6103441	FALSE	167	682	41	1.10972	2.50482
1883	3	FALSE	FALSE	40.6079	11.5692	3245053	13.5967	3813769	FALSE	710	681	41	1.9218	1.83512
1884	4	FALSE	FALSE	40.7063	9.89369	2795313	13.6649	3860809	FALSE	609	678	41	1.33849	1.84784
1885	5	FALSE	FALSE	40.4969	17.1619	4774416	10.4838	2916578	FALSE	391	678	41	3.86887	1.25414
1886	10	FALSE	FALSE	40.3113	20.8919	5732530	7.73178	2121524	FALSE	337	586	41	5.16743	0.74052
1887	12	FALSE	FALSE	41.6173	20.7242	6257319	12.2037	3684686	FALSE	224	585	41	5.10905	1.57512
1888	13	FALSE	FALSE	31.3209	8.8022	1132879	23.7316	3054355	FALSE	127	582	41	0.958497	3.72664
1889	15	FALSE	FALSE	40.8044	9.10236	2590384	12.6588	3602480	FALSE	172	496	41	1.06299	1.66006
1890	17	FALSE	FALSE	41	10.7834	3113113	19.7492	5701517	FALSE	709	495	41	1.64823	2.98339
1891	18	FALSE	FALSE	41.0122	10.1444	2931257	19.4987	5634207	FALSE	602	494	41	1.42577	2.93662
1892	19	FALSE	FALSE	41	12.2484	3536073	10.7183	3094321	FALSE	383	494	41	2.15828	1.2979
1893	20	FALSE	FALSE	41.6773	20.5591	6234364	10.3598	3141505	FALSE	278	493	41	5.05157	1.23099
1894	23	FALSE	FALSE	32.0156	8.40077	1154765	24.7158	3397413	FALSE	763	412	41	0.818741	3.91031
1895	24	FALSE	FALSE	39.2938	6.83316	1736525	5.00241	1271274	FALSE	437	403	41	0.272987	0.231128
1896	25	FALSE	FALSE	40.7922	11.8863	3379611	10.3514	2943195	FALSE	546	402	41	2.03222	1.22944
1897	26	FALSE	FALSE	40.2244	20.3169	5538779	7.13276	1944528	FALSE	328	402	41	4.96726	0.628724
1898	28	FALSE	FALSE	41.0366	16.3119	4721781	12.1098	3505396	FALSE	227	401	41	3.57294	1.5576
1899	31	FALSE	FALSE	40.8534	13.372	3819175	10.2106	2916252	FALSE	495	312	41	2.54944	1.20316
1900	32	FALSE	FALSE	40.8167	7.79381	2219990	20.8444	5937334	FALSE	382	311	41	0.607432	3.18779
1901	33	FALSE	FALSE	40.8167	8.71869	2483432	12.1716	3466949	FALSE	172	311	41	0.929422	1.56914
1902	34	FALSE	FALSE	41.0122	13.974	4037824	9.54198	2757187	FALSE	710	309	41	2.75901	1.07837
1903	36	FALSE	FALSE	43.8292	9.91336	3496233	17.0908	6027577	FALSE	278	310	41	1.34534	2.48724
1904	48	FALSE	FALSE	40.2492	17.6225	4813152	11.6771	3189294	TRUE	708	122	41	4.02923	1.47684
1905	49	FALSE	FALSE	39.6232	22.0745	5752124	13.4696	3509889	TRUE	500	123	41	5.57914	1.8114
1906	51	FALSE	FALSE	33.8378	19.2863	3130016	16.7557	2719312	FALSE	548	36	41	4.60847	2.42469
1907	12	FALSE	FALSE	40.6079	15.0286	4215401	10.9659	3075843	FALSE	365	662	42	3.12618	1.34412
1908	13	FALSE	FALSE	40.8534	8.27281	2362796	29.3737	8389418	FALSE	691	661	42	0.774192	4.77964
1909	14	FALSE	FALSE	39.8246	8.54694	2261279	5.91668	1565385	FALSE	260	661	42	0.869629	0.40176
1910	126	FALSE	FALSE	40.2492	22.1618	6052940	9.20943	2515323	FALSE	312	572	42	5.60955	1.0163
1911	129	FALSE	FALSE	40.2616	18.3271	5010212	10.2415	2799801	FALSE	96	571	42	4.27451	1.20892
1912	133	FALSE	FALSE	39.4462	22.2104	5710300	7.00647	1801368	FALSE	205	569	42	5.62645	0.605153
1913	134	FALSE	FALSE	39.8246	15.6807	4148679	10.6099	2807088	FALSE	747	567	42	3.35321	1.27768
1914	137	FALSE	FALSE	40.025	10.2	2739580	12.175	3270031	FALSE	586	474	42	1.44514	1.56978
1915	138	FALSE	FALSE	41	10.0479	2900795	19.4779	5623191	FALSE	476	475	42	1.39219	2.93275
1916	140	FALSE	FALSE	40.8044	8.13558	2315254	19.537	5559909	FALSE	372	473	42	0.726417	2.94377
1917	142	FALSE	FALSE	42.1545	14.0947	4422565	17.8065	5587263	FALSE	804	469	42	2.80103	2.62081
1918	182	FALSE	FALSE	40.8044	16.7349	4762479	11.8316	3367083	FALSE	176	375	42	3.72021	1.50569
1919	184	FALSE	FALSE	41.0366	8.82373	2554194	20.7624	6010074	FALSE	396	373	42	0.96599	3.17248
1920	186	FALSE	FALSE	40.6079	8.6019	2412758	23.2623	6524864	FALSE	613	372	42	0.888761	3.63904
1921	187	FALSE	FALSE	41.1096	8.21446	2390548	20.7749	6045865	FALSE	718	371	42	0.753877	3.17482
1922	188	FALSE	FALSE	39.9249	19.9758	5325082	6.9202	1844760	FALSE	283	370	42	4.84852	0.589052
1923	190	FALSE	FALSE	41.5933	20.0171	6033357	12.6337	3807937	FALSE	508	366	42	4.86288	1.65539
1924	345	FALSE	FALSE	41	14.2496	4113796	7.6624	2212101	FALSE	608	187	42	2.85497	0.727572
1925	346	FALSE	FALSE	40.3113	18.6296	5111779	8.53248	2341229	FALSE	501	187	42	4.37983	0.889958
1926	347	FALSE	FALSE	41.0488	9.77594	2832350	18.5898	5385966	FALSE	715	186	42	1.2975	2.767
1927	349	FALSE	FALSE	40.7063	13.7136	3874568	8.95917	2531279	FALSE	282	186	42	2.66836	0.969593
1928	372	FALSE	FALSE	40.1123	8.40321	2271789	4.81122	1300701	FALSE	558	94	42	0.81959	0.195444
1929	131	FALSE	FALSE	41.3401	8.71922	2580354	30.3993	8996319	FALSE	445	648	43	0.929606	4.97105
1930	133	FALSE	FALSE	41.5933	9.4053	2834851	22.2012	6691663	FALSE	664	646	43	1.16846	3.441
1931	134	FALSE	FALSE	42.0476	14.5637	4535073	18.8001	5854254	FALSE	556	646	43	2.96433	2.80624
1932	135	FALSE	FALSE	40.4599	8.5441	2370435	12.8979	3578334	FALSE	280	556	43	0.86864	1.7047
1933	136	FALSE	FALSE	40.7063	20.7185	5853698	7.79051	2201093	FALSE	172	556	43	5.10706	0.751482
1934	139	FALSE	FALSE	40.5216	15.1168	4213156	9.41227	2623269	FALSE	390	556	43	3.15687	1.05416
1935	141	FALSE	FALSE	41.1096	10.7234	3120698	13.4137	3903615	FALSE	718	554	43	1.62735	1.80096
1936	147	FALSE	FALSE	41.4849	20.8199	6226416	10.1759	3043205	FALSE	335	463	43	5.14236	1.19667
1937	151	FALSE	FALSE	40.8167	15.123	4307638	11.398	3246601	FALSE	553	463	43	3.15904	1.42476
1938	152	FALSE	FALSE	40.7063	14.681	4147907	11.3326	3201862	FALSE	881	461	43	3.00517	1.41256
1939	161	FALSE	FALSE	41.0366	8.02833	2323950	19.8551	5747429	FALSE	170	372	43	0.689077	3.00314
1940	162	FALSE	FALSE	40.2244	20.0734	5472405	8.12968	2216305	FALSE	607	371	43	4.8825	0.814781
1941	172	FALSE	FALSE	41.0488	9.66099	2799047	12.2901	3560776	FALSE	553	279	43	1.25748	1.59126
1942	173	FALSE	FALSE	41.4005	14.1933	4218785	7.48203	2223945	FALSE	444	278	43	2.83536	0.693908
1943	174	FALSE	FALSE	41.3401	9.42417	2788976	28.8434	8535875	FALSE	883	277	43	1.17503	4.68067
1944	175	FALSE	FALSE	41.4849	12.9421	3870465	11.8934	3556841	FALSE	773	277	43	2.39976	1.51721
1945	177	FALSE	FALSE	30	15.5116	1754326	24.8798	2813839	FALSE	380	196	43	3.29434	3.94092
1946	178	FALSE	FALSE	32.0156	8.56705	1177621	20.7615	2853867	FALSE	161	193	43	0.876628	3.17231
1947	179	FALSE	FALSE	31.0483	9.71775	1218344	21.6285	2711633	FALSE	50	189	43	1.27724	3.33412
1948	180	FALSE	FALSE	39.8121	6.50857	1720354	5.50785	1455842	FALSE	279	187	43	0.159983	0.325459
1949	181	FALSE	FALSE	41.6173	20.1856	6094689	9.47696	2861405	FALSE	498	186	43	4.92153	1.06623
1950	183	FALSE	FALSE	40.8044	14.0659	4002923	10.515	2992409	FALSE	826	185	43	2.79101	1.25997
1951	185	FALSE	FALSE	39.8121	8.0363	2124168	5.72445	1513096	FALSE	721	184	43	0.691854	0.365885
1952	186	FALSE	FALSE	29.9666	12.8704	1450757	22.7265	2561743	FALSE	324	102	43	2.3748	3.53904
1953	187	FALSE	FALSE	29.1204	14.0429	1452582	25.9787	2687196	FALSE	214	103	43	2.78302	4.14601
1954	188	FALSE	FALSE	30.3645	14.6072	1712983	26.6137	3120979	TRUE	104	103	43	2.97948	4.26454
1955	192	FALSE	FALSE	40.4475	21.4027	5932416	8.87918	2461140	FALSE	773	94	43	5.34526	0.954664
1956	194	FALSE	FALSE	40.4969	17.6574	4912268	9.75892	2714915	FALSE	558	93	43	4.04138	1.11885
1957	195	FALSE	FALSE	39.8121	21.0583	5566159	6.63281	1753193	FALSE	667	91	43	5.22536	0.535414
1958	7	FALSE	FALSE	41.0366	10.0788	2917496	20.4977	5933444	FALSE	160	658	5	1.40293	3.12308
1959	9	FALSE	FALSE	42.19	8.254	2596469	39.6163	12462149	FALSE	261	656	5	0.767644	6.69126
1960	14	FALSE	FALSE	41.6173	9.1001	2747620	36.3083	10962678	FALSE	315	565	5	1.06221	6.07388
1961	15	FALSE	FALSE	41.6773	7.59253	2302369	41.5677	12605054	FALSE	532	563	5	0.537357	7.05546
1962	19	FALSE	FALSE	30.1496	17.7197	2034186	11.4346	1312664	FALSE	102	552	5	4.06306	1.43158
1963	24	FALSE	FALSE	41.6773	10.3182	3128910	36.4714	11059639	FALSE	805	468	5	1.48629	6.10431
1964	27	FALSE	FALSE	41.5933	8.26274	2490472	20.8717	6290929	FALSE	314	379	5	0.770685	3.19287
1965	28	FALSE	FALSE	34.7131	9.47121	1659489	24.7936	4344183	FALSE	198	375	5	1.1914	3.92483
1966	32	FALSE	FALSE	40.4969	10.3428	2877350	6.54043	1819537	FALSE	424	373	5	1.49485	0.518174
1967	33	FALSE	FALSE	30.0167	11.4165	1293334	24.5661	2782998	TRUE	111	366	5	1.86866	3.88239
1968	36	FALSE	FALSE	41.0122	13.78	3981773	11.2795	3259249	FALSE	259	288	5	2.69148	1.40265
1969	37	FALSE	FALSE	41.0122	20.516	5928165	15.7477	4550357	FALSE	805	283	5	5.03657	2.23657
1970	39	FALSE	FALSE	41.2311	9.7762	2870332	19.4948	5723766	FALSE	477	282	5	1.29759	2.93591
1971	60	FALSE	FALSE	30.4138	9.71172	1144452	23.0143	2712057	FALSE	93	206	5	1.27514	3.59276
1972	72	FALSE	FALSE	40.6079	17.7295	4972979	10.7197	3006785	FALSE	532	190	5	4.06648	1.29817
1973	75	FALSE	FALSE	34.0147	8.51146	1403113	23.6116	3892369	FALSE	251	105	5	0.857276	3.70423
1974	78	FALSE	FALSE	41.2311	8.76272	2572771	19.8085	5815855	FALSE	369	101	5	0.944752	2.99445
1975	81	FALSE	FALSE	29	14.8064	1512629	26.8428	2742272	FALSE	600	81	5	3.04882	4.30729
1976	87	FALSE	FALSE	22	21.3457	952065	74.6602	3330014	FALSE	543	24	5	5.32542	13.2316
1977	53	FALSE	FALSE	39.8246	20.5358	5433200	8.2053	2170890	FALSE	751	650	6	5.04347	0.828895
1978	54	FALSE	FALSE	41.6293	10.5301	3182134	35.5062	10729768	FALSE	544	648	6	1.56005	5.92417
1979	61	FALSE	FALSE	40.4969	20.8101	5789331	13.2001	3672243	FALSE	479	555	6	5.13896	1.76109
1980	67	FALSE	FALSE	41.0122	8.25332	2384823	21.3509	6169398	FALSE	645	460	6	0.767406	3.2823
1981	68	FALSE	FALSE	28.7924	13.1833	1318089	30.6439	3063829	FALSE	419	449	6	2.48375	5.0167
1982	69	FALSE	FALSE	36.6197	13.9759	2874833	14.2645	2934187	FALSE	159	384	6	2.75969	1.95974
1983	73	FALSE	FALSE	41	15.0899	4356401	9.81893	2834683	FALSE	809	370	6	3.14753	1.13005
1984	82	FALSE	FALSE	29.2746	15.1135	1588267	24.3403	2557917	FALSE	109	267	6	3.15571	3.84024
1985	85	FALSE	FALSE	40.2244	21.3853	5830054	7.38344	2012866	FALSE	157	194	6	5.33923	0.675508
1986	91	FALSE	FALSE	38.833	8.11953	1991688	8.28588	2032495	FALSE	112	96	6	0.720827	0.843935
1987	94	FALSE	FALSE	40.7063	10.4161	2942909	12.9649	3663043	FALSE	535	92	6	1.52036	1.7172
1988	96	FALSE	FALSE	41.6173	6.6523	2008548	36.6679	11071249	FALSE	427	91	6	0.210022	6.14099
1989	104	FALSE	FALSE	17	26.9467	554550	68.6086	1411933	FALSE	591	20	6	7.27537	12.1022
1990	8	FALSE	FALSE	41.0488	10.4654	3032107	28.3609	8216910	FALSE	166	655	7	1.53753	4.59062
1991	12	FALSE	FALSE	41.1461	11.1789	3261920	31.234	9113844	FALSE	597	649	7	1.78593	5.12683
1992	19	FALSE	FALSE	40.2492	20.5612	5615770	8.61163	2352049	FALSE	758	559	7	5.0523	0.90473
1993	23	FALSE	FALSE	41.3401	14.1214	4179054	12.3067	3642035	FALSE	378	467	7	2.81032	1.59436
1994	31	FALSE	FALSE	41.8808	6.48308	1994868	26.6373	8196416	FALSE	116	378	7	0.151109	4.26894
1995	32	FALSE	FALSE	40.8044	11.7464	3342830	11.4908	3270084	FALSE	216	377	7	1.98349	1.44207
1996	35	FALSE	FALSE	41.6173	8.93958	2699153	41.092	12407038	FALSE	432	373	7	1.00632	6.96668
1997	36	FALSE	FALSE	41.0366	6.92407	2004303	35.6633	10323407	FALSE	650	372	7	0.304639	5.95349
1998	50	FALSE	FALSE	41.2311	8.88728	2609341	30.5337	8964805	FALSE	815	280	7	0.988115	4.99613
[truncated: 35 more rows]
