# Supplementary material for: Liquid–liquid phase separation underpins the formation of replication factories in rotaviruses
Source: EMBO J. 2021 Sep 15;40(21):e107711. doi: 10.15252/embj.2021107711 (PMC8561643; doi:10.15252/embj.2021107711)
Supplement: Supplementary file 8 — Source Data for Figure 4 [file EMBJ-40-e107711-s011.zip › Archive/Fig.4b_4HD_combined_df.xlsx.xlsx]

## Sheet: Sheet1
2	local index	dark	feature	radius	signal_0_pv	signal_0_sum	signal_1_pv	signal_1_sum	uneven	x	y	img_num	signal_0_pv_cvt	signal_1_pv_cvt
7	26	FALSE	TRUE	37.3363	20.897	4555821	14.1663	3088438	TRUE	877	559	11	5.16921	1.94142
9	82	FALSE	TRUE	41.4849	13.9639	4176052	14.1721	4238337	TRUE	139	308	13	2.7555	1.94251
11	495	FALSE	TRUE	26	13.2572	976023	47.9523	3530355	FALSE	215	351	14	2.50947	8.24704
13	176	FALSE	TRUE	19.2354	39.3018	1171665	68.7998	2051060	TRUE	515	96	15	11.5767	12.1379
14	12	FALSE	TRUE	36.6879	16.2101	3353056	36.4721	7544260	FALSE	217	632	16	3.53749	6.10444
15	215	FALSE	TRUE	36.0694	15.6632	3078826	36.0477	7085690	FALSE	375	545	16	3.3471	6.02524
18	384	FALSE	TRUE	15.2971	15.3607	230316	23.2713	348926	TRUE	289	200	16	3.2418	3.64073
19	81	FALSE	TRUE	34.8855	15.2663	2714921	38.9551	6927699	TRUE	121	262	18	3.20891	6.56786
20	125	FALSE	TRUE	35.4683	19.4919	3643040	71.6147	13384804	TRUE	171	164	18	4.68004	12.6633
23	149	FALSE	TRUE	27.2947	29.4528	2508703	23.3923	1992490	TRUE	452	68	18	8.14784	3.66331
24	306	FALSE	TRUE	41.7253	12.9736	3947724	24.861	7564952	TRUE	747	233	19	2.41073	3.93742
25	319	FALSE	TRUE	36.3593	16.9177	3406247	36.87	7423508	TRUE	804	226	19	3.78383	6.17871
26	337	FALSE	TRUE	35.3412	12.7748	2362032	37.7725	6984062	TRUE	519	129	19	2.34152	6.34714
28	118	FALSE	TRUE	35.7351	16.4445	3143375	39.9299	7632614	FALSE	154	477	2	3.61911	6.74979
31	166	FALSE	TRUE	34.2053	16.1998	2715665	37.8097	6338272	TRUE	744	393	2	3.53391	6.35409
32	9	FALSE	TRUE	44.2719	12.1047	4399722	43.9133	15961308	TRUE	395	671	21	2.10822	7.49322
33	6	FALSE	TRUE	38.5876	12.8139	3083983	18.1055	4357527	FALSE	481	682	22	2.35514	2.6766
34	7	FALSE	TRUE	39.5601	15.6882	4068479	26.9682	6993787	FALSE	147	679	22	3.35579	4.33069
35	20	FALSE	TRUE	41.6173	18.4194	5561425	32.9124	9937349	FALSE	260	495	22	4.30666	5.44009
37	2	FALSE	TRUE	33.2415	31.4146	4833527	7.45535	1147096	FALSE	795	688	23	8.83085	0.688928
40	5	FALSE	TRUE	37.5766	14.3603	3191575	8.93932	1986759	FALSE	582	684	23	2.89352	0.965889
41	8	FALSE	TRUE	38.0789	15.0565	3482290	13.081	3025385	FALSE	637	604	23	3.13589	1.73886
42	9	FALSE	TRUE	38.0132	13.7644	3166987	9.53358	2193544	FALSE	533	602	23	2.68603	1.0768
44	10	FALSE	TRUE	38.0526	14.6805	3388314	12.8484	2965450	FALSE	743	601	23	3.005	1.69546
47	13	FALSE	TRUE	36.6742	22.2342	4594019	11.5891	2394546	FALSE	202	596	23	5.63474	1.46043
48	17	FALSE	TRUE	32.6497	14.8714	2168091	14.9931	2185824	FALSE	793	499	23	3.07146	2.09573
53	18	FALSE	TRUE	35.3412	12.218	2259090	8.81035	1629017	FALSE	472	495	23	2.14769	0.941819
70	96	FALSE	TRUE	37.1214	13.9239	2983481	10.4456	2238194	FALSE	526	413	23	2.74158	1.24702
76	117	FALSE	TRUE	41.4367	19.4301	5790534	25.527	7607547	FALSE	695	122	23	4.65851	4.06172
77	318	FALSE	TRUE	34.7851	13.6337	2403702	17.4977	3084939	FALSE	309	238	24	2.64055	2.56317
81	319	FALSE	TRUE	33.6006	20.3924	3240386	31.3501	4981600	FALSE	51	150	24	4.99352	5.14851
82	22	FALSE	TRUE	34.7851	19.9589	3518869	25.7098	4532792	FALSE	469	429	27	4.84262	4.09584
83	25	FALSE	TRUE	33.1059	23.0684	3506079	16.3135	2479434	FALSE	212	347	27	5.92516	2.34217
84	26	FALSE	TRUE	34.1321	22.7511	3789477	16.5635	2758866	FALSE	316	345	27	5.81469	2.38883
85	308	FALSE	TRUE	23	27.9095	1422407	37.5309	1912764	TRUE	94	146	27	7.61056	6.30206
86	350	FALSE	TRUE	24.0208	49.1205	2851773	50.4093	2926599	TRUE	80	52	27	14.995	8.7056
87	352	FALSE	TRUE	19.6469	29.7403	944746	76.7822	2439102	TRUE	908	27	27	8.24795	13.6277
88	351	FALSE	TRUE	24.8395	28.6775	1841014	25.828	1658089	TRUE	431	390	28	7.87792	4.1179
90	434	FALSE	TRUE	36.0139	15.6254	3057237	12.1979	2386630	TRUE	779	297	28	3.33394	1.57406
91	260	FALSE	TRUE	33.2415	24.5441	3776408	66.4345	10221761	FALSE	364	543	29	6.43892	11.6964
92	413	FALSE	TRUE	32.5576	31.1412	4501759	17.1376	2477408	TRUE	703	36	29	8.73564	2.49597
93	319	FALSE	TRUE	36.7696	22.4099	4666527	15.7734	3284574	TRUE	915	62	3	5.69592	2.24136
94	173	FALSE	TRUE	33.1059	22.7217	3453387	15.5123	2357655	TRUE	693	244	30	5.80447	2.19263
95	176	FALSE	TRUE	34.9285	24.754	4418485	18.3668	3278395	TRUE	809	244	30	6.51199	2.72537
96	177	FALSE	TRUE	22	22.6511	1010289	27.2819	1216833	TRUE	919	229	30	5.77988	4.38923
98	113	FALSE	TRUE	36.6742	12.9014	2665680	23.5373	4863276	FALSE	340	215	31	2.38559	3.69037
101	39	FALSE	TRUE	27.4591	15.2177	1319758	63.7814	5531460	TRUE	431	432	32	3.192	11.2013
102	331	FALSE	TRUE	40.2244	22.3294	6087410	13.8218	3768080	FALSE	164	150	32	5.66788	1.87712
104	345	FALSE	TRUE	39.5601	15.1986	3941523	20.7804	5389082	FALSE	112	55	32	3.18536	3.17584
106	245	FALSE	TRUE	40.4599	22.9474	6366415	11.6489	3231820	FALSE	142	227	33	5.88304	1.47159
110	471	FALSE	TRUE	36.6197	13.2851	2732734	20.809	4280383	FALSE	465	118	34	2.51919	3.18117
111	324	FALSE	TRUE	38.6264	12.2827	2965077	21.0853	5090043	FALSE	579	238	37	2.17021	3.23274
112	133	FALSE	TRUE	38.3275	16.5741	3908874	27.5582	6499377	TRUE	245	487	38	3.66423	4.4408
113	340	FALSE	TRUE	38.4708	18.8998	4507522	21.9177	5227281	TRUE	295	455	38	4.47389	3.38809
114	365	FALSE	TRUE	35	14.6374	2628800	27.6467	4965196	TRUE	191	450	38	2.98999	4.45733
115	8	FALSE	TRUE	15.5563	67.6462	1066731	179.671	2833276	TRUE	537	553	39	21.4446	32.8302
116	17	FALSE	TRUE	36.6879	17.7999	3681924	42.3354	8757090	TRUE	345	488	39	4.09099	7.19873
117	21	FALSE	TRUE	35.7771	14.5618	2793310	38.1873	7325253	TRUE	297	476	39	2.96366	6.42456
120	45	FALSE	TRUE	37.1618	14.5442	3126582	30.9893	6661797	FALSE	641	278	39	2.95754	5.08117
121	88	FALSE	TRUE	39.4462	12.4564	3202537	20.7253	5328478	FALSE	418	102	39	2.23066	3.16555
122	115	FALSE	TRUE	38.6005	18.3476	4420262	20.3083	4892624	TRUE	814	430	4	4.28167	3.08773
123	160	FALSE	TRUE	32.2025	13.8466	1936861	64.3586	9002503	TRUE	668	346	4	2.71465	11.309
124	214	FALSE	TRUE	35.7771	18.952	3635461	42.2135	8097579	TRUE	719	255	4	4.49209	7.17599
125	16	FALSE	TRUE	27.6586	14.9245	1322762	49.1571	4356793	TRUE	428	557	40	3.08994	8.47189
127	25	FALSE	TRUE	34.9285	18.6249	3324465	18.722	3341807	TRUE	494	442	40	4.37819	2.79168
129	33	FALSE	TRUE	29.4109	15.1262	1611914	44.1342	4703144	TRUE	420	334	40	3.16014	7.53446
130	54	FALSE	TRUE	34.2345	14.1864	2384256	25.1126	4220582	TRUE	155	56	40	2.83297	3.98438
131	202	FALSE	TRUE	28.2312	15.1722	1429966	25.4295	2396703	TRUE	215	627	41	3.17618	4.04352
132	439	FALSE	TRUE	38.9102	17.358	4283286	27.2412	6722081	TRUE	131	429	41	3.93713	4.38164
133	643	FALSE	TRUE	37.6563	13.9846	3127904	25.3807	5676846	TRUE	846	173	41	2.76271	4.03442
143	661	FALSE	TRUE	39.6232	12.9125	3364711	21.0585	5487390	FALSE	137	50	41	2.38946	3.22774
144	520	FALSE	TRUE	36.8917	15.5795	3276652	30.3361	6380216	FALSE	230	52	6	3.31798	4.95925
146	114	FALSE	TRUE	38.6394	14.0872	3404102	25.4776	6156548	FALSE	413	552	7	2.79842	4.0525
147	531	FALSE	TRUE	35.2278	10.8393	1984947	34.8505	6381982	FALSE	193	372	7	1.66771	5.8018
148	702	FALSE	TRUE	35.7351	8.84751	1691205	27.8434	5322265	TRUE	911	287	7	0.974271	4.49402
149	720	FALSE	TRUE	38.4708	16.5452	3945971	26.3697	6289072	TRUE	859	267	7	3.65417	4.21899
150	928	FALSE	TRUE	35.1141	10.9007	1976909	37.7998	6855234	FALSE	904	91	7	1.68906	6.35223
151	42	FALSE	TRUE	25.5539	8.27419	578341	162.527	11360176	TRUE	807	703	9	0.774673	29.6307
153	76	FALSE	TRUE	23	7.19615	366752	138.965	7082333	TRUE	395	577	9	0.399361	25.233
154	86	FALSE	TRUE	32.311	10.3772	1466292	40.3111	5695915	TRUE	315	545	9	1.50683	6.82092
155	90	FALSE	TRUE	36.2353	10.8285	2158008	42.3765	8445211	TRUE	230	493	9	1.66393	7.2064
157	196	FALSE	TRUE	38.6005	7.89109	1901099	44.2156	10652293	TRUE	194	325	9	0.641297	7.54964
158	211	FALSE	TRUE	34.0147	13.8528	2283638	42.1851	6954216	TRUE	152	274	9	2.71684	7.17069
159	258	FALSE	TRUE	39.2046	13.8079	3485195	29.2652	7386712	TRUE	127	179	9	2.70119	4.75939
160	5	FALSE	FALSE	20.025	40.9999	1379074	50.9375	1713336	FALSE	754	704	1	12.1679	8.80417
161	7	FALSE	FALSE	36.6742	14.0733	2907816	33.1759	6854800	FALSE	591	631	1	2.79358	5.48926
162	8	FALSE	FALSE	36.1248	16.6711	3292065	40.3124	7960547	FALSE	703	625	1	3.69799	6.82117
163	9	FALSE	FALSE	36.2353	16.8255	3353158	31.9814	6373574	FALSE	501	624	1	3.75175	5.26632
164	10	FALSE	FALSE	35.4401	9.00803	1679589	40.9624	7637624	FALSE	381	618	1	1.03015	6.94248
165	11	FALSE	FALSE	34.9857	13.8905	2491597	38.9759	6991285	FALSE	285	618	1	2.72994	6.57174
166	12	FALSE	FALSE	39.2046	16.5988	4189641	21.2335	5359452	FALSE	177	618	1	3.67284	3.2604
167	50	FALSE	FALSE	35.2278	9.23319	1690823	41.8981	7672559	FALSE	860	535	1	1.10854	7.11711
168	51	FALSE	FALSE	35.2278	13.4224	2457967	33.7841	6186686	FALSE	650	530	1	2.56698	5.60276
169	52	FALSE	FALSE	39.0512	16.8323	4198900	22.0702	5505525	FALSE	439	530	1	3.7541	3.41655
170	53	FALSE	FALSE	35.171	13.8883	2530994	39.3097	7163787	FALSE	550	527	1	2.72917	6.63403
171	54	FALSE	FALSE	36.2215	16.2943	3243593	32.3014	6429997	FALSE	339	525	1	3.56683	5.32605
172	55	FALSE	FALSE	38.2753	19.0787	4481189	21.5017	5050313	FALSE	228	524	1	4.53618	3.31046
173	58	FALSE	FALSE	36.2353	6.21308	1238205	19.9064	3967149	FALSE	714	439	1	0.0571116	3.01272
174	59	FALSE	FALSE	36.4006	12.037	2431814	33.5201	6772003	FALSE	396	437	1	2.08466	5.55349
175	60	FALSE	FALSE	35.171	12.7137	2316944	34.1914	6231037	FALSE	608	435	1	2.32026	5.67879
176	61	FALSE	FALSE	38	13.8437	3181932	26.608	6115780	FALSE	286	434	1	2.71365	4.26347
177	62	FALSE	FALSE	36.0555	17.0494	3347432	35.7292	7014990	FALSE	181	433	1	3.82969	5.96579
178	113	FALSE	FALSE	36.7967	11.9664	2497355	16.9065	3528338	FALSE	557	350	1	2.06009	2.45283
179	114	FALSE	FALSE	34.4819	7.19884	1236300	39.9228	6856183	FALSE	860	349	1	0.400297	6.74846
180	115	FALSE	FALSE	39.2173	8.8892	2245875	9.88764	2498135	FALSE	660	348	1	0.988782	1.14288
181	116	FALSE	FALSE	38.6394	13.745	3321423	11.7217	2832495	FALSE	339	341	1	2.67931	1.48518
182	118	FALSE	FALSE	38.8973	18.4627	4551368	19.9786	4925072	FALSE	224	336	1	4.32172	3.0262
183	176	FALSE	FALSE	37.6431	11.7441	2624001	23.9864	5359294	FALSE	501	248	1	1.98271	3.77418
184	188	FALSE	FALSE	36.7151	10.3454	2144715	21.1109	4376526	FALSE	395	246	1	1.49574	3.23751
185	194	FALSE	FALSE	32.5576	7.28602	1053265	34.4467	4979607	FALSE	605	244	1	0.430648	5.72643
186	201	FALSE	FALSE	36.4966	16.9241	3446278	30.8893	6290026	FALSE	288	244	1	3.78607	5.06249
187	202	FALSE	FALSE	37.8021	16.0929	3641419	30.2917	6854269	FALSE	167	243	1	3.49669	4.95098
188	262	FALSE	FALSE	37.7359	10.1644	2287902	28.5134	6418038	FALSE	554	156	1	1.43275	4.61907
189	263	FALSE	FALSE	37.7359	22.2174	5000890	10.1638	2287762	FALSE	222	155	1	5.62891	1.19442
190	264	FALSE	FALSE	36.3593	17.2085	3464804	29.7127	5982431	FALSE	449	153	1	3.88509	4.84291
191	265	FALSE	FALSE	30.5941	10.017	1201539	30.6455	3675949	FALSE	660	150	1	1.3814	5.01701
193	266	FALSE	FALSE	36.0555	17.1085	3359043	30.4664	5981693	FALSE	343	150	1	3.85027	4.98357
194	268	FALSE	FALSE	36.2215	12.9341	2574690	21.1597	4212093	FALSE	812	69	1	2.39698	3.24662
195	269	FALSE	FALSE	34.6699	15.2357	2659545	37.5846	6560778	FALSE	709	61	1	3.19827	6.31207
196	270	FALSE	FALSE	36.0139	20.2606	3964154	11.9144	2331160	FALSE	500	60	1	4.94765	1.52115
197	271	FALSE	FALSE	34.9857	11.9953	2151642	33.3395	5980247	FALSE	607	59	1	2.07013	5.51978
198	272	FALSE	FALSE	38.5876	12.9256	3110855	20.9588	5044247	FALSE	394	60	1	2.39401	3.20913
199	273	FALSE	FALSE	36.6197	9.08984	1869770	28.432	5848436	FALSE	186	58	1	1.05864	4.60389
200	274	FALSE	FALSE	34.9857	11.2568	2019187	37.1623	6665975	FALSE	289	53	1	1.81305	6.23326
201	118	FALSE	FALSE	30.8058	9.43474	1155362	35.3161	4324743	FALSE	741	695	10	1.17871	5.88869
202	120	FALSE	FALSE	35.6931	11.7394	2236091	37.8333	7206380	FALSE	907	629	10	1.98107	6.35849
203	121	FALSE	FALSE	30.8058	10.3636	1269109	35.5511	4353530	FALSE	776	625	10	1.50209	5.93256
204	122	FALSE	FALSE	38.5876	13.3647	3216538	30.726	7394968	FALSE	577	619	10	2.54688	5.03202
205	123	FALSE	FALSE	37.4433	9.54303	2098441	31.4416	6913784	FALSE	452	618	10	1.21641	5.16559
206	124	FALSE	FALSE	34.8281	10.9032	1929445	37.8246	6693516	FALSE	338	616	10	1.68993	6.35687
207	125	FALSE	FALSE	26.5707	26.4506	2078412	127.393	10010144	TRUE	252	616	10	7.10267	23.0733
208	126	FALSE	FALSE	33.6155	19.2334	3060285	26.6519	4240668	FALSE	685	604	10	4.59004	4.27166
209	180	FALSE	FALSE	30.6105	10.3577	1244408	35.4703	4261509	FALSE	529	530	10	1.50004	5.91748
210	198	FALSE	FALSE	38.833	17.5582	4306948	20.5086	5030689	FALSE	745	528	10	4.00682	3.12512
211	207	FALSE	FALSE	38.2099	12.2095	2853092	25.4397	5944698	FALSE	841	526	10	2.14472	4.04542
212	215	FALSE	FALSE	34.7131	13.5269	2370103	38.4583	6738438	FALSE	396	524	10	2.60336	6.47514
213	216	FALSE	FALSE	38.0132	8.49825	1955330	22.0973	5084277	FALSE	289	518	10	0.852678	3.42161
215	217	FALSE	FALSE	36.6742	10.2373	2115223	15.3436	3170287	FALSE	677	432	10	1.4581	2.16114
216	219	FALSE	FALSE	39.6989	9.03269	2367229	35.6934	9354288	FALSE	809	426	10	1.03874	5.95911
217	220	FALSE	FALSE	35.4683	7.16774	1339651	17.9658	3357807	FALSE	589	424	10	0.389469	2.65053
218	221	FALSE	FALSE	31	8.42813	1051732	33.0317	4121972	FALSE	338	415	10	0.828267	5.46235
219	253	FALSE	FALSE	38	6.27696	1442743	24.8898	5720854	FALSE	868	335	10	0.0793522	3.94279
220	256	FALSE	FALSE	36.7696	12.9407	2694708	28.6037	5956291	FALSE	623	331	10	2.39929	4.63593
221	260	FALSE	FALSE	33.541	14.56	2301322	13.9902	2211272	FALSE	734	325	10	2.96302	1.90856
222	261	FALSE	FALSE	33.3017	9.3626	1448380	37.471	5796698	FALSE	538	324	10	1.1536	6.29086
223	262	FALSE	FALSE	39.1152	13.2319	3317018	28.1176	7048621	FALSE	291	325	10	2.50066	4.54521
224	270	FALSE	FALSE	31.0161	9.72083	1214939	33.6545	4206243	FALSE	908	255	10	1.27831	5.57858
225	273	FALSE	FALSE	40.3113	16.8694	4628786	19.0825	5236053	FALSE	797	240	10	3.76702	2.85895
226	274	FALSE	FALSE	37.9473	11.676	2672561	24.6118	5633470	FALSE	684	237	10	1.959	3.89091
228	275	FALSE	FALSE	39.1152	9.29541	2330207	44.2639	11096239	FALSE	573	236	10	1.1302	7.55866
229	277	FALSE	FALSE	38.0132	10.739	2470902	20.3311	4677901	FALSE	370	226	10	1.63279	3.09198
230	361	FALSE	FALSE	38.0132	9.21712	2120731	29.5897	6808182	FALSE	532	149	10	1.10295	4.81995
231	369	FALSE	FALSE	38.4187	6.90017	1638997	24.0695	5717216	FALSE	742	148	10	0.296318	3.78969
232	371	FALSE	FALSE	38.0132	11.3934	2621465	24.3599	5604880	FALSE	853	146	10	1.86061	3.8439
234	379	FALSE	FALSE	36.6742	14.2295	2940103	31.893	6589732	FALSE	637	135	10	2.84798	5.24983
235	381	FALSE	FALSE	35.171	13.5309	2465864	37.1229	6765274	FALSE	688	55	10	2.60475	6.22591
236	382	FALSE	FALSE	31.0161	9.26094	1157461	33.3265	4165247	FALSE	905	54	10	1.1182	5.51736
237	383	FALSE	FALSE	38.3275	10.9595	2584708	23.7425	5599474	FALSE	801	52	10	1.70954	3.72866
238	384	FALSE	FALSE	35.3553	10.0737	1864846	34.8807	6457118	FALSE	578	42	10	1.40116	5.80743
239	385	FALSE	FALSE	38.1838	11.8904	2772816	23.1603	5400926	FALSE	267	42	10	2.03363	3.62
240	386	FALSE	FALSE	36.0555	10.5431	2070008	33.4368	6564911	FALSE	468	40	10	1.56458	5.53796
241	387	FALSE	FALSE	37.4833	14.5724	3214646	20.1676	4448950	FALSE	359	39	10	2.96734	3.06147
243	13	FALSE	FALSE	34.8855	13.903	2472481	47.1649	8387716	TRUE	815	666	11	2.7343	8.10009
244	21	FALSE	FALSE	37.4833	10.6369	2346483	30.2533	6673837	FALSE	374	656	11	1.59723	4.9438
246	22	FALSE	FALSE	21.0238	13.115	510494	10.4235	405728	TRUE	506	633	11	2.45997	1.24288
247	24	FALSE	FALSE	34.3657	12.9641	2203976	18.1246	3081289	FALSE	271	636	11	2.40744	2.68018
248	27	FALSE	FALSE	35.1283	11.1398	2022729	37.32	6776462	FALSE	650	558	11	1.7723	6.26269
249	28	FALSE	FALSE	37.1214	12.1727	2608251	16.3506	3503461	FALSE	560	555	11	2.13191	2.34909
250	29	FALSE	FALSE	35.3553	6.28953	1164318	22.5737	4178854	FALSE	453	555	11	0.0837262	3.51054
251	31	FALSE	FALSE	39.2046	11.9176	3008059	21.669	5469370	FALSE	228	552	11	2.04308	3.34167
252	33	FALSE	FALSE	37.1214	11.9092	2551783	15.6827	3360344	FALSE	608	475	11	2.04016	2.22444
254	34	FALSE	FALSE	38.2099	7.39988	1729190	25.9338	6060158	FALSE	710	473	11	0.470289	4.13764
255	36	FALSE	FALSE	35.2278	10.6594	1952003	37.5808	6881967	FALSE	820	463	11	1.60508	6.31137
256	37	FALSE	FALSE	38.4187	15.9814	3796070	20.6342	4901242	FALSE	382	456	11	3.4579	3.14855
258	38	FALSE	FALSE	36.6742	6.86403	1418244	29.849	6167401	FALSE	275	450	11	0.283734	4.86835
259	154	FALSE	FALSE	37.108	10.0699	2155328	19.4858	4170686	FALSE	327	363	11	1.39982	2.93422
260	155	FALSE	FALSE	33.6155	9.42622	1499836	36.5186	5810588	FALSE	781	362	11	1.17574	6.11312
262	157	FALSE	FALSE	37	11.8447	2513137	16.8097	3566587	FALSE	736	277	11	2.0177	2.43476
265	159	FALSE	FALSE	37.6962	10.7432	2410531	24.5208	5501914	FALSE	625	275	11	1.63423	3.87392
267	239	FALSE	FALSE	37.054	7.86086	1675191	39.2723	8369136	FALSE	795	179	11	0.630773	6.62705
268	240	FALSE	FALSE	38.5876	11.4972	2767092	13.2297	3184059	FALSE	675	179	11	1.89675	1.76662
269	253	FALSE	FALSE	37.7359	16.2117	3649066	24.3207	5474313	FALSE	458	174	11	3.53805	3.83658
270	258	FALSE	FALSE	33.2415	18.1397	2791013	24.3862	3752110	FALSE	565	172	11	4.20928	3.8488
271	269	FALSE	FALSE	37	15.4003	3267561	31.5115	6685942	FALSE	229	167	11	3.25559	5.17862
272	304	FALSE	FALSE	37.3631	14.9169	3259075	31.2436	6826181	FALSE	834	98	11	3.08727	5.12863
274	307	FALSE	FALSE	37.6431	16.4189	3668501	23.5328	5257954	FALSE	501	85	11	3.61021	3.68953
275	309	FALSE	FALSE	36.8782	10.8469	2278782	32.218	6768540	FALSE	281	77	11	1.67034	5.31047
276	67	FALSE	FALSE	37.2022	15.9669	3443599	34.8868	7524090	FALSE	798	670	12	3.45282	5.80857
278	89	FALSE	FALSE	37.4433	15.9817	3514251	25.7333	5658563	FALSE	466	657	12	3.45798	4.10022
279	100	FALSE	FALSE	37.0135	10.7849	2290798	33.787	7176614	FALSE	245	649	12	1.64877	5.60332
280	101	FALSE	FALSE	37.5899	9.2049	2047958	35.8626	7978916	FALSE	742	573	12	1.09869	5.99069
281	102	FALSE	FALSE	38.0789	7.47276	1728311	21.988	5085414	FALSE	633	572	12	0.495662	3.40122
282	103	FALSE	FALSE	36.2215	11.37	2263342	17.373	3458316	FALSE	425	557	12	1.85246	2.5399
283	104	FALSE	FALSE	37.6431	6.38173	1425875	24.9722	5579558	FALSE	308	556	12	0.115824	3.95817
284	105	FALSE	FALSE	33.3766	6.21373	967762	40.7212	6342153	FALSE	208	549	12	0.0573366	6.89746
285	116	FALSE	FALSE	37.4833	8.13819	1795275	25.2555	5571328	FALSE	804	469	12	0.727325	4.01104
286	120	FALSE	FALSE	32.9848	18.1808	2733038	15.0857	2267758	FALSE	708	463	12	4.2236	2.11301
287	122	FALSE	FALSE	30.5941	10.6905	1282337	35.3556	4240923	FALSE	597	459	12	1.61591	5.89606
289	124	FALSE	FALSE	36.7151	10.5929	2196031	29.7411	6165678	FALSE	258	458	12	1.58192	4.84821
290	424	FALSE	FALSE	37.855	12.5699	2856200	16.047	3646292	FALSE	649	374	12	2.27018	2.29242
293	471	FALSE	FALSE	40.4475	7.29805	2022881	36.8784	10221998	FALSE	207	367	12	0.434836	6.18027
294	712	FALSE	FALSE	37.0135	10.9995	2336373	23.1288	4912721	FALSE	366	278	12	1.72347	3.61412
295	717	FALSE	FALSE	36.7696	7.00926	1459573	32.776	6825111	FALSE	163	270	12	0.334296	5.41463
298	718	FALSE	FALSE	31.305	12.5196	1608860	24.9926	3211731	FALSE	272	266	12	2.25268	3.96198
299	729	FALSE	FALSE	37.8021	14.138	3199068	16.68	3774280	FALSE	648	187	12	2.8161	2.41057
300	730	FALSE	FALSE	34.7851	7.32743	1291868	8.02066	1414089	FALSE	767	184	12	0.445064	0.794435
301	731	FALSE	FALSE	37.2156	7.31802	1580000	27.5292	5943691	FALSE	545	184	12	0.44179	4.43539
302	733	FALSE	FALSE	38.2884	8.41114	1977628	38.7658	9114614	FALSE	430	182	12	0.822352	6.53252
303	758	FALSE	FALSE	30.4138	8.58549	1011734	33.9256	3997871	FALSE	806	91	12	0.883049	5.62918
304	759	FALSE	FALSE	37.4833	11.7786	2598353	34.051	7511598	FALSE	708	92	12	1.99472	5.65257
306	760	FALSE	FALSE	36.4006	6.6491	1343307	29.3849	5936575	FALSE	601	89	12	0.208909	4.78172
307	762	FALSE	FALSE	33.9706	7.41534	1217666	33.2726	5463672	FALSE	387	84	12	0.475668	5.50731
308	763	FALSE	FALSE	35.8469	16.1766	3121272	29.9168	5772434	FALSE	271	82	12	3.52585	4.88101
309	765	FALSE	FALSE	18.4391	31.5069	827395	109.438	2873916	FALSE	654	21	12	8.86298	19.7223
310	766	FALSE	FALSE	17	39.4614	812097	48.9552	1007474	FALSE	335	19	12	11.6323	8.43421
311	0	FALSE	FALSE	30.5941	10.1828	1221437	37.1825	4460063	FALSE	768	692	13	1.43915	6.23703
312	1	FALSE	FALSE	37.855	12.256	2784877	36.8149	8365310	FALSE	671	692	13	2.1609	6.16843
314	2	FALSE	FALSE	36.4006	7.7262	1560913	32.0472	6474436	FALSE	564	690	13	0.583895	5.2786
315	4	FALSE	FALSE	34	7.9664	1311558	35.47	5839646	FALSE	350	684	13	0.667518	5.91742
316	5	FALSE	FALSE	35.9026	15.3951	2984354	31.4127	6089386	FALSE	235	682	13	3.25376	5.16019
317	6	FALSE	FALSE	37.5766	9.81829	2182110	38.9414	8654714	FALSE	832	601	13	1.31224	6.56531
318	7	FALSE	FALSE	39.5601	7.41535	1923056	14.2877	3705297	FALSE	504	601	13	0.475674	1.96408
319	8	FALSE	FALSE	39.8121	13.19	3486399	49.1598	12994000	FALSE	618	600	13	2.48607	8.4724
321	9	FALSE	FALSE	37.7359	10.7968	2430230	71.1875	16023505	FALSE	737	598	13	1.65289	12.5835
322	11	FALSE	FALSE	38.9487	15.3635	3802395	21.1499	5234498	FALSE	299	596	13	3.24277	3.2448
325	12	FALSE	FALSE	37.3363	8.02522	1749604	40.2024	8764660	FALSE	189	590	13	0.687996	6.80065
326	63	FALSE	FALSE	36.6879	11.4049	2359102	39.1806	8104523	TRUE	136	503	13	1.8646	6.60994
327	65	FALSE	FALSE	34.9857	13.0267	2336658	38.9056	6978675	FALSE	361	502	13	2.42922	6.55862
328	67	FALSE	FALSE	32.6956	19.6795	2881166	15.1369	2216116	FALSE	451	498	13	4.74533	2.12257
329	68	FALSE	FALSE	37	7.46757	1584430	33.88	7188480	FALSE	240	495	13	0.493853	5.62067
331	69	FALSE	FALSE	34.4093	9.41744	1607122	18.7169	3194118	FALSE	834	412	13	1.17268	2.79072
332	71	FALSE	FALSE	37.6431	13.1447	2936922	16.5623	3700522	FALSE	630	411	13	2.47029	2.38859
333	72	FALSE	FALSE	38.6005	8.56024	2062311	6.95339	1675193	FALSE	512	411	13	0.87426	0.595247
334	73	FALSE	FALSE	36.6197	15.998	3290760	29.7779	6125274	FALSE	290	404	13	3.46364	4.85507
335	74	FALSE	FALSE	30.4138	10.6288	1252525	35.9161	4232437	FALSE	415	402	13	1.59442	6.00068
337	75	FALSE	FALSE	35.2278	7.40757	1356506	18.0363	3302878	TRUE	194	399	13	0.472963	2.66369
338	80	FALSE	FALSE	39.2046	8.95538	2260389	39.9075	10072892	FALSE	685	317	13	1.01182	6.74561
339	81	FALSE	FALSE	37	15.1763	3220018	30.8153	6538224	FALSE	457	313	13	3.17758	5.04869
340	83	FALSE	FALSE	33.2415	14.1601	2178704	10.7179	1649076	FALSE	248	303	13	2.82381	1.29783
341	161	FALSE	FALSE	36.6742	9.39811	1941835	29.1521	6023407	FALSE	510	223	13	1.16596	4.73829
342	162	FALSE	FALSE	36.7967	7.80027	1627894	39.4565	8234466	FALSE	744	222	13	0.60968	6.66144
343	164	FALSE	FALSE	31.6228	6.50945	862250	35.4174	4691426	FALSE	863	213	13	0.160292	5.90759
344	165	FALSE	FALSE	35.8469	15.8192	3052310	27.8781	5379056	FALSE	199	210	13	3.40142	4.5005
345	197	FALSE	FALSE	38.4708	6.70026	1597986	8.16126	1946429	FALSE	685	132	13	0.226721	0.820677
346	203	FALSE	FALSE	36.6742	12.914	2668280	28.7666	5943751	FALSE	573	128	13	2.38997	4.66633
347	207	FALSE	FALSE	35.7771	19.427	3726578	24.0169	4607030	FALSE	456	127	13	4.65746	3.77988
349	232	FALSE	FALSE	37.9473	13.1654	3013477	34.9026	7988966	FALSE	147	119	13	2.47753	5.81153
350	260	FALSE	FALSE	35.3412	17.2643	3192137	33.2441	6146763	TRUE	645	43	13	3.90452	5.50198
351	261	FALSE	FALSE	40.2244	10.3512	2821936	32.209	8780785	FALSE	305	42	13	1.49777	5.3088
353	263	FALSE	FALSE	25.632	22.3317	1575286	6.22085	438820	FALSE	868	28	13	5.66871	0.458529
354	2	FALSE	FALSE	15.8114	31.1104	515115	133.063	2203208	TRUE	500	692	14	8.72493	24.1316
355	166	FALSE	FALSE	38.4708	18.7486	4471473	27.1773	6481668	FALSE	577	614	14	4.42127	4.36971
356	185	FALSE	FALSE	35.9026	18.0747	3503805	21.9032	4245962	FALSE	685	613	14	4.18666	3.3854
359	212	FALSE	FALSE	34.7131	14.0129	2455265	38.8751	6811458	FALSE	349	607	14	2.77258	6.55291
360	402	FALSE	FALSE	33.7343	13.1786	2119193	44.7518	7196349	TRUE	787	441	14	2.4821	7.64971
361	413	FALSE	FALSE	37.3631	13.7531	3004811	21.7422	4750298	TRUE	368	422	14	2.68211	3.35535
362	523	FALSE	FALSE	32.2025	21.9975	3077023	30.8393	4313816	TRUE	645	329	14	5.55236	5.05317
363	524	FALSE	FALSE	34.9285	7.10518	1268246	39.1369	6985769	FALSE	532	327	14	0.36769	6.60178
365	527	FALSE	FALSE	37	9.86551	2093213	35.1636	7460831	TRUE	741	332	14	1.32868	5.86023
366	740	FALSE	FALSE	37.7359	17.876	4023676	28.8724	6498856	TRUE	591	244	14	4.11746	4.68609
367	768	FALSE	FALSE	35.3553	19.0676	3529801	33.9558	6285900	TRUE	377	239	14	4.53233	5.63481
368	779	FALSE	FALSE	35.2278	10.5768	1936875	40.3282	7385086	FALSE	481	234	14	1.57632	6.82413
369	815	FALSE	FALSE	36.7696	12.9085	2687993	30.1719	6282855	FALSE	540	151	14	2.38806	4.92862
371	816	FALSE	FALSE	37.8021	9.2786	2099517	18.865	4268676	TRUE	633	149	14	1.12435	2.81835
372	818	FALSE	FALSE	30.2655	23.1172	2684522	41.3039	4796487	TRUE	202	128	14	5.94216	7.00623
373	819	FALSE	FALSE	38.0132	12.3176	2834106	26.7524	6155366	FALSE	593	62	14	2.18235	4.29042
374	820	FALSE	FALSE	37.5366	13.4999	2990777	33.5958	7442857	FALSE	485	50	14	2.59395	5.56762
375	821	FALSE	FALSE	38.0132	13.686	3148958	28.9961	6671592	FALSE	376	47	14	2.65875	4.70916
376	822	FALSE	FALSE	37.8021	9.49702	2148939	32.5307	7360893	FALSE	264	44	14	1.20039	5.36884
377	823	FALSE	FALSE	33.2415	6.82793	1050561	36.0132	5541075	FALSE	160	37	14	0.271169	6.0188
378	34	FALSE	FALSE	34.0588	7.02179	1162046	38.4861	6369124	FALSE	734	638	15	0.338658	6.48033
379	36	FALSE	FALSE	38.2099	13.9451	3258673	37.192	8690958	FALSE	834	633	15	2.74897	6.2388
380	37	FALSE	FALSE	35.6931	8.18064	1558224	39.423	7509180	FALSE	618	624	15	0.742102	6.65518
381	38	FALSE	FALSE	34.4093	6.55712	1118998	37.6458	6424408	FALSE	513	621	15	0.176887	6.3235
382	110	FALSE	FALSE	31.257	10.1812	1302353	35.4498	4534659	FALSE	878	560	15	1.43858	5.91365
383	117	FALSE	FALSE	37.5899	14.3467	3191927	32.1959	7163113	FALSE	785	542	15	2.88876	5.30635
384	119	FALSE	FALSE	39.6989	10.5021	2752311	20.8546	5465448	FALSE	674	538	15	1.55029	3.18969
386	121	FALSE	FALSE	35.4683	12.3057	2299929	17.5124	3273076	FALSE	566	529	15	2.1782	2.56592
387	147	FALSE	FALSE	38.2099	14.4527	3377282	19.654	4592715	FALSE	729	443	15	2.92568	2.96562
389	149	FALSE	FALSE	37.3363	9.04717	1972403	16.5613	3610576	FALSE	617	439	15	1.04378	2.3884
391	151	FALSE	FALSE	34.7131	14.322	2509415	15.1946	2662305	FALSE	77	423	15	2.88017	2.13333
393	157	FALSE	FALSE	31.4006	8.61483	1117251	35.1244	4555253	FALSE	901	347	15	0.893264	5.85291
394	159	FALSE	FALSE	36.0555	10.3732	2036653	31.9958	6281984	FALSE	460	338	15	1.50543	5.26902
395	160	FALSE	FALSE	38.0132	14.6937	3380808	31.4279	7231132	FALSE	352	338	15	3.00957	5.16303
396	161	FALSE	FALSE	38.0132	9.28134	2135508	27.9863	6439253	FALSE	245	336	15	1.1253	4.5207
397	163	FALSE	FALSE	38.2753	12.1281	2848641	27.2239	6394340	FALSE	736	255	15	2.11638	4.37842
399	164	FALSE	FALSE	38.0132	11.4442	2633161	24.177	5562785	FALSE	516	249	15	1.8783	3.80975
400	166	FALSE	FALSE	38.5876	10.2798	2474087	23.5459	5666909	FALSE	302	244	15	1.47291	3.69198
402	167	FALSE	FALSE	39.0512	7.6272	1902649	36.1074	9007204	FALSE	192	242	15	0.549429	6.03638
404	169	FALSE	FALSE	38.4838	8.59357	2051611	33.711	8048103	FALSE	680	159	15	0.885863	5.58914
405	171	FALSE	FALSE	37.9473	6.98613	1599075	22.1986	5081091	FALSE	465	154	15	0.326243	3.44051
406	172	FALSE	FALSE	39.2938	9.80129	2490823	32.1736	8176351	FALSE	254	149	15	1.30632	5.3022
407	173	FALSE	FALSE	38.4708	10.0966	2408005	24.6876	5887886	TRUE	139	147	15	1.40914	3.90505
408	174	FALSE	FALSE	31.305	10.1422	1303347	33.0944	4252870	FALSE	356	144	15	1.42501	5.47405
409	179	FALSE	FALSE	23.3238	27.4604	1459466	69.8381	3711754	FALSE	399	68	15	7.45422	12.3317
410	181	FALSE	FALSE	38.0132	10.3941	2391538	32.5688	7493640	FALSE	197	54	15	1.5127	5.37596
412	182	FALSE	FALSE	38.0132	11.7939	2713607	21.3772	4918606	FALSE	94	51	15	2.00003	3.28723
413	8	FALSE	FALSE	34.0147	11.4809	1892618	41.662	6867971	FALSE	531	644	16	1.89105	7.07305
414	9	FALSE	FALSE	39.5601	14.1621	3672717	49.4368	12820655	FALSE	320	643	16	2.8245	8.52409
415	10	FALSE	FALSE	35.9026	11.8621	2299483	34.6102	6709214	FALSE	428	639	16	2.02378	5.75694
416	11	FALSE	FALSE	38.1838	17.3721	4051144	31.6373	7377767	FALSE	117	634	16	3.94205	5.20211
417	155	FALSE	FALSE	30.5941	10.5118	1260892	37.4968	4497760	FALSE	798	557	16	1.55367	6.29568
418	202	FALSE	FALSE	32.7567	7.64183	1125086	40.1237	5907298	FALSE	695	551	16	0.554521	6.78595
419	214	FALSE	FALSE	36.2491	8.78659	1753082	44.1182	8802357	FALSE	484	547	16	0.953062	7.53146
421	223	FALSE	FALSE	34.1321	6.46158	1076258	39.0339	6501582	FALSE	749	469	16	0.143626	6.58256
422	225	FALSE	FALSE	36.6742	8.69766	1797109	42.8717	8858143	FALSE	540	454	16	0.9221	7.29883
423	226	FALSE	FALSE	36.2353	12.8939	2569623	22.3009	4444345	FALSE	431	455	16	2.38299	3.45961
424	227	FALSE	FALSE	38.4187	17.6739	4198086	29.3646	6974963	FALSE	326	451	16	4.04712	4.77794
425	228	FALSE	FALSE	37.4433	13.5781	2985713	37.9991	8355725	FALSE	218	446	16	2.62117	6.38944
426	229	FALSE	FALSE	30.1496	11.6584	1338359	40.8492	4689407	FALSE	124	437	16	1.95285	6.92136
427	251	FALSE	FALSE	37.108	11.877	2542113	35.2258	7539640	FALSE	703	366	16	2.02895	5.87184
430	256	FALSE	FALSE	36.3593	11.5769	2330927	33.7157	6788409	FALSE	271	361	16	1.92449	5.59
431	259	FALSE	FALSE	37.108	15.2593	3266055	33.779	7229965	FALSE	380	360	16	3.20648	5.60182
432	322	FALSE	FALSE	38.4838	13.5562	3236375	29.8457	7125287	FALSE	759	276	16	2.61356	4.86772
433	325	FALSE	FALSE	33.2415	10.7684	1656849	40.2158	6187689	FALSE	130	271	16	1.64301	6.80314
434	326	FALSE	FALSE	36.7696	8.38069	1745153	30.7036	6393555	FALSE	547	267	16	0.81175	5.02784
435	327	FALSE	FALSE	40.1995	9.71863	2644574	15.6281	4252623	FALSE	335	264	16	1.27754	2.21424
436	328	FALSE	FALSE	33.8378	10.089	1637365	37.8866	6148690	FALSE	440	261	16	1.40649	6.36844
437	449	FALSE	FALSE	38.4187	13.8638	3293061	30.1677	7165719	FALSE	708	182	16	2.72065	4.92782
439	451	FALSE	FALSE	33.541	15.4468	2441492	16.6711	2635007	FALSE	815	177	16	3.27176	2.4089
442	453	FALSE	FALSE	39.3192	7.63166	1943219	13.9908	3562430	FALSE	388	174	16	0.550979	1.90867
444	484	FALSE	FALSE	31	10.7555	1342158	34.2235	4270695	FALSE	768	78	16	1.63852	5.68478
447	5	FALSE	FALSE	38.4708	26.07	6217599	43.3062	10328353	TRUE	443	669	17	6.97017	7.37991
448	8	FALSE	FALSE	32.6497	7.40987	1080277	37.315	5440118	FALSE	276	616	17	0.473767	6.26176
449	9	FALSE	FALSE	31.0161	15.2006	1899818	50.1192	6264058	TRUE	381	615	17	3.18605	8.65146
450	10	FALSE	FALSE	30.8058	11.4777	1405533	37.1678	4551504	FALSE	707	614	17	1.88994	6.23429
451	11	FALSE	FALSE	31.8904	18.3342	2490765	41.5031	5638336	TRUE	498	612	17	4.277	7.0434
452	12	FALSE	FALSE	34.7851	7.7141	1360041	39.7261	7003938	FALSE	171	613	17	0.579682	6.71174
453	13	FALSE	FALSE	26.0768	14.0614	1044435	27.0174	2006758	FALSE	777	544	17	2.78946	4.33987
454	21	FALSE	FALSE	38.2099	15.8705	3708585	31.1187	7271753	FALSE	556	517	17	3.41927	5.10531
455	22	FALSE	FALSE	38.0132	19.6872	4529753	29.3644	6756350	FALSE	124	513	17	4.74803	4.77791
456	23	FALSE	FALSE	37.3363	9.5057	2072367	27.4833	5991714	FALSE	340	512	17	1.20341	4.42682
457	25	FALSE	FALSE	30.8707	8.24794	1016421	35.1958	4337291	FALSE	456	505	17	0.765534	5.86624
458	102	FALSE	FALSE	30.6105	11.0455	1327042	36.4654	4381059	FALSE	818	433	17	1.73949	6.10319
459	113	FALSE	FALSE	35.805	15.9947	3075363	37.8637	7280214	FALSE	719	425	17	3.46251	6.36417
460	114	FALSE	FALSE	37.7359	8.20667	1847229	40.6686	9154044	FALSE	300	424	17	0.751167	6.88766
462	115	FALSE	FALSE	38.0132	14.4681	3328906	25.9988	5981957	FALSE	504	423	17	2.93103	4.14976
464	132	FALSE	FALSE	31	10.09	1259113	34.7757	4339600	FALSE	556	343	17	1.40683	5.78784
465	134	FALSE	FALSE	30.8058	9.08823	1112929	33.8116	4140510	FALSE	143	335	17	1.05808	5.60791
466	135	FALSE	FALSE	35.2278	13.3844	2451003	38.2782	7009673	FALSE	773	332	17	2.55374	6.44152
467	136	FALSE	FALSE	37.9473	6.64086	1520045	21.2056	4853802	FALSE	237	322	17	0.206039	3.25519
468	137	FALSE	FALSE	34.7131	10.824	1896515	40.4011	7078851	FALSE	355	318	17	1.66236	6.83774
469	138	FALSE	FALSE	35.2278	15.6165	2859761	17.1361	3138040	TRUE	836	255	17	3.33084	2.49569
470	141	FALSE	FALSE	40.8044	11.0392	3141579	16.3911	4664640	FALSE	727	242	17	1.73729	2.35664
471	143	FALSE	FALSE	34	10.0483	1654320	36.6206	6029070	FALSE	398	230	17	1.39233	6.13215
472	144	FALSE	FALSE	34.9285	7.44095	1328180	38.5196	6875584	FALSE	514	228	17	0.484587	6.48657
474	145	FALSE	FALSE	38.8973	6.54942	1614544	13.2947	3277377	FALSE	297	229	17	0.174206	1.77876
475	153	FALSE	FALSE	38.8973	6.59446	1625646	8.42564	2077064	FALSE	568	146	17	0.189885	0.870018
476	154	FALSE	FALSE	37.1214	15.2785	3273725	31.9912	6854762	FALSE	672	145	17	3.21316	5.26815
477	157	FALSE	FALSE	34.7131	10.7712	1887268	40.0999	7026062	FALSE	458	135	17	1.64399	6.78151
478	158	FALSE	FALSE	37	12.2148	2591665	30.3607	6441772	FALSE	351	135	17	2.14655	4.96384
479	159	FALSE	FALSE	37.5766	12.0189	2671196	24.8067	5513272	FALSE	148	129	17	2.07837	3.92728
480	160	FALSE	FALSE	34.7851	10.7167	1889412	37.6375	6635705	FALSE	244	127	17	1.62501	6.32194
481	161	FALSE	FALSE	30.8058	9.98463	1222700	33.2816	4075600	FALSE	723	50	17	1.37015	5.50898
482	162	FALSE	FALSE	36.7151	10.7933	2237578	16.0208	3321291	FALSE	621	51	17	1.65169	2.28753
484	163	FALSE	FALSE	37.8021	8.58632	1942871	33.96	7684308	FALSE	515	47	17	0.883338	5.6356
485	165	FALSE	FALSE	34.5398	14.8519	2563486	39.3885	6798587	FALSE	407	40	17	3.06465	6.64874
486	4	FALSE	FALSE	18.0278	28.5927	701729	30.4143	746435	FALSE	590	708	18	7.84843	4.97386
487	22	FALSE	FALSE	34.9857	13.5493	2430406	39.5075	7086634	FALSE	533	638	18	2.61118	6.67095
488	23	FALSE	FALSE	36.6742	15.0623	3112165	31.0043	6406095	FALSE	426	636	18	3.1379	5.08396
489	28	FALSE	FALSE	37.2156	11.1614	2409812	17.3292	3741462	FALSE	649	631	18	1.77984	2.53172
490	29	FALSE	FALSE	38.5876	9.70692	2336211	25.0659	6032725	FALSE	321	628	18	1.27347	3.97565
491	30	FALSE	FALSE	34.7131	14.296	2504865	38.9613	6826567	FALSE	209	621	18	2.87113	6.56901
492	31	FALSE	FALSE	36.2215	15.8344	3152030	36.8342	7332301	FALSE	100	620	18	3.4067	6.17202
493	58	FALSE	FALSE	37.5899	11.7405	2612095	25.8294	5746669	FALSE	487	539	18	1.98145	4.11815
494	59	FALSE	FALSE	34.6699	10.2688	1792522	38.2408	6675331	FALSE	67	538	18	1.46908	6.43455
495	62	FALSE	FALSE	34.0147	6.8692	1132386	39.6315	6533242	FALSE	702	536	18	0.285534	6.69409
496	63	FALSE	FALSE	37.0135	11.1426	2366773	31.2105	6629337	FALSE	268	534	18	1.77329	5.12245
497	64	FALSE	FALSE	37.0135	11.1378	2365745	32.4176	6885738	FALSE	378	532	18	1.77161	5.34774
498	65	FALSE	FALSE	30.8707	10.2445	1262465	35.5683	4383197	FALSE	594	528	18	1.46063	5.93576
499	66	FALSE	FALSE	38.2099	12.5633	2935776	29.8892	6984449	FALSE	162	527	18	2.26791	4.87585
500	67	FALSE	FALSE	36.0139	8.20852	1606067	35.322	6911040	FALSE	759	453	18	0.751811	5.88979
501	68	FALSE	FALSE	36.6742	14.1862	2931150	34.5179	7132090	FALSE	654	445	18	2.8329	5.73973
502	69	FALSE	FALSE	36.8782	10.2182	2146696	30.0016	6302907	FALSE	215	443	18	1.45146	4.89682
503	70	FALSE	FALSE	37.5899	13.2654	2951367	30.9873	6894218	FALSE	436	442	18	2.51234	5.08078
504	71	FALSE	FALSE	37.2022	9.45454	2039074	30.149	6502285	FALSE	327	438	18	1.1856	4.92434
505	72	FALSE	FALSE	37.5766	13.3267	2961846	30.8919	6865700	FALSE	128	436	18	2.53366	5.06298
506	73	FALSE	FALSE	36.3593	14.146	2848191	38.8318	7818492	FALSE	709	353	18	2.8189	6.54484
507	75	FALSE	FALSE	36.8917	14.822	3117330	29.8261	6272952	FALSE	602	350	18	3.05425	4.86407
508	76	FALSE	FALSE	32	6.31426	866684	35.5635	4881385	FALSE	379	347	18	0.0923357	5.93487
509	77	FALSE	FALSE	36.7151	11.5919	2403131	32.1054	6655824	FALSE	276	344	18	1.9297	5.28947
510	78	FALSE	FALSE	34.9285	20.2763	3619230	16.3819	2924100	FALSE	166	343	18	4.95311	2.35492
511	79	FALSE	FALSE	33.9411	9.60705	1573466	36.1897	5927238	FALSE	78	335	18	1.2387	6.05174
512	82	FALSE	FALSE	34.5398	9.91511	1711382	36.4784	6296303	FALSE	548	256	18	1.34595	6.10563
513	83	FALSE	FALSE	32.1403	15.4185	2144285	45.3454	6306261	FALSE	332	256	18	3.26193	7.7605
514	84	FALSE	FALSE	34.4093	11.2402	1918181	19.4124	3312795	FALSE	660	255	18	1.80726	2.92051
515	85	FALSE	FALSE	36.2491	18.0416	3599622	28.0851	5603482	FALSE	228	250	18	4.17513	4.53915
516	108	FALSE	FALSE	32.249	22.9203	3220027	128.284	18022388	TRUE	286	176	18	5.87362	23.2397
517	115	FALSE	FALSE	32.0156	17.7977	2446460	61.4385	8445304	TRUE	412	172	18	4.09021	10.764
519	121	FALSE	FALSE	34.0588	8.97892	1485935	36.0625	5968034	FALSE	713	165	18	1.02002	6.02799
520	134	FALSE	FALSE	34.2053	10.9053	1828128	37.3429	6260014	FALSE	85	148	18	1.69069	6.26696
522	146	FALSE	FALSE	33.8378	7.9338	1287591	35.1487	5704345	FALSE	772	68	18	0.656167	5.85745
523	148	FALSE	FALSE	31.0644	10.9786	1378558	34.8009	4369887	FALSE	551	66	18	1.71618	5.79254
524	150	FALSE	FALSE	41.7612	16.6544	5080860	39.5885	12077515	TRUE	127	62	18	3.69218	6.68607
525	98	FALSE	FALSE	37.2156	7.14173	1541938	47.4985	10255183	TRUE	184	689	19	0.380416	8.16235
527	99	FALSE	FALSE	38.0132	10.1832	2343020	21.8686	5031666	FALSE	76	691	19	1.43929	3.37894
528	101	FALSE	FALSE	36.6197	7.35607	1513134	29.4929	6066645	FALSE	232	612	19	0.455034	4.80188
529	102	FALSE	FALSE	37.855	7.76915	1765353	26.8721	6106034	FALSE	445	611	19	0.598847	4.31275
530	103	FALSE	FALSE	37.2022	8.64721	1864957	42.9544	9264035	FALSE	664	608	19	0.904537	7.31425
531	104	FALSE	FALSE	40.1622	12.6802	3440852	20.9675	5689658	FALSE	131	603	19	2.30859	3.21075
533	105	FALSE	FALSE	35.3553	8.3909	1553325	40.7885	7550775	FALSE	573	599	19	0.815305	6.91003
534	114	FALSE	FALSE	34.8855	10.4585	1859917	40.4718	7197421	FALSE	502	520	19	1.53512	6.85092
535	117	FALSE	FALSE	39.9625	8.32801	2226318	14.2861	3819077	FALSE	724	517	19	0.793409	1.96377
537	121	FALSE	FALSE	37.6962	10.3241	2316488	25.9608	5825021	FALSE	284	509	19	1.48832	4.14267
538	122	FALSE	FALSE	36.6197	14.0596	2892048	12.9964	2673339	FALSE	82	506	19	2.78883	1.72307
539	123	FALSE	FALSE	35.2278	10.2697	1880631	40.0783	7339324	FALSE	172	501	19	1.46939	6.77749
540	124	FALSE	FALSE	36.0555	8.55103	1678889	44.1169	8661817	TRUE	786	433	19	0.871052	7.53123
542	125	FALSE	FALSE	30.4138	10.652	1255258	36.2484	4271590	FALSE	128	425	19	1.6025	6.06268
543	127	FALSE	FALSE	38.0526	10.2546	2366791	25.1056	5794456	FALSE	452	419	19	1.46413	3.98307
545	128	FALSE	FALSE	30.8707	8.32424	1025823	34.3461	4232584	FALSE	336	417	19	0.792096	5.70766
547	130	FALSE	FALSE	37.4833	9.49181	2093881	27.4815	6062376	FALSE	574	412	19	1.19858	4.42648
549	133	FALSE	FALSE	33.8378	8.42246	1366897	35.9634	5836561	FALSE	289	329	19	0.826291	6.00949
550	135	FALSE	FALSE	37.8021	17.8904	4048150	17.7705	4021024	FALSE	401	326	19	4.12248	2.61409
551	136	FALSE	FALSE	34.1321	10.8152	1801402	19.4844	3245375	FALSE	507	325	19	1.65929	2.93396
552	137	FALSE	FALSE	34.9285	14.431	2575873	40.7528	7274202	FALSE	90	321	19	2.91812	6.90336
553	273	FALSE	FALSE	34.1321	9.1495	1523964	36.1394	6019468	FALSE	461	243	19	1.0794	6.04234
554	317	FALSE	FALSE	39.6232	15.8612	4133082	22.5968	5888235	FALSE	351	231	19	3.41603	3.51484
555	324	FALSE	FALSE	36.4966	15.2657	3108567	30.9682	6306096	FALSE	129	228	19	3.2087	5.07722
556	335	FALSE	FALSE	36.0555	19.1698	3763747	19.134	3756718	TRUE	543	175	19	4.56789	2.86856
557	336	FALSE	FALSE	37	12.3562	2621668	12.2647	2602263	FALSE	626	137	19	2.19578	1.58652
558	338	FALSE	FALSE	35.3412	10.4972	1940917	35.984	6653377	FALSE	753	130	19	1.54861	6.01335
559	339	FALSE	FALSE	37.855	10.5895	2406206	24.3984	5543942	FALSE	412	129	19	1.58073	3.85107
560	340	FALSE	FALSE	36.4966	15.7724	3211766	34.6595	7057768	FALSE	187	127	19	3.38513	5.76615
561	341	FALSE	FALSE	36.6742	12.9777	2681451	30.4447	6290481	FALSE	304	124	19	2.41217	4.97953
562	342	FALSE	FALSE	37.855	9.13248	2075136	28.2957	6429523	FALSE	97	124	19	1.07348	4.57845
563	343	FALSE	FALSE	34.4384	14.1524	2421291	38.0128	6503471	FALSE	570	47	19	2.82114	6.39198
564	344	FALSE	FALSE	36.0555	16.3756	3215141	30.0486	5899671	FALSE	463	44	19	3.59511	4.9056
565	345	FALSE	FALSE	36.6197	10.6428	2189215	16.1309	3318101	FALSE	686	41	19	1.59929	2.30808
566	346	FALSE	FALSE	37.9473	9.89374	2264606	24.3864	5581877	FALSE	358	38	19	1.33851	3.84884
567	13	FALSE	FALSE	36.4006	13.9192	2812082	23.3237	4712045	FALSE	777	677	2	2.73996	3.6505
568	14	FALSE	FALSE	34.2053	16.6268	2787256	43.526	7296532	FALSE	674	669	2	3.68258	7.42095
569	15	FALSE	FALSE	34.9285	12.6102	2250875	36.573	6528130	FALSE	572	667	2	2.28423	6.12327
570	16	FALSE	FALSE	36.0139	19.2051	3757633	13.0382	2551039	FALSE	465	667	2	4.58018	1.73088
571	17	FALSE	FALSE	38.833	12.2754	3011099	21.9356	5380721	FALSE	360	667	2	2.16765	3.39144
572	18	FALSE	FALSE	36.4006	9.13119	1844760	30.4253	6146767	FALSE	151	666	2	1.07303	4.9759
573	19	FALSE	FALSE	34.8855	11.2709	2004395	39.7515	7069332	FALSE	255	661	2	1.81796	6.7165
574	25	FALSE	FALSE	35.1141	12.2621	2223815	42.1326	7641017	FALSE	829	586	2	2.16304	7.16088
575	26	FALSE	FALSE	36.6742	12.3406	2549811	33.4925	6920222	FALSE	725	581	2	2.19036	5.54835
576	27	FALSE	FALSE	37.6962	14.4862	3250377	28.2119	6330116	FALSE	624	577	2	2.93733	4.5628
577	28	FALSE	FALSE	37.4433	12.4029	2727306	26.1929	5759616	FALSE	414	574	2	2.21205	4.18599
578	29	FALSE	FALSE	33.121	15.402	2344103	25.7392	3917367	FALSE	520	571	2	3.25618	4.10132
579	30	FALSE	FALSE	36.2353	17.6197	3511430	31.2515	6228105	FALSE	308	570	2	4.02824	5.13009
580	31	FALSE	FALSE	30.6105	9.9458	1194917	35.2984	4240852	FALSE	208	566	2	1.35663	5.88539
581	112	FALSE	FALSE	39.8121	13.4164	3546235	22.2993	5894191	FALSE	573	484	2	2.56489	3.45932
582	120	FALSE	FALSE	37.5366	19.3522	4287316	18.4327	4083613	FALSE	257	477	2	4.6314	2.73768
583	123	FALSE	FALSE	34.5254	7.51139	1294862	39.4739	6804757	FALSE	358	474	2	0.50911	6.66467
584	160	FALSE	FALSE	31.3847	26.8558	3477618	100.495	13013345	TRUE	824	393	2	7.24374	18.0534
585	170	FALSE	FALSE	38.1838	10.5908	2469758	25.3974	5922612	FALSE	523	388	2	1.58119	4.03752
586	171	FALSE	FALSE	37.6431	9.50683	2124121	27.0784	6050150	FALSE	417	386	2	1.20381	4.35126
587	174	FALSE	FALSE	37.9473	11.115	2544153	25.4659	5828961	FALSE	208	386	2	1.76369	4.05031
588	201	FALSE	FALSE	38.0526	7.61535	1757646	25.347	5850165	FALSE	574	294	2	0.545302	4.02812
589	202	FALSE	FALSE	38.2099	15.4085	3600636	26.3449	6156231	FALSE	471	293	2	3.25844	4.21437
590	205	FALSE	FALSE	38.0132	12.1794	2802311	24.9668	5744518	FALSE	256	288	2	2.13424	3.95716
591	206	FALSE	FALSE	35.2278	9.54646	1748189	40.1246	7347788	FALSE	157	287	2	1.2176	6.78612
592	230	FALSE	FALSE	34.6554	11.044	1925435	39.8732	6951582	TRUE	743	220	2	1.73896	6.73919
593	236	FALSE	FALSE	37.6563	17.5591	3927412	26.7664	5986779	FALSE	635	212	2	4.00716	4.29303
597	248	FALSE	FALSE	37.6962	16.1891	3632474	33.742	7570953	FALSE	527	200	2	3.53019	5.59491
598	260	FALSE	FALSE	34.0588	10.8965	1803286	37.64	6229107	FALSE	471	99	2	1.68763	6.32242
599	261	FALSE	FALSE	36.6742	16.2054	3348347	29.5252	6100489	FALSE	362	100	2	3.53585	4.80791
600	262	FALSE	FALSE	36.6742	13.0404	2694402	15.0876	3117404	FALSE	258	100	2	2.43399	2.11337
601	263	FALSE	FALSE	35.3412	14.1563	2617466	36.0385	6663452	FALSE	155	97	2	2.82248	6.02352
602	264	FALSE	FALSE	33.6006	6.56796	1043662	41.5293	6599088	FALSE	735	35	2	0.18066	7.04829
603	382	FALSE	FALSE	36.2353	15.5929	3107505	31.514	6280418	FALSE	65	686	20	3.32262	5.17908
604	393	FALSE	FALSE	33.4216	7.26807	1136547	38.908	6084246	FALSE	784	616	20	0.424398	6.55905
605	394	FALSE	FALSE	36.2215	15.7049	3126265	34.5099	6869629	FALSE	676	613	20	3.36164	5.73823
606	395	FALSE	FALSE	36.6742	12.0662	2493111	33.146	6848627	FALSE	470	614	20	2.09482	5.48368
607	396	FALSE	FALSE	36.8917	11.5578	2430804	17.7284	3728593	FALSE	570	613	20	1.91783	2.60623
608	397	FALSE	FALSE	36.4006	11.5826	2340022	33.484	6764728	FALSE	370	605	20	1.92648	5.54677
609	398	FALSE	FALSE	32.1403	7.41767	1031588	36.0881	5018841	FALSE	264	595	20	0.476479	6.03278
610	399	FALSE	FALSE	38.0132	9.23488	2124817	25.3636	5835811	FALSE	127	595	20	1.10913	4.03122
611	431	FALSE	FALSE	38.0132	8.60928	1980876	22.9441	5279125	FALSE	627	513	20	0.891332	3.57966
612	438	FALSE	FALSE	36.2353	11.4557	2282999	32.4853	6473997	FALSE	420	498	20	1.88228	5.36037
613	439	FALSE	FALSE	37.8021	7.81545	1768442	21.5674	4880167	FALSE	312	498	20	0.614964	3.32272
614	440	FALSE	FALSE	37.7359	15.1465	3409303	26.5391	5973648	FALSE	189	496	20	3.16721	4.2506
615	441	FALSE	FALSE	37.8021	13.9742	3162006	10.4095	2355407	FALSE	81	496	20	2.75908	1.24027
617	446	FALSE	FALSE	35.1283	11.9935	2177744	35.2081	6392983	FALSE	683	420	20	2.06952	5.86853
618	448	FALSE	FALSE	37	7.18626	1524744	30.5909	6490626	FALSE	574	417	20	0.395919	5.00682
619	451	FALSE	FALSE	34.7131	11.1296	1950060	36.759	6440691	FALSE	358	402	20	1.76876	6.15798
620	452	FALSE	FALSE	38.4708	10.6189	2532568	21.6086	5153566	FALSE	258	400	20	1.59097	3.33041
622	453	FALSE	FALSE	36.6742	6.55618	1354637	30.1865	6237135	FALSE	140	398	20	0.17656	4.93134
623	468	FALSE	FALSE	37.4833	6.214	1370800	25.9438	5723175	FALSE	633	324	20	0.0574308	4.13951
624	469	FALSE	FALSE	38.4708	17.6981	4220917	22.846	5448675	FALSE	524	321	20	4.05552	3.56134
625	470	FALSE	FALSE	35.609	6.32195	1195689	23.2177	4391238	FALSE	411	315	20	0.0950128	3.63072
626	471	FALSE	FALSE	36.4006	8.48259	1713724	30.6913	6200522	FALSE	213	305	20	0.847225	5.02555
627	472	FALSE	FALSE	36.8782	6.34722	1333462	31.1891	6552389	FALSE	801	233	20	0.103812	5.11845
628	473	FALSE	FALSE	34.176	6.45119	1078680	38.9805	6517794	FALSE	467	231	20	0.140008	6.5726
629	474	FALSE	FALSE	30.4631	9.73238	1152470	35.7309	4231117	FALSE	354	224	20	1.28233	5.96612
630	475	FALSE	FALSE	34.1321	14.4221	2402183	39.8544	6638260	FALSE	600	219	20	2.91502	6.7357
631	476	FALSE	FALSE	36.1386	10.6978	2114937	31.0454	6137620	FALSE	267	215	20	1.61843	5.09163
632	477	FALSE	FALSE	37.6431	7.00469	1565064	27.984	6252502	TRUE	165	216	20	0.332704	4.52028
633	819	FALSE	FALSE	36.4006	12.4151	2508200	31.7811	6420678	FALSE	313	137	20	2.21629	5.22893
635	839	FALSE	FALSE	34.9285	13.5809	2424131	38.2598	6829219	FALSE	418	130	20	2.62216	6.43809
637	863	FALSE	FALSE	38.0789	10.5876	2448722	21.021	4861755	FALSE	110	125	20	1.58008	3.22073
638	866	FALSE	FALSE	36.4006	7.59437	1534279	28.8343	5825358	FALSE	266	46	20	0.537999	4.67898
639	867	FALSE	FALSE	37.3363	8.02195	1748890	26.3929	5754009	FALSE	479	43	20	0.686856	4.22333
640	868	FALSE	FALSE	37.2022	8.08115	1742875	39.7582	8574703	FALSE	698	42	20	0.707469	6.71773
641	5	FALSE	FALSE	19.4165	22.0202	675184	91.7781	2814101	TRUE	482	706	21	5.56025	16.4264
642	7	FALSE	FALSE	25.7099	27.5216	1959137	37.5462	2672738	FALSE	149	700	21	7.47553	6.3049
643	35	FALSE	FALSE	36.7967	11.793	2461169	18.1834	3794827	FALSE	745	636	21	1.99973	2.69115
644	36	FALSE	FALSE	36.2215	11.6642	2321897	34.3979	6847322	FALSE	538	636	21	1.95487	5.71732
645	50	FALSE	FALSE	34.4819	13.4013	2301486	52.1028	8947935	TRUE	412	623	21	2.55964	9.02167
646	51	FALSE	FALSE	36.0555	16.3839	3216779	33.9797	6671485	FALSE	303	625	21	3.59801	5.63927
647	52	FALSE	FALSE	35.7771	14.1871	2721425	40.1404	7699909	FALSE	191	622	21	2.8332	6.78908
648	67	FALSE	FALSE	35.9026	12.5126	2425582	22.4536	4352654	FALSE	102	615	21	2.25025	3.48812
649	302	FALSE	FALSE	38.2753	10.4137	2445955	13.2933	3122313	FALSE	697	543	21	1.51951	1.77848
650	310	FALSE	FALSE	37.0135	18.0525	3834481	19.798	4205230	FALSE	584	540	21	4.17892	2.99248
651	317	FALSE	FALSE	36.6742	13.9249	2877166	34.032	7031690	FALSE	474	538	21	2.74194	5.64904
652	331	FALSE	FALSE	38.4187	14.1585	3363074	26.9175	6393703	FALSE	366	534	21	2.82326	4.32122
653	332	FALSE	FALSE	34.4819	10.6938	1836513	38.6649	6640149	FALSE	153	533	21	1.61705	6.51369
655	337	FALSE	FALSE	36.6197	7.1519	1471137	29.8477	6139642	FALSE	252	530	21	0.383955	4.86811
656	375	FALSE	FALSE	35.3553	12.6467	2341166	38.3049	7091008	FALSE	531	440	21	2.29694	6.44651
657	376	FALSE	FALSE	37.8021	14.187	3210158	27.0562	6122155	FALSE	425	440	21	2.83316	4.34712
658	377	FALSE	FALSE	37.9473	12.9584	2966080	10.566	2418486	FALSE	314	437	21	2.40544	1.26949
659	378	FALSE	FALSE	38.0789	15.372	3555248	25.2616	5842526	FALSE	201	433	21	3.24571	4.01217
660	379	FALSE	FALSE	37.4433	7.44446	1636981	22.9051	5036670	FALSE	109	427	21	0.485807	3.57238
661	380	FALSE	FALSE	33.1059	7.41934	1127638	38.2473	5813059	FALSE	807	353	21	0.477062	6.43575
662	381	FALSE	FALSE	36.3593	11.3658	2288429	32.9386	6631950	FALSE	371	347	21	1.85101	5.44498
663	382	FALSE	FALSE	34.6699	9.88784	1726023	37.6066	6564624	FALSE	158	346	21	1.33645	6.31619
664	383	FALSE	FALSE	38.833	6.90964	1694909	41.0433	10067765	FALSE	702	344	21	0.299616	6.95759
665	384	FALSE	FALSE	37.0135	7.21089	1531646	31.0835	6602368	FALSE	261	342	21	0.404492	5.09875
666	385	FALSE	FALSE	36.0555	15.3297	3009803	31.1917	6124110	FALSE	601	333	21	3.23101	5.11894
667	386	FALSE	FALSE	35.8469	10.5578	2037114	36.3528	7014247	FALSE	336	254	21	1.56968	6.08217
668	387	FALSE	FALSE	35.3553	13.4531	2490444	33.4846	6198673	FALSE	757	250	21	2.57768	5.54687
669	388	FALSE	FALSE	38.8973	9.90888	2442709	20.2262	4986111	FALSE	222	249	21	1.34378	3.07241
670	389	FALSE	FALSE	33.2415	17.7768	2735172	23.7785	3658605	FALSE	111	249	21	4.08292	3.73538
671	390	FALSE	FALSE	36.0555	15.2565	2995423	37.5489	7372260	FALSE	649	246	21	3.20551	6.30541
672	391	FALSE	FALSE	35.2278	8.13221	1489206	40.6634	7446459	FALSE	455	241	21	0.725243	6.88668
673	392	FALSE	FALSE	36.8782	9.30618	1955098	29.3912	6174680	FALSE	554	240	21	1.13395	4.78291
674	393	FALSE	FALSE	37.108	9.35709	2002766	29.3945	6291521	FALSE	818	166	21	1.15167	4.78352
675	394	FALSE	FALSE	38.2753	12.8968	3029182	29.8606	7013633	FALSE	706	165	21	2.38398	4.8705
676	395	FALSE	FALSE	37.6962	15.7761	3539799	25.061	5623124	FALSE	509	159	21	3.3864	3.97474
677	396	FALSE	FALSE	36.8917	11.9658	2516616	30.6004	6435796	FALSE	404	156	21	2.05987	5.00857
678	397	FALSE	FALSE	37.9473	11.037	2526302	11.5753	2649511	FALSE	156	149	21	1.73654	1.45786
679	420	FALSE	FALSE	34.4819	7.06954	1214095	8.34548	1433220	FALSE	763	74	21	0.355283	0.855058
680	421	FALSE	FALSE	38.833	15.9211	3905395	21.1181	5180186	FALSE	659	75	21	3.4369	3.23886
681	422	FALSE	FALSE	34.4819	6.41396	1101508	38.41	6596379	FALSE	461	68	21	0.127047	6.46612
682	423	FALSE	FALSE	36.2353	16.1908	3226662	30.382	6054830	FALSE	103	50	21	3.53078	4.96782
683	2	FALSE	FALSE	33.4216	11.7172	1832281	15.0169	2348271	FALSE	796	688	22	1.97333	2.10017
684	4	FALSE	FALSE	41.2311	19.2816	5661145	31.7016	9307722	FALSE	269	685	22	4.60681	5.21411
685	5	FALSE	FALSE	38.0789	13.5476	3133313	17.9745	4157158	FALSE	583	684	22	2.61058	2.65215
686	8	FALSE	FALSE	38.9102	17.8273	4399089	24.884	6140417	FALSE	638	604	22	4.10052	3.94171
687	9	FALSE	FALSE	38.3275	12.8628	3033596	18.885	4453873	FALSE	535	602	22	2.37217	2.82209
688	10	FALSE	FALSE	38.6005	18.2727	4402205	25.0391	6032350	FALSE	744	601	22	4.25557	3.97065
689	11	FALSE	FALSE	39.0128	13.1314	3266036	21.8226	5427706	FALSE	323	599	22	2.46567	3.37034
690	12	FALSE	FALSE	37.7359	9.3836	2112142	14.7296	3315468	FALSE	434	597	22	1.16091	2.04655
691	13	FALSE	FALSE	37.5899	12.7814	2843675	22.2843	4957929	FALSE	203	596	22	2.34382	3.45651
692	14	FALSE	FALSE	35	11.3145	2032027	20.5743	3695032	TRUE	105	593	22	1.83315	3.13738
693	15	FALSE	FALSE	33.9411	14.2146	2328094	21.6243	3541675	FALSE	687	510	22	2.84277	3.33333
694	16	FALSE	FALSE	39	17.5621	4363738	27.7097	6885160	FALSE	595	504	22	4.00819	4.46908
695	17	FALSE	FALSE	33.5261	18.5404	2926561	28.7322	4535310	FALSE	794	500	22	4.34879	4.65991
696	18	FALSE	FALSE	36.0694	10.3612	2036646	17.0996	3361175	FALSE	474	495	22	1.50126	2.48888
697	19	FALSE	FALSE	40.0125	11.4595	3074980	19.5624	5249244	FALSE	377	495	22	1.88362	2.94851
698	21	FALSE	FALSE	37.6962	8.69359	1950648	16.286	3654211	FALSE	160	486	22	0.920683	2.33702
699	87	FALSE	FALSE	36.7151	12.8892	2672082	22.0239	4565805	FALSE	638	418	22	2.38136	3.40791
700	99	FALSE	FALSE	37.6962	11.5465	2590787	20.1098	4512182	FALSE	527	413	22	1.91392	3.05067
701	100	FALSE	FALSE	39.2046	17.2981	4366145	30.74	7758944	FALSE	428	413	22	3.91629	5.03463
702	104	FALSE	FALSE	39.2046	17.2285	4348562	30.0589	7587031	FALSE	746	405	22	3.89203	4.90751
703	105	FALSE	FALSE	40.4969	12.9876	3613127	24.1363	6714688	FALSE	326	405	22	2.41561	3.80217
704	106	FALSE	FALSE	37.2022	9.21568	1987560	18.0429	3891347	FALSE	208	394	22	1.10245	2.66493
705	107	FALSE	FALSE	37.3363	17.9809	3920067	36.5821	7975386	TRUE	109	388	22	4.15398	6.12498
706	108	FALSE	FALSE	37.1214	14.1262	3026834	28.2257	6047926	FALSE	800	319	22	2.81202	4.56538
707	109	FALSE	FALSE	39.4462	17.2209	4427498	32.9243	8464864	FALSE	582	317	22	3.8894	5.44231
708	110	FALSE	FALSE	42.72	17.6826	5774690	33.9894	11100081	FALSE	478	315	22	4.05014	5.64108
709	111	FALSE	FALSE	41.2311	17.8695	5246550	35.1495	10320035	FALSE	699	309	22	4.1152	5.8576
710	112	FALSE	FALSE	34.4093	13.7928	2353797	28.7181	4900859	FALSE	256	307	22	2.69594	4.65729
711	113	FALSE	FALSE	40.1123	13.3614	3612233	26.7135	7221945	FALSE	371	306	22	2.54576	4.28316
712	114	FALSE	FALSE	40.6079	18.6928	5243156	40.0664	11238270	FALSE	161	300	22	4.40182	6.77525
713	130	FALSE	FALSE	40.1622	13.3652	3626725	29.3813	7972796	FALSE	423	221	22	2.54706	4.78105
714	131	FALSE	FALSE	41.1096	18.1998	5296454	40.148	11683743	FALSE	649	218	22	4.2302	6.79048
715	132	FALSE	FALSE	28	15.1133	1389699	34.0808	3133812	FALSE	736	215	22	3.15564	5.65815
716	133	FALSE	FALSE	34.6554	14.1999	2475639	31.1215	5425792	FALSE	546	215	22	2.83765	5.10583
717	134	FALSE	FALSE	38.0132	11.7336	2699749	26.6775	6138113	FALSE	314	212	22	1.97906	4.27643
718	135	FALSE	FALSE	37.7359	11.5557	2601052	27.1765	6117113	FALSE	114	212	22	1.9171	4.36956
719	136	FALSE	FALSE	37.3631	8.07327	1763869	18.7485	4096217	FALSE	208	210	22	0.704724	2.79661
720	137	FALSE	FALSE	28.4429	10.1229	975701	25.8725	2493734	FALSE	795	138	22	1.41829	4.1262
721	138	FALSE	FALSE	42.4264	19.1578	6128333	48.6449	15560889	FALSE	696	122	22	4.56371	8.3763
722	139	FALSE	FALSE	40	15.3542	4116181	38.5021	10321749	FALSE	369	122	22	3.23951	6.48331
723	140	FALSE	FALSE	38.0789	8.69864	2011832	21.8895	5062624	FALSE	482	117	22	0.92244	3.38283
724	141	FALSE	FALSE	36.8782	7.16036	1504290	18.4368	3873307	FALSE	162	114	22	0.386899	2.73844
728	142	FALSE	FALSE	37.855	12.7323	2893111	32.3924	7360389	FALSE	269	111	22	2.32673	5.34303
731	99	FALSE	FALSE	38.2753	7.40024	1738164	15.7005	3687732	FALSE	745	404	23	0.470412	2.22776
732	11	FALSE	FALSE	22.0227	23.7788	1063875	41.292	1847428	FALSE	562	706	24	6.17248	7.00401
733	13	FALSE	FALSE	25.0599	20.3133	1339084	40.4853	2668858	TRUE	468	702	24	4.96599	6.85344
734	14	FALSE	FALSE	25.9615	17.3816	1273999	31.1425	2282609	FALSE	357	701	24	3.94536	5.10975
735	29	FALSE	FALSE	36.0139	22.0664	4317484	30.9115	6048101	FALSE	735	623	24	5.57634	5.06665
736	30	FALSE	FALSE	33.5261	19.1249	3018815	25.5686	4035947	FALSE	400	623	24	4.55226	4.06948
737	31	FALSE	FALSE	33.0606	18.4686	2795464	25.928	3924526	FALSE	632	622	24	4.3238	4.13655
738	32	FALSE	FALSE	34.1321	21.3527	3556563	16.0033	2665544	FALSE	309	618	24	5.32787	2.28426
739	33	FALSE	FALSE	33.541	12.2753	1940211	7.27135	1149298	FALSE	199	616	24	2.16762	0.654589
740	115	FALSE	FALSE	32.9848	20.1113	3023238	14.1248	2123321	FALSE	246	542	24	4.89568	1.93368
741	155	FALSE	FALSE	44.4072	6.38866	2343465	32.515	11927050	FALSE	464	532	24	0.118237	5.36592
742	165	FALSE	FALSE	33.2415	16.2732	2503824	23.9565	3686001	FALSE	685	529	24	3.55945	3.76861
743	168	FALSE	FALSE	34.5398	9.11269	1572882	19.0855	3294230	FALSE	577	525	24	1.06659	2.85952
744	171	FALSE	FALSE	34.3657	14.7016	2499360	15.6516	2660861	FALSE	208	439	24	3.01234	2.21863
745	172	FALSE	FALSE	33.5261	22.4204	3539010	30.9386	4883592	FALSE	739	437	24	5.69958	5.07171
746	173	FALSE	FALSE	38.0789	16.3502	3781488	25.0545	5794627	FALSE	414	431	24	3.58626	3.97352
747	174	FALSE	FALSE	34.7131	8.73171	1529919	18.339	3213245	FALSE	523	429	24	0.933955	2.72018
748	175	FALSE	FALSE	34.7131	20.4849	3589237	15.9384	2792636	FALSE	305	428	24	5.02573	2.27216
749	290	FALSE	FALSE	34.4819	20.016	3437460	27.5499	4731312	FALSE	580	336	24	4.86248	4.43926
750	293	FALSE	FALSE	36.6879	11.8314	2447326	16.5555	3424513	FALSE	258	337	24	2.01308	2.38733
751	298	FALSE	FALSE	34.9285	7.94903	1418870	18.6829	3334816	FALSE	469	333	24	0.661471	2.78437
752	314	FALSE	FALSE	33.5261	21.1732	3342133	24.4671	3862073	FALSE	197	260	24	5.26536	3.8639
753	315	FALSE	FALSE	36	10.372	2027032	19.9485	3898585	FALSE	100	244	24	1.50503	3.02058
754	316	FALSE	FALSE	34.6699	19.8163	3459136	26.5222	4629723	FALSE	521	238	24	4.79297	4.24745
755	317	FALSE	FALSE	34.3657	10.6328	1807641	18.2409	3101056	FALSE	416	238	24	1.59581	2.70188
756	320	FALSE	FALSE	34.9857	21.2552	3812642	26.6481	4779991	FALSE	155	148	24	5.29392	4.27095
757	321	FALSE	FALSE	34.1321	16.2887	2713095	23.0134	3833170	FALSE	470	145	24	3.56488	3.59259
758	323	FALSE	FALSE	34.0147	16.0427	2644643	16.3711	2698770	FALSE	360	143	24	3.47924	2.35291
759	325	FALSE	FALSE	32.573	22.0387	3190415	14.8748	2153343	FALSE	319	61	24	5.56668	2.07365
760	326	FALSE	FALSE	34.7131	10.4307	1827606	17.3281	3036123	FALSE	210	55	24	1.52545	2.53152
761	327	FALSE	FALSE	34.3657	11.0463	1877941	17.8777	3039315	FALSE	102	53	24	1.73978	2.6341
762	328	FALSE	FALSE	34.4093	15.7742	2691925	15.1705	2588910	FALSE	410	52	24	3.38574	2.12884
763	329	FALSE	FALSE	33.9706	21.8262	3584068	28.3987	4663325	FALSE	631	49	24	5.49272	4.59767
764	3	FALSE	FALSE	15.1327	39.2618	569918	42.1301	611553	FALSE	255	698	25	11.5628	7.16041
765	6	FALSE	FALSE	34.4093	9.718	1658415	19.272	3288837	FALSE	306	628	25	1.27733	2.89431
766	7	FALSE	FALSE	33.8378	17.2028	2791871	16.8969	2742225	FALSE	741	620	25	3.88309	2.45104
767	8	FALSE	FALSE	33.5261	22.3699	3531042	15.855	2502679	FALSE	633	621	25	5.68201	2.2566
768	9	FALSE	FALSE	33.5261	17.7503	2801835	13.7545	2171112	FALSE	419	618	25	4.07369	1.86456
769	10	FALSE	FALSE	33.4216	16.4235	2568232	17.6739	2763759	FALSE	98	617	25	3.6118	2.59605
770	11	FALSE	FALSE	34	10.4811	1725574	19.7875	3257737	FALSE	203	614	25	1.543	2.99053
771	58	FALSE	FALSE	33.2415	18.1727	2796090	32.4816	4997687	FALSE	689	528	25	4.22076	5.35967
772	61	FALSE	FALSE	32.6497	19.1067	2785538	15.5001	2259749	FALSE	580	528	25	4.54592	2.19036
773	62	FALSE	FALSE	33.0151	17.898	2697946	17.0341	2567717	FALSE	473	527	25	4.12514	2.47665
774	63	FALSE	FALSE	34.9285	8.49556	1516422	19.3532	3454468	FALSE	365	526	25	0.851739	2.90947
775	68	FALSE	FALSE	34.0588	21.5708	3569786	27.0721	4480197	FALSE	193	442	25	5.4038	4.35008
776	69	FALSE	FALSE	34.4384	15.1202	2586867	15.013	2568519	FALSE	520	441	25	3.15807	2.09944
777	70	FALSE	FALSE	32.5269	21.0929	3040561	15.8562	2285681	FALSE	419	437	25	5.23742	2.25681
778	71	FALSE	FALSE	34.0147	15.5179	2558118	16.3771	2699764	FALSE	311	436	25	3.29651	2.35403
779	72	FALSE	FALSE	31.305	21.8306	2805394	31.2999	4022271	FALSE	745	432	25	5.49425	5.13914
781	73	FALSE	FALSE	33.4216	18.1622	2840125	15.7475	2462527	FALSE	634	433	25	4.21712	2.23653
782	141	FALSE	FALSE	34.4093	22.1884	3786542	17.2315	2940629	FALSE	575	345	25	5.61881	2.5135
783	176	FALSE	FALSE	34.9285	21.2272	3788971	27.8751	4975597	FALSE	687	338	25	5.28417	4.49995
784	178	FALSE	FALSE	34.4384	14.7261	2519442	15.4421	2641941	FALSE	310	250	25	3.02087	2.17954
785	179	FALSE	FALSE	32.249	23.1173	3247696	16.1553	2269622	FALSE	742	247	25	5.94219	2.31264
786	180	FALSE	FALSE	34	20.8268	3428843	24.4383	4023424	FALSE	527	246	25	5.14477	3.85852
787	181	FALSE	FALSE	35.3412	10.0941	1866387	22.9613	4245497	FALSE	204	247	25	1.40828	3.58287
788	182	FALSE	FALSE	33.8378	15.6894	2546257	21.7875	3535933	FALSE	634	243	25	3.35621	3.36379
789	183	FALSE	FALSE	33.2415	19.8685	3057005	24.3337	3744044	FALSE	420	239	25	4.81113	3.83901
790	184	FALSE	FALSE	33.8378	21.4743	3485106	26.1489	4243761	FALSE	362	160	25	5.3702	4.17779
791	185	FALSE	FALSE	34.4819	9.97184	1712524	18.1434	3115872	FALSE	471	155	25	1.3657	2.68368
792	186	FALSE	FALSE	35.609	12.6294	2388633	19.0135	3596089	FALSE	256	155	25	2.2909	2.84608
793	188	FALSE	FALSE	33.8378	12.938	2099733	20.1159	3264654	TRUE	687	149	25	2.39834	3.05183
794	189	FALSE	FALSE	34.1321	10.2859	1713249	18.8414	3138279	FALSE	520	66	25	1.47504	2.81396
795	190	FALSE	FALSE	34.2053	9.37253	1571173	19.2357	3224600	FALSE	633	60	25	1.15705	2.88755
796	191	FALSE	FALSE	33.7343	13.9365	2241066	20.7114	3330521	FALSE	314	56	25	2.74595	3.16297
797	71	FALSE	FALSE	32.6497	20.6981	3017548	26.8932	3920727	FALSE	415	677	26	5.09996	4.31669
798	77	FALSE	FALSE	32.573	23.2563	3366677	17.0659	2470535	FALSE	527	675	26	5.99057	2.48259
799	83	FALSE	FALSE	34.2053	10.2021	1710234	20.926	3507958	FALSE	311	673	26	1.44585	3.20302
800	84	FALSE	FALSE	34.4819	18.9274	3250523	17.0594	2929715	FALSE	636	672	26	4.48352	2.48137
801	94	FALSE	FALSE	33.5261	17.1685	2710000	17.6903	2792377	TRUE	208	667	26	3.87115	2.59913
802	99	FALSE	FALSE	33.3766	14.5814	2270988	28.108	4377700	FALSE	101	666	26	2.97047	4.54341
803	148	FALSE	FALSE	34.2345	16.4616	2766633	22.5932	3797154	FALSE	576	584	26	3.62505	3.51417
804	151	FALSE	FALSE	34.4093	15.7427	2686545	16.2668	2775987	FALSE	465	582	26	3.37476	2.33344
805	152	FALSE	FALSE	34.2053	19.383	3249285	18.4035	3085088	FALSE	800	581	26	4.64212	2.73222
806	165	FALSE	FALSE	34.4819	14.356	2465447	18.7836	3225815	FALSE	261	574	26	2.89202	2.80316
807	166	FALSE	FALSE	33.7343	20.816	3347344	27.0482	4349507	FALSE	155	574	26	5.14103	4.34562
808	566	FALSE	FALSE	35.609	13.0213	2462759	19.7664	3738481	FALSE	98	479	26	2.42735	2.98659
809	609	FALSE	FALSE	35.1141	8.20361	1487779	19.783	3587782	FALSE	421	474	26	0.750101	2.98969
811	641	FALSE	FALSE	35	9.55346	1715748	19.3199	3469747	FALSE	628	468	26	1.22004	2.90326
812	797	FALSE	FALSE	34.4819	11.0114	1891049	19.5988	3365825	FALSE	671	382	26	1.7276	2.95532
813	798	FALSE	FALSE	34.6554	20.2225	3525645	25.6663	4474717	FALSE	582	379	26	4.9344	4.0877
814	807	FALSE	FALSE	34.4093	15.2276	2598651	21.2642	3628811	FALSE	408	302	26	3.19546	3.26612
815	811	FALSE	FALSE	35.4683	7.5545	1411937	6.59255	1232148	FALSE	726	296	26	0.524117	0.527901
816	812	FALSE	FALSE	34.6699	21.4255	3740044	27.6259	4822390	FALSE	207	294	26	5.35321	4.45345
817	820	FALSE	FALSE	34.176	15.5674	2602963	16.7088	2793822	FALSE	100	288	26	3.31374	2.41594
818	865	FALSE	FALSE	35.3553	8.67	1604992	6.17504	1143125	FALSE	685	206	26	0.912472	0.449981
819	870	FALSE	FALSE	34.4384	14.0944	2411369	19.1041	3268449	FALSE	260	200	26	2.80095	2.86298
820	871	FALSE	FALSE	34.3657	21.9874	3737988	26.4663	4499428	FALSE	154	199	26	5.54884	4.23703
821	872	FALSE	FALSE	34.0147	16.7822	2766548	15.9682	2632352	FALSE	475	194	26	3.73668	2.27771
822	877	FALSE	FALSE	32.6497	20.3753	2970499	15.3327	2235331	FALSE	314	109	26	4.9876	2.1591
823	879	FALSE	FALSE	33.8378	13.7979	2239280	21.0988	3424163	FALSE	100	103	26	2.6977	3.23526
824	880	FALSE	FALSE	32.8938	22.4973	3353969	14.5543	2169812	FALSE	747	102	26	5.72633	2.01384
825	881	FALSE	FALSE	31.7648	22.3367	2998773	15.11	2028575	FALSE	420	94	26	5.67042	2.11756
826	883	FALSE	FALSE	19.2354	37.8809	1129306	31.4042	936223	FALSE	465	24	26	11.082	5.1586
827	1	FALSE	FALSE	15.1327	6.78577	98501	3.59904	52243	TRUE	258	635	27	0.256488	-0.0307902
828	4	FALSE	FALSE	16.5529	86.351	1640522	293.692	5579652	TRUE	702	617	27	27.9566	54.1105
829	5	FALSE	FALSE	22.4722	27.3812	1301602	83.1231	3951365	TRUE	749	616	27	7.42664	14.8111
830	6	FALSE	FALSE	33.9411	18.3504	3005481	16.9106	2769667	FALSE	473	608	27	4.28265	2.45361
831	7	FALSE	FALSE	20.8087	31.2737	1180321	41.6811	1573113	TRUE	567	604	27	8.78179	7.07662
832	8	FALSE	FALSE	34.4819	22.7946	3914649	16.5764	2846757	FALSE	373	605	27	5.82984	2.39122
833	10	FALSE	FALSE	33.5261	15.2171	2401986	30.9016	4877737	TRUE	757	530	27	3.1918	5.06479
834	11	FALSE	FALSE	34.9285	23.6777	4226371	19.3533	3454483	TRUE	313	524	27	6.13729	2.90949
835	12	FALSE	FALSE	28.0179	45.4371	4186047	85.7417	7899237	TRUE	841	522	27	13.7127	15.2998
836	13	FALSE	FALSE	35.4683	14.2584	2664901	18.8983	3532087	FALSE	526	517	27	2.85804	2.82457
837	14	FALSE	FALSE	34.4093	22.5618	3850256	18.3063	3124041	FALSE	420	516	27	5.74879	2.71409
838	15	FALSE	FALSE	24.3311	33.3874	2014439	56.6878	3420271	TRUE	642	501	27	9.51766	9.87737
839	16	FALSE	FALSE	18.3848	10.3065	268273	8.78227	228597	TRUE	158	481	27	1.48222	0.936578
840	17	FALSE	FALSE	33.5261	23.4652	3703925	16.7015	2636298	TRUE	265	441	27	6.06331	2.41458
841	18	FALSE	FALSE	34.4819	17.1203	2940175	19.5492	3357305	FALSE	802	438	27	3.85439	2.94606
842	19	FALSE	FALSE	34.0147	20.2089	3331434	16.2582	2680158	FALSE	364	432	27	4.92965	2.33184
843	20	FALSE	FALSE	34.9285	15.0467	2685774	17.4382	3112654	FALSE	686	431	27	3.13247	2.55208
844	21	FALSE	FALSE	34.8855	15.7324	2797816	17.5531	3121614	FALSE	577	428	27	3.37119	2.57352
845	23	FALSE	FALSE	32.9848	18.0724	2716745	19.5402	2937384	TRUE	63	421	27	4.18586	2.94437
846	27	FALSE	FALSE	34.0147	18.4093	3034768	16.4165	2706255	FALSE	418	341	27	4.30313	2.36138
847	28	FALSE	FALSE	33	20.6572	3109579	15.2191	2290970	TRUE	102	337	27	5.08572	2.13791
848	29	FALSE	FALSE	35.1141	15.7023	2847708	15.99	2899886	FALSE	524	338	27	3.3607	2.28178
849	31	FALSE	FALSE	34.7851	16.0733	2833809	17.0216	3001004	FALSE	740	334	27	3.48986	2.47431
850	32	FALSE	FALSE	35.3412	15.5012	2866147	16.9726	3138206	FALSE	632	333	27	3.29071	2.46518
851	33	FALSE	FALSE	32.5576	21.0789	3047162	21.7574	3145242	TRUE	859	326	27	5.23254	3.35818
852	35	FALSE	FALSE	33.3766	25.2028	3925236	19.6323	3057646	TRUE	61	255	27	6.66826	2.96156
853	37	FALSE	FALSE	34.2053	12.3279	2066600	10.7861	1808133	FALSE	367	248	27	2.18594	1.31055
854	38	FALSE	FALSE	34	21.225	3494407	15.2987	2518725	FALSE	471	247	27	5.28341	2.15277
855	39	FALSE	FALSE	35.4683	14.2209	2657879	17.8663	3339209	TRUE	579	245	27	2.84496	2.63196
856	40	FALSE	FALSE	34.4093	16.4393	2805433	17.606	3004537	FALSE	686	245	27	3.6173	2.58339
857	294	FALSE	FALSE	34.0588	17.7502	2937507	16.847	2788027	FALSE	420	156	27	4.07368	2.44172
858	299	FALSE	FALSE	35	12.2056	2192054	19.8428	3563650	FALSE	633	152	27	2.14336	3.00084
859	303	FALSE	FALSE	35.3412	14.2584	2636355	15.4484	2856382	FALSE	526	149	27	2.85804	2.18071
860	310	FALSE	FALSE	24	37.5265	2173001	74.3526	4305452	TRUE	345	149	27	10.9586	13.1742
861	347	FALSE	FALSE	20.1246	14.9887	511724	8.77161	299468	FALSE	681	69	27	3.11229	0.934588
862	348	FALSE	FALSE	35.3412	15.1038	2792657	14.9971	2772928	FALSE	479	63	27	3.15234	2.09647
863	349	FALSE	FALSE	35.3553	13.4186	2484050	18.0793	3346834	FALSE	588	62	27	2.56566	2.67171
864	351	FALSE	FALSE	16.0312	33.6245	580289	52.3141	902832	FALSE	153	29	27	9.60021	9.0611
865	353	FALSE	FALSE	15.0333	54.7234	778797	40.2545	572883	TRUE	270	25	27	16.9456	6.81037
866	99	FALSE	FALSE	39.3573	15.1371	3865532	13.9206	3554861	FALSE	467	671	28	3.16395	1.89556
867	101	FALSE	FALSE	36.0555	19.1411	3758124	13.5178	2654055	FALSE	561	669	28	4.55792	1.82039
868	115	FALSE	FALSE	30.0666	21.8254	2484865	28.9701	3298304	TRUE	127	665	28	5.49242	4.70431
869	116	FALSE	FALSE	30.5941	15.2608	1830536	33.4836	4016383	TRUE	370	666	28	3.20699	5.5467
870	125	FALSE	FALSE	33.6155	18.0319	2869113	19.0889	3037298	FALSE	672	660	28	4.17175	2.86015
871	169	FALSE	FALSE	38.4838	11.4862	2742199	30.8662	7368923	FALSE	624	584	28	1.89292	5.05819
872	170	FALSE	FALSE	37.108	16.3611	3501888	13.765	2946232	FALSE	830	579	28	3.59007	1.86653
873	171	FALSE	FALSE	37.3363	19.5429	4260606	12.4494	2714143	FALSE	723	577	28	4.69779	1.621
874	172	FALSE	FALSE	16.4012	24.9736	461528	36.9086	682094	FALSE	329	566	28	6.58845	6.1859
875	173	FALSE	FALSE	36.7696	19.1336	3984279	12.4987	2602677	FALSE	512	570	28	4.55529	1.6302
876	174	FALSE	FALSE	18.0278	48.1994	1182920	41.9196	1028799	FALSE	185	557	28	14.6744	7.12113
877	175	FALSE	FALSE	17	38.108	784245	41.8418	861084	FALSE	114	479	28	11.1611	7.10661
878	176	FALSE	FALSE	39.1152	15.8387	3970510	12.2563	3072456	FALSE	780	483	28	3.40821	1.58495
879	181	FALSE	FALSE	37.108	18.0154	3855964	12.1217	2594497	FALSE	671	480	28	4.166	1.55983
880	346	FALSE	FALSE	36.6742	21.445	4430960	11.7932	2436701	FALSE	833	392	28	5.35999	1.49851
881	367	FALSE	FALSE	39.8121	18.4337	4872424	21.4931	5681091	FALSE	733	383	28	4.31163	3.30885
882	435	FALSE	FALSE	35.609	7.18976	1359822	6.34858	1200727	FALSE	672	295	28	0.397137	0.482369
883	436	FALSE	FALSE	37.0135	19.9642	4240539	11.899	2527427	FALSE	565	293	28	4.84446	1.51826
884	437	FALSE	FALSE	33.9559	10.8938	1786530	11.0132	1806111	FALSE	463	283	28	1.68666	1.35294
885	438	FALSE	FALSE	24.1868	26.9552	1597587	19.9613	1183073	FALSE	143	277	28	7.27832	3.02297
886	441	FALSE	FALSE	33.7343	19.3375	3109585	14.9095	2397534	FALSE	514	210	28	4.62628	2.08012
887	442	FALSE	FALSE	36.7967	15.9588	3330550	13.0449	2722435	FALSE	729	199	28	3.45	1.73213
888	443	FALSE	FALSE	33.541	19.9275	3149705	13.5992	2149463	FALSE	401	195	28	4.83168	1.83558
889	444	FALSE	FALSE	36.4006	20.2213	4085277	11.72	2367764	FALSE	634	195	28	4.93397	1.48485
890	445	FALSE	FALSE	33.2415	15.5455	2391861	10.298	1584466	FALSE	207	193	28	3.30612	1.21946
891	446	FALSE	FALSE	34.4819	24.4679	4202028	16.9433	2909771	FALSE	310	190	28	6.41241	2.4597
892	448	FALSE	FALSE	37.1214	17.8061	3815324	20.1474	4316993	FALSE	783	109	28	4.09314	3.0577
893	449	FALSE	FALSE	36.4966	19.8359	4039221	11.4708	2335810	FALSE	582	103	28	4.79981	1.43834
894	450	FALSE	FALSE	35.2278	8.31054	1521862	18.5274	3392823	TRUE	261	102	28	0.787326	2.75535
895	451	FALSE	FALSE	37.3363	7.61849	1660930	12.8544	2802420	FALSE	678	100	28	0.546393	1.69657
896	452	FALSE	FALSE	33.3766	21.4019	3333260	14.8912	2319235	FALSE	455	99	28	5.345	2.0767
897	453	FALSE	FALSE	33.6006	20.0478	3185629	23.7219	3769458	FALSE	351	95	28	4.87355	3.72482
898	454	FALSE	FALSE	34.7851	8.18152	1442449	18.9159	3334991	FALSE	150	96	28	0.742409	2.82787
899	182	FALSE	FALSE	33	24.0826	3625220	17.3333	2609231	FALSE	841	690	29	6.27827	2.5325
900	192	FALSE	FALSE	39	14.9143	3705827	13.668	3396162	FALSE	740	688	29	3.08638	1.84843
901	226	FALSE	FALSE	34.7131	12.2592	2147980	19.7307	3457103	FALSE	217	681	29	2.16201	2.97993
902	227	FALSE	FALSE	34.9285	19.9859	3567397	28.8222	5144650	FALSE	524	679	29	4.85201	4.67672
903	229	FALSE	FALSE	34.4093	21.9635	3748150	18.144	3096345	FALSE	642	679	29	5.54049	2.6838
904	234	FALSE	FALSE	33.2415	19.6016	3015943	16.5509	2546561	FALSE	425	676	29	4.71822	2.38647
905	254	FALSE	FALSE	38.6005	21.869	5268609	12.0011	2891263	FALSE	793	591	29	5.50759	1.53731
906	255	FALSE	FALSE	38.4708	11.6016	2766942	13.6964	3266532	FALSE	687	590	29	1.9331	1.85372
907	256	FALSE	FALSE	34.3657	16.182	2751036	18.3118	3113117	FALSE	593	590	29	3.52773	2.71512
908	257	FALSE	FALSE	35.2278	8.91677	1632879	8.41842	1541619	FALSE	270	589	29	0.998383	0.868672
909	258	FALSE	FALSE	33.2866	20.0821	3102475	25.3288	3913028	FALSE	167	588	29	4.88553	4.02472
910	259	FALSE	FALSE	33.8378	21.7537	3530442	17.4699	2835222	FALSE	468	587	29	5.46745	2.55798
911	261	FALSE	FALSE	37.3363	16.4939	3595889	12.8324	2797623	FALSE	739	500	29	3.63631	1.69246
912	262	FALSE	FALSE	37.6431	16.1116	3599836	10.678	2385798	FALSE	850	496	29	3.50322	1.29039
913	263	FALSE	FALSE	37.7359	9.37597	2110425	13.8111	3108725	FALSE	640	495	29	1.15825	1.87513
914	264	FALSE	FALSE	33.6155	21.3489	3396895	16.0971	2561265	FALSE	540	494	29	5.32655	2.30178
915	265	FALSE	FALSE	34.2345	21.5996	3630157	17.9507	3016900	FALSE	219	492	29	5.41381	2.64771
916	266	FALSE	FALSE	23.2594	26.364	1389621	22.9281	1208517	FALSE	297	491	29	7.07252	3.57667
917	268	FALSE	FALSE	41.6773	19.0078	5763953	35.6064	10797322	FALSE	588	402	29	4.5115	5.94287
918	269	FALSE	FALSE	37.4833	11.5353	2544666	21.9805	4848868	FALSE	796	400	29	1.90999	3.39981
919	270	FALSE	FALSE	34.9285	8.97087	1601263	8.54205	1524722	FALSE	688	399	29	1.01721	0.891745
920	271	FALSE	FALSE	33.541	18.7476	2963207	15.1781	2399030	FALSE	270	394	29	4.4209	2.13026
921	272	FALSE	FALSE	19.9249	40.1025	1328756	32.7366	1084695	FALSE	503	399	29	11.8555	5.40727
922	273	FALSE	FALSE	16.2788	21.9337	396341	34.7873	628605	FALSE	343	402	29	5.53013	5.79
923	274	FALSE	FALSE	31.7805	8.80543	1183917	35.5802	4783863	FALSE	162	392	29	0.95962	5.93798
924	290	FALSE	FALSE	34.9857	22.2388	3989081	28.5355	5118535	FALSE	843	313	29	5.63636	4.6232
925	291	FALSE	FALSE	41.0122	21.9337	6337805	13.3744	3864582	FALSE	749	311	29	5.53012	1.79363
926	293	FALSE	FALSE	34.4819	15.8819	2727490	17.3578	2980957	FALSE	543	309	29	3.42323	2.53706
927	306	FALSE	FALSE	36.4006	11.8166	2387291	19.6042	3960610	FALSE	643	305	29	2.00794	2.95632
928	325	FALSE	FALSE	33.8378	6.65809	1080554	37.2701	6048636	FALSE	789	216	29	0.212039	6.25338
929	326	FALSE	FALSE	41.1825	13.1046	3833986	28.972	8476296	FALSE	377	214	29	2.45634	4.70467
930	327	FALSE	FALSE	39.4462	15.6956	4035341	12.3151	3166221	FALSE	693	213	29	3.35837	1.59593
931	328	FALSE	FALSE	35.7771	7.21609	1384221	6.78305	1301154	FALSE	274	212	29	0.406302	0.563455
932	329	FALSE	FALSE	37.3631	16.4062	3584467	11.6627	2548102	FALSE	167	213	29	3.60577	1.47417
933	330	FALSE	FALSE	38.6264	14.5414	3510342	10.5007	2534898	FALSE	589	212	29	2.95657	1.2573
934	403	FALSE	FALSE	39.3954	13.5861	3479524	11.7967	3021262	FALSE	539	120	29	2.62396	1.49918
935	406	FALSE	FALSE	38.0132	9.76926	2247770	14.5438	3346334	FALSE	751	118	29	1.29517	2.01188
936	409	FALSE	FALSE	38.2753	8.57587	2014296	12.974	3047328	FALSE	326	118	29	0.8797	1.7189
937	412	FALSE	FALSE	35.2278	13.0239	2384996	40.5833	7431787	FALSE	852	114	29	2.42825	6.87173
938	6	FALSE	FALSE	25.1794	29.6099	1979976	68.4235	4575388	TRUE	92	702	3	8.20256	12.0677
939	8	FALSE	FALSE	37.5366	17.8429	3952940	34.53	7649831	TRUE	812	637	3	4.10595	5.74198
940	9	FALSE	FALSE	38.6005	7.89831	1902840	22.0109	5302816	FALSE	582	621	3	0.643813	3.4055
941	10	FALSE	FALSE	34.4093	8.53651	1456789	35.4645	6052151	FALSE	689	616	3	0.865998	5.91639
942	11	FALSE	FALSE	37.3363	13.834	3015996	30.8957	6735667	FALSE	376	614	3	2.71028	5.06369
943	12	FALSE	FALSE	35.1141	7.58256	1375147	39.2059	7110239	FALSE	479	613	3	0.533886	6.61465
944	13	FALSE	FALSE	36.8782	16.2252	3408683	58.3265	12253579	TRUE	264	611	3	3.54275	10.1832
945	15	FALSE	FALSE	35.8469	11.4559	2210400	41.9868	8101318	TRUE	206	535	3	1.88235	7.13367
946	16	FALSE	FALSE	38.6005	17.1592	4133938	25.9022	6240300	TRUE	743	532	3	3.86791	4.13175
947	17	FALSE	FALSE	37.0135	17.9525	3813233	36.8763	7832804	TRUE	110	529	3	4.14409	6.17989
948	18	FALSE	FALSE	38.6005	10.0123	2412146	25.2385	6080382	FALSE	537	523	3	1.3798	4.00786
949	19	FALSE	FALSE	35.0143	7.91271	1422818	39.8787	7170764	FALSE	636	522	3	0.648824	6.74023
950	20	FALSE	FALSE	38.2753	13.323	3129303	26.5	6224302	FALSE	429	521	3	2.53238	4.24331
951	21	FALSE	FALSE	36.1386	14.7188	2909885	11.8093	2334686	FALSE	325	519	3	3.01832	1.50153
952	22	FALSE	FALSE	34.1321	8.76531	1459973	44.0194	7331982	TRUE	685	437	3	0.945653	7.51302
953	23	FALSE	FALSE	37.6962	13.0728	2933255	34.8946	7829578	TRUE	799	437	3	2.44529	5.81003
954	24	FALSE	FALSE	38.4708	7.72726	1842922	21.3811	5099306	FALSE	588	433	3	0.584264	3.28795
955	25	FALSE	FALSE	37.5766	13.8719	3083026	31.6046	7024105	FALSE	384	433	3	2.72348	5.196
956	26	FALSE	FALSE	38.0132	6.35798	1462883	25.1377	5783838	FALSE	490	432	3	0.107558	3.98906
957	27	FALSE	FALSE	32.1403	10.5201	1463046	32.9232	4578687	FALSE	174	424	3	1.55656	5.44209
958	235	FALSE	FALSE	38.6394	8.53259	2061859	20.475	4947684	FALSE	531	343	3	0.864631	3.11884
959	253	FALSE	FALSE	36.6197	11.0657	2276206	34.8247	7163396	FALSE	440	337	3	1.74652	5.79698
960	262	FALSE	FALSE	37.5766	13.5957	3021642	34.7603	7725448	TRUE	760	342	3	2.62733	5.78496
961	281	FALSE	FALSE	37.2156	16.7235	3610699	29.8545	6445735	FALSE	213	329	3	3.71625	4.86937
963	301	FALSE	FALSE	36.6742	12.7952	2643735	36.1049	7459993	FALSE	594	264	3	2.34862	6.03591
964	302	FALSE	FALSE	32.249	13.9807	1964123	24.3605	3422359	FALSE	482	264	3	2.76137	3.84401
965	304	FALSE	FALSE	36.7696	11.6711	2430336	36.8219	7667608	TRUE	707	247	3	1.95729	6.16973
966	305	FALSE	FALSE	37.7359	12.0727	2717426	30.3445	6830204	FALSE	264	241	3	2.09709	4.96083
967	306	FALSE	FALSE	38.0789	13.1538	3042223	29.3945	6798399	FALSE	379	239	3	2.47346	4.78352
968	307	FALSE	FALSE	39.2046	20.4194	5153965	23.612	5959801	TRUE	862	169	3	5.00293	3.70431
969	308	FALSE	FALSE	35.6931	10.0013	1905028	34.9929	6665339	FALSE	641	163	3	1.37597	5.82837
970	309	FALSE	FALSE	38.0132	11.4031	2623687	25.49	5864886	FALSE	537	160	3	1.86397	4.0548
971	315	FALSE	FALSE	39.6232	12.3448	3216784	20.6046	5369122	FALSE	434	148	3	2.19182	3.14304
972	316	FALSE	FALSE	32.1403	10.0425	1396633	31.9591	4444609	FALSE	210	146	3	1.39031	5.26216
973	317	FALSE	FALSE	37.1214	11.6072	2487089	30.4945	6534080	FALSE	334	143	3	1.93505	4.98883
974	320	FALSE	FALSE	39.0512	7.40183	1846428	7.31086	1823734	FALSE	593	64	3	0.470966	0.661961
975	321	FALSE	FALSE	37.855	12.7971	2907843	28.9665	6581949	FALSE	807	62	3	2.34931	4.70365
976	322	FALSE	FALSE	32.6497	8.64806	1260791	30.0482	4380696	FALSE	695	56	3	0.904833	4.90553
977	26	FALSE	FALSE	22.0227	29.8263	1334443	26.883	1202760	FALSE	857	703	30	8.27787	4.31479
978	27	FALSE	FALSE	24	17.0713	988529	26.355	1526108	FALSE	638	703	30	3.83733	4.21625
979	32	FALSE	FALSE	36.7696	9.40228	1957883	13.9904	2913298	FALSE	910	624	30	1.16741	1.9086
980	33	FALSE	FALSE	35.6931	8.26434	1574168	7.15032	1361973	FALSE	804	623	30	0.771244	0.632001
981	34	FALSE	FALSE	38.3275	14.026	3307910	13.4137	3163521	FALSE	587	622	30	2.77711	1.80096
982	35	FALSE	FALSE	34.8855	10.405	1850399	9.95792	1770896	FALSE	688	620	30	1.51649	1.15599
984	36	FALSE	FALSE	34.1321	10.2816	1712524	10.3973	1731795	FALSE	43	617	30	1.47353	1.23799
985	144	FALSE	FALSE	39.9625	15.6556	4185184	13.1195	3507227	FALSE	742	533	30	3.34444	1.74606
986	147	FALSE	FALSE	33.9411	11.0573	1810989	11.4928	1882319	FALSE	542	531	30	1.74359	1.44246
987	149	FALSE	FALSE	33.7343	14.9722	2407613	10.158	1633473	FALSE	635	525	30	3.10652	1.19334
988	151	FALSE	FALSE	33.7343	19.2811	3100513	13.7021	2203386	FALSE	102	521	30	4.60664	1.85479
989	153	FALSE	FALSE	37.1618	13.9882	3007058	13.1465	2826112	FALSE	592	447	30	2.76397	1.75109
990	154	FALSE	FALSE	36.6742	14.6477	3026515	13.6532	2821030	TRUE	903	440	30	2.99358	1.84567
991	155	FALSE	FALSE	35.7771	8.89056	1705425	6.18824	1187054	FALSE	487	434	30	0.989257	0.452443
992	156	FALSE	FALSE	37.108	19.7346	4223948	20.0817	4298238	FALSE	805	434	30	4.76454	3.04544
993	157	FALSE	FALSE	40.2244	13.8292	3770098	20.5981	5615435	FALSE	270	434	30	2.7086	3.14181
994	158	FALSE	FALSE	37.4433	9.01546	1982434	29.3604	6456136	FALSE	161	429	30	1.03274	4.77716
995	159	FALSE	FALSE	32.6497	13.3052	1939750	9.50234	1385335	FALSE	59	426	30	2.52618	1.07097
996	161	FALSE	FALSE	39.8246	12.0552	3189470	21.2208	5614432	FALSE	638	347	30	2.09101	3.25804
997	162	FALSE	FALSE	37.1618	20.6984	4449548	11.5232	2477149	FALSE	754	341	30	5.10007	1.44813
998	163	FALSE	FALSE	37.4433	14.6006	3210565	20.6917	4549941	FALSE	540	339	30	2.97717	3.15927
999	164	FALSE	FALSE	34.2345	16.9692	2851953	17.0223	2860878	FALSE	853	339	30	3.80179	2.47446
1000	165	FALSE	FALSE	33.2415	7.65572	1177926	6.78384	1043777	FALSE	434	337	30	0.559356	0.563603
1001	166	FALSE	FALSE	33.1059	13.5312	2056562	7.05796	1072714	FALSE	115	335	30	2.60487	0.614763
1002	167	FALSE	FALSE	33.8378	18.9914	3082152	13.446	2182181	FALSE	215	333	30	4.50579	1.80699
1003	168	FALSE	FALSE	33.2415	6.51159	1001887	34.7331	5344116	FALSE	321	332	30	0.161034	5.77989
1004	169	FALSE	FALSE	37.0135	18.8993	4014346	19.404	4121550	FALSE	584	258	30	4.47372	2.91895
1005	170	FALSE	FALSE	38.5876	19.1826	4616761	20.9972	5053493	TRUE	263	250	30	4.57235	3.2163
1006	171	FALSE	FALSE	16.7631	60.9334	1202273	78.2311	1543574	TRUE	85	244	30	19.1076	13.8981
1007	172	FALSE	FALSE	40	22.3304	5986379	15.5528	4169425	FALSE	481	247	30	5.66822	2.20018
1008	174	FALSE	FALSE	33.2866	21.0466	3251479	27.2642	4212032	FALSE	368	243	30	5.22131	4.38594
1010	175	FALSE	FALSE	37.6431	7.69786	1719940	22.7053	5073077	FALSE	162	244	30	0.574027	3.5351
1011	192	FALSE	FALSE	32.6497	23.2044	3382946	15.9585	2326572	FALSE	117	165	30	5.97252	2.27591
1012	193	FALSE	FALSE	38.833	18.7765	4605793	15.5578	3816276	TRUE	758	158	30	4.43096	2.20113
1013	194	FALSE	FALSE	36.8917	20.6396	4340883	11.6233	2444586	FALSE	210	159	30	5.07962	1.46681
1014	195	FALSE	FALSE	39.2046	19.9484	5035090	21.273	5369418	FALSE	543	155	30	4.83896	3.26776
1015	196	FALSE	FALSE	36.8917	21.8234	4589850	10.4048	2188324	FALSE	425	154	30	5.49174	1.23941
1016	197	FALSE	FALSE	38.4708	12.7642	3044205	29.227	6970529	FALSE	643	152	30	2.33783	4.75226
1017	198	FALSE	FALSE	34.6554	12.4888	2177331	31.8535	5553413	TRUE	60	73	30	2.24197	5.24245
1018	199	FALSE	FALSE	38.833	13.1271	3220029	14.784	3626451	FALSE	912	72	30	2.46418	2.0567
1019	200	FALSE	FALSE	38.2099	9.83033	2297131	20.9194	4888400	FALSE	702	71	30	1.31643	3.20178
1020	201	FALSE	FALSE	36.6742	14.6942	3036115	20.9782	4334515	FALSE	493	65	30	3.00976	3.21276
1021	202	FALSE	FALSE	41.1461	22.7875	6649213	11.2315	3277280	FALSE	590	64	30	5.82737	1.3937
1022	203	FALSE	FALSE	37.5766	19.4883	4331268	21.0598	4680528	TRUE	273	55	30	4.67879	3.22798
1023	0	FALSE	FALSE	35.3553	14.9956	2775979	16.4302	3041561	FALSE	705	689	31	3.11467	2.36394
1024	1	FALSE	FALSE	37.5899	11.1065	2471028	30.3419	6750629	FALSE	185	689	31	1.76071	4.96033
1025	2	FALSE	FALSE	37.6962	16.0748	3606829	20.8803	4685072	FALSE	495	686	31	3.4904	3.19448
1026	3	FALSE	FALSE	38.1838	17.3958	4056668	18.9739	4424668	FALSE	291	686	31	3.9503	2.83868
1027	4	FALSE	FALSE	33.5261	18.1913	2871448	13.2487	2091283	FALSE	600	683	31	4.22723	1.77017
1028	5	FALSE	FALSE	40.1622	13.853	3759094	20.7057	5618621	FALSE	73	684	31	2.71689	3.16189
1029	6	FALSE	FALSE	35.3412	10.0112	1851058	18.4886	3418511	FALSE	391	681	31	1.37941	2.74811
1030	7	FALSE	FALSE	34.5254	20.9321	3608406	14.6091	2518404	FALSE	760	596	31	5.18143	2.02406
1031	8	FALSE	FALSE	35.4683	9.21949	1723123	8.73498	1632569	FALSE	438	595	31	1.10377	0.927752
1032	9	FALSE	FALSE	34.1321	12.2701	2043738	10.2528	1707733	FALSE	657	591	31	2.16582	1.21103
1033	10	FALSE	FALSE	36.7696	14.048	2925294	11.349	2363262	FALSE	130	591	31	2.7848	1.41562
1034	11	FALSE	FALSE	35.0571	11.508	2076898	19.4485	3509960	FALSE	550	589	31	1.90049	2.92726
1035	12	FALSE	FALSE	36.0555	12.843	2521572	18.7111	3673698	FALSE	342	588	31	2.36528	2.78964
1036	13	FALSE	FALSE	33.5261	18.5089	2921579	14.8116	2337976	FALSE	235	585	31	4.3378	2.06186
1037	14	FALSE	FALSE	35.3553	8.68271	1607345	34.4281	6373329	FALSE	600	513	31	0.916897	5.72296
1038	15	FALSE	FALSE	39.8121	17.1149	4523834	21.1411	5588059	FALSE	180	507	31	3.8525	3.24316
1039	16	FALSE	FALSE	34.4819	10.5841	1817669	10.7853	1852219	FALSE	709	497	31	1.57885	1.3104
1040	17	FALSE	FALSE	36.8782	14.4923	3044627	11.4593	2407432	FALSE	505	498	31	2.93946	1.4362
1041	18	FALSE	FALSE	37.4433	12.802	2815070	12.78	2810238	FALSE	76	497	31	2.351	1.6827
1042	19	FALSE	FALSE	36.6197	20.422	4200780	11.7702	2421108	FALSE	397	496	31	5.00384	1.49422
1043	20	FALSE	FALSE	37.9473	10.9074	2496636	20.7447	4748312	FALSE	289	495	31	1.69142	3.16917
1044	24	FALSE	FALSE	33.9559	11.1952	1835957	10.7732	1766756	FALSE	440	403	31	1.79158	1.30815
1045	25	FALSE	FALSE	39.5601	19.2642	4995861	20.5194	5321386	FALSE	336	404	31	4.60075	3.12713
1046	26	FALSE	FALSE	38.6264	12.126	2927249	29.2582	7062999	FALSE	130	405	31	2.11565	4.75808
1047	30	FALSE	FALSE	34.0147	19.5431	3221684	14.3239	2361290	FALSE	769	401	31	4.69788	1.97083
1048	31	FALSE	FALSE	34.6699	19.08	3330607	24.7893	4327221	FALSE	659	401	31	4.53663	3.92403
1049	103	FALSE	FALSE	37.2022	7.77195	1676188	12.7926	2758996	FALSE	390	313	31	0.599821	1.68504
1050	104	FALSE	FALSE	36.7151	14.6046	3027692	21.8277	4525138	FALSE	499	310	31	2.97854	3.3713
1051	106	FALSE	FALSE	38.0789	9.046	2092170	29.3335	6784302	FALSE	828	309	31	1.04337	4.77215
1052	107	FALSE	FALSE	33.2866	13.2238	2042933	9.63575	1488620	FALSE	724	307	31	2.49784	1.09587
1053	108	FALSE	FALSE	33.3766	20.9171	3257752	15.5724	2425344	FALSE	619	307	31	5.17621	2.20386
1054	111	FALSE	FALSE	33.541	13.2302	2091141	7.32373	1157577	FALSE	779	216	31	2.50007	0.664365
1055	112	FALSE	FALSE	37.108	13.3569	2858880	23.1293	4950539	FALSE	447	216	31	2.54419	3.61423
1056	114	FALSE	FALSE	34	19.3332	3182949	14.1748	2333691	FALSE	880	213	31	4.6248	1.94301
1057	115	FALSE	FALSE	38.4708	7.07858	1688214	21.9918	5244953	FALSE	239	213	31	0.35843	3.40192
1058	172	FALSE	FALSE	39.2046	18.7007	4720176	21.2472	5362917	FALSE	929	131	31	4.4046	3.26296
1059	175	FALSE	FALSE	33.2415	25.4932	3922434	35.5199	5465165	TRUE	495	128	31	6.76933	5.92672
1060	176	FALSE	FALSE	16.4924	63.5694	1194511	86.5048	1625481	TRUE	751	130	31	20.0253	15.4422
1061	179	FALSE	FALSE	38.4187	7.50876	1783554	22.6254	5374218	FALSE	828	125	31	0.508192	3.52018
1062	190	FALSE	FALSE	33.6006	21.5378	3422398	15.7727	2506310	FALSE	783	46	31	5.3923	2.24122
1063	191	FALSE	FALSE	37.2022	20.5297	4427675	12.294	2651464	FALSE	875	40	31	5.04134	1.59198
1064	13	FALSE	FALSE	34.4384	16.452	2814708	17.2803	2956419	FALSE	645	635	32	3.6217	2.52259
1065	25	FALSE	FALSE	36.0555	17.0793	3353310	13.5442	2659242	FALSE	103	628	32	3.84011	1.82532
1066	26	FALSE	FALSE	36.2353	20.9495	4175019	12.4179	2474757	FALSE	415	626	32	5.18748	1.6151
1067	27	FALSE	FALSE	36.0555	22.3808	4394198	12.3965	2433899	FALSE	203	627	32	5.68579	1.61112
1068	28	FALSE	FALSE	34	14.6965	2419577	23.2723	3831466	FALSE	738	623	32	3.01056	3.64091
1069	29	FALSE	FALSE	33.5261	11.3824	1796690	12.3	1941528	FALSE	541	620	32	1.85678	1.59311
1070	30	FALSE	FALSE	36.6197	6.80319	1399408	31.4196	6462978	FALSE	162	539	32	0.262554	5.16148
1071	31	FALSE	FALSE	40.8044	21.3899	6087205	12.8193	3648168	FALSE	265	535	32	5.3408	1.69003
1072	32	FALSE	FALSE	39.6611	15.0284	3927302	23.0328	6019053	FALSE	366	533	32	3.1261	3.59621
1073	33	FALSE	FALSE	35.3836	13.7292	2547652	21.6674	4020708	FALSE	794	532	32	2.67379	3.34139
1074	34	FALSE	FALSE	33.1059	16.8794	2565431	11.8529	1801481	FALSE	490	530	32	3.7705	1.50966
1075	35	FALSE	FALSE	34.2053	10.6713	1788890	20.1145	3371919	FALSE	597	527	32	1.6092	3.05156
1076	36	FALSE	FALSE	33.8378	19.3255	3136376	14.6487	2377373	FALSE	690	524	32	4.62211	2.03146
1077	38	FALSE	FALSE	38.8973	15.1145	3725978	12.2352	3016182	FALSE	214	440	32	3.15607	1.58101
1078	40	FALSE	FALSE	34.8281	11.1239	1968511	19.4789	3447027	FALSE	746	430	32	1.76679	2.93294
1079	42	FALSE	FALSE	36.6742	8.10557	1674772	13.058	2698046	FALSE	534	429	32	0.715969	1.73458
1080	43	FALSE	FALSE	35.7771	17.2615	3311173	33.2103	6370539	FALSE	112	428	32	3.90354	5.49568
1081	45	FALSE	FALSE	33.2866	11.409	1762575	11.1434	1721532	FALSE	794	342	32	1.86605	1.37724
1082	46	FALSE	FALSE	39.3573	15.0904	3853608	11.9963	3063471	FALSE	695	340	32	3.1477	1.53643
1083	47	FALSE	FALSE	37	11.6116	2463694	14.0838	2988219	FALSE	585	337	32	1.93658	1.92602
1084	48	FALSE	FALSE	38.4187	19.8681	4719272	21.6397	5140067	FALSE	164	335	32	4.81102	3.33621
1085	49	FALSE	FALSE	36	21.7971	4259852	25.7925	5040680	TRUE	263	333	32	5.48257	4.11126
1086	211	FALSE	FALSE	33.6006	17.2219	2736599	22.5497	3583198	FALSE	743	243	32	3.88976	3.50605
1087	213	FALSE	FALSE	34.9285	7.85215	1401576	7.70346	1375036	FALSE	640	243	32	0.627741	0.735235
1088	224	FALSE	FALSE	37.3631	8.54437	1866796	22.6932	4958072	FALSE	113	242	32	0.868734	3.53283
1089	232	FALSE	FALSE	37.4833	8.5828	1893356	31.206	6884010	FALSE	215	239	32	0.882114	5.12161
1090	233	FALSE	FALSE	28.3019	22.2986	2117458	20.1673	1915076	FALSE	427	234	32	5.65717	3.06142
1091	324	FALSE	FALSE	33.8378	20.5608	3336845	25.3796	4118909	FALSE	795	154	32	5.05215	4.03421
1092	328	FALSE	FALSE	33.9559	16.0628	2634228	16.3555	2682239	TRUE	582	150	32	3.48622	2.35001
1093	330	FALSE	FALSE	35.0571	6.90308	1245831	9.06956	1636827	TRUE	373	148	32	0.297329	0.990196
1094	332	FALSE	FALSE	32.9848	18.6431	2802526	15.0627	2264306	FALSE	693	147	32	4.38453	2.10872
1095	340	FALSE	FALSE	34.0588	15.4735	2560728	16.4332	2719554	FALSE	743	61	32	3.28105	2.3645
1096	341	FALSE	FALSE	36.4006	12.4502	2515296	32.0236	6469674	FALSE	224	60	32	2.22852	5.2742
1097	342	FALSE	FALSE	36.7967	20.0518	4184760	19.7858	4129248	FALSE	329	57	32	4.87497	2.99022
1098	343	FALSE	FALSE	37.1618	17.3938	3739158	20.313	4366696	FALSE	533	56	32	3.9496	3.0886
1099	344	FALSE	FALSE	32.7567	18.9647	2792119	12.7544	1877791	FALSE	639	54	32	4.49649	1.67791
1100	346	FALSE	FALSE	34.4819	10.4015	1786307	18.4997	3177072	FALSE	430	52	32	1.51527	2.75019
1101	13	FALSE	FALSE	33.1059	19.4687	2958982	17.2201	2617223	FALSE	768	616	33	4.67197	2.51137
1102	16	FALSE	FALSE	35.2278	7.92152	1450624	7.80641	1429545	FALSE	450	612	33	0.651893	0.75445
1103	19	FALSE	FALSE	37.108	7.866	1683618	13.8191	2957805	FALSE	147	609	33	0.632564	1.87662
1104	20	FALSE	FALSE	37.3363	9.30233	2028031	22.9363	5000416	FALSE	571	607	33	1.13261	3.5782
1107	21	FALSE	FALSE	36.0555	19.7667	3880951	11.8757	2331649	FALSE	253	606	33	4.77571	1.51392
1108	24	FALSE	FALSE	35.4401	15.8483	2954988	11.751	2191025	FALSE	825	521	33	3.41154	1.49064
1109	25	FALSE	FALSE	33.4216	13.3461	2086998	8.8727	1387472	FALSE	309	519	33	2.54041	0.953455
1110	26	FALSE	FALSE	36.0555	17.6106	3457626	12.9849	2549431	TRUE	613	515	33	4.02508	1.72094
1111	27	FALSE	FALSE	36.3456	18.6999	3760820	12.1532	2444173	FALSE	413	514	33	4.40432	1.5657
1112	29	FALSE	FALSE	36.0555	20.3747	4000325	12.4108	2436713	FALSE	199	512	33	4.98738	1.61379
1113	30	FALSE	FALSE	34.9285	14.2658	2546391	17.3671	3099960	FALSE	772	432	33	2.86062	2.5388
1114	31	FALSE	FALSE	38.8973	19.1772	4727502	22.3572	5511440	FALSE	353	431	33	4.57047	3.47013
1115	32	FALSE	FALSE	39.9249	13.8289	3686458	22.4498	5984592	FALSE	564	421	33	2.70851	3.48741
1116	33	FALSE	FALSE	37.1618	19.5985	4213100	20.4877	4404257	FALSE	672	419	33	4.71715	3.12121
1117	34	FALSE	FALSE	37.7359	10.3203	2322981	13.3195	2998075	FALSE	461	418	33	1.48701	1.78338
1118	35	FALSE	FALSE	36.2215	20.7466	4129879	12.5776	2503731	FALSE	244	412	33	5.11687	1.64492
1119	131	FALSE	FALSE	34	20.7774	3420705	25.8855	4261698	FALSE	824	333	33	5.12756	4.12863
1120	140	FALSE	FALSE	38.4708	14.5593	3472338	30.0809	7174178	FALSE	414	331	33	2.96279	4.91163
1121	141	FALSE	FALSE	38.2884	19.6105	4610811	21.7633	5116978	FALSE	722	331	33	4.72131	3.35927
1122	147	FALSE	FALSE	37.7359	7.28832	1640518	22.6316	5094108	FALSE	507	328	33	0.431449	3.52133
1123	160	FALSE	FALSE	38.833	18.1798	4459437	21.3396	5234529	FALSE	298	320	33	4.22324	3.28021
1124	161	FALSE	FALSE	36.7151	18.349	3803956	11.8504	2456731	FALSE	195	317	33	4.28214	1.5092
1125	222	FALSE	FALSE	34.8855	8.86524	1576577	6.82425	1213610	FALSE	460	245	33	0.980443	0.571143
1126	242	FALSE	FALSE	38.4708	15.0702	3594194	13.5462	3230722	FALSE	561	236	33	3.14067	1.82569
1127	243	FALSE	FALSE	33.2415	20.0671	3087572	15.5849	2397928	FALSE	671	228	33	4.8803	2.20618
1128	244	FALSE	FALSE	36.0555	20.7664	4077232	11.6134	2280151	FALSE	344	227	33	5.12376	1.46497
1129	246	FALSE	FALSE	36.6742	18.3847	3798649	19.7896	4088923	FALSE	243	223	33	4.29458	2.99092
1130	247	FALSE	FALSE	33.541	19.1461	3026197	24.0296	3798073	FALSE	515	158	33	4.55964	3.78224
1131	248	FALSE	FALSE	34.6699	15.3225	2674691	16.0483	2801403	FALSE	725	156	33	3.22847	2.29267
1132	249	FALSE	FALSE	33.2866	22.0445	3405645	15.1876	2346326	FALSE	825	145	33	5.56872	2.13204
1133	250	FALSE	FALSE	35	9.30495	1671116	8.88229	1595209	FALSE	629	139	33	1.13352	0.955244
1134	251	FALSE	FALSE	34.7131	16.4047	2874343	14.6946	2574706	FALSE	396	138	33	3.60527	2.04002
1135	252	FALSE	FALSE	38.6394	19.8198	4789373	21.0032	5075329	FALSE	292	138	33	4.79421	3.21742
1136	253	FALSE	FALSE	37.9473	13.2518	3033242	12.3519	2827253	FALSE	198	138	33	2.50759	1.60278
1137	254	FALSE	FALSE	34.7851	15.8459	2793728	15.4066	2716273	FALSE	680	61	33	3.41072	2.1729
1138	255	FALSE	FALSE	36.4006	17.6375	3563269	12.6183	2549263	FALSE	139	52	33	4.03443	1.65252
1139	256	FALSE	FALSE	36.2353	23.6702	4717238	11.6732	2326348	FALSE	239	52	33	6.13469	1.47612
1140	257	FALSE	FALSE	36.4006	22.3139	4508035	11.4872	2320746	FALSE	451	51	33	5.66248	1.44141
1141	258	FALSE	FALSE	34.4819	13.2804	2280720	20.5426	3527910	FALSE	775	48	33	2.51754	3.13146
1142	259	FALSE	FALSE	33.8378	10.8193	1755892	11.1096	1803000	FALSE	577	45	33	1.66075	1.37094
1143	0	FALSE	FALSE	37.8021	8.46573	1915584	22.2631	5037591	FALSE	243	682	34	0.841354	3.45256
1144	1	FALSE	FALSE	38.0132	7.76795	1787297	23.2796	5356305	FALSE	445	682	34	0.598428	3.64227
1145	2	FALSE	FALSE	38.6005	17.9618	4327316	32.6724	7871346	FALSE	766	681	34	4.14735	5.39529
1146	3	FALSE	FALSE	36.6197	8.9343	1837774	14.2506	2931339	FALSE	672	679	34	1.00448	1.95716
1147	4	FALSE	FALSE	37.0135	7.75443	1647097	13.6117	2891231	FALSE	352	680	34	0.59372	1.83792
1148	5	FALSE	FALSE	36.8917	13.1902	2774141	14.045	2953913	FALSE	568	678	34	2.48616	1.91878
1149	6	FALSE	FALSE	37.3363	11.2916	2461721	22.6524	4938518	FALSE	721	599	34	1.82517	3.52521
1150	7	FALSE	FALSE	38.0132	12.2459	2817605	14.0792	3239434	FALSE	817	596	34	2.15738	1.92517
1151	8	FALSE	FALSE	38.833	17.1699	4211706	32.0151	7853171	FALSE	621	594	34	3.87164	5.27261
1152	9	FALSE	FALSE	37.5766	9.18549	2041470	13.9971	3110851	FALSE	400	593	34	1.09194	1.90985
1153	10	FALSE	FALSE	38.4708	13.7937	3289740	36.4119	8684100	FALSE	298	589	34	2.69625	6.09321
1154	11	FALSE	FALSE	35.609	15.5483	2940696	11.6497	2203349	FALSE	193	586	34	3.3071	1.47174
1155	12	FALSE	FALSE	36.7696	10.7301	2234384	31.9197	6646791	FALSE	502	579	34	1.62968	5.2548
1156	14	FALSE	FALSE	37.0135	13.2487	2814127	13.976	2968603	FALSE	768	507	34	2.50652	1.9059
1157	16	FALSE	FALSE	36.6197	15.4345	3174855	13.536	2784342	FALSE	870	499	34	3.26748	1.82379
1158	17	FALSE	FALSE	36.6197	15.2881	3144748	13.5062	2778202	FALSE	461	496	34	3.21652	1.81822
1159	18	FALSE	FALSE	39.8121	10.094	2668055	13.3513	3529025	FALSE	350	488	34	1.40822	1.78931
1160	19	FALSE	FALSE	36.2353	19.9141	3968673	11.9109	2373723	FALSE	245	482	34	4.82701	1.52049
1161	117	FALSE	FALSE	38.0132	9.07696	2088483	30.9489	7120917	FALSE	716	409	34	1.05415	5.07363
1162	128	FALSE	FALSE	41.6173	20.4938	6187755	16.707	5044405	FALSE	613	405	34	5.02884	2.41561
1163	129	FALSE	FALSE	38.8973	20.4411	5039071	11.1396	2746104	FALSE	399	405	34	5.01048	1.37654
1164	146	FALSE	FALSE	37.1618	15.7183	3378968	21.4659	4614532	FALSE	515	401	34	3.36628	3.30377
1165	271	FALSE	FALSE	39.2938	12.6982	3227023	22.199	5641469	FALSE	565	312	34	2.31486	3.44059
1166	278	FALSE	FALSE	33.5261	17.2816	2727867	11.8365	1868359	FALSE	465	304	34	3.91055	1.5066
1167	279	FALSE	FALSE	38.6264	14.723	3554181	10.9082	2633257	FALSE	354	303	34	3.0198	1.33334
1168	280	FALSE	FALSE	36.4006	15.1498	3060684	13.3738	2701890	FALSE	772	302	34	3.16836	1.79352
1169	281	FALSE	FALSE	37.7359	8.66394	1950154	13.7767	3100989	FALSE	249	302	34	0.91036	1.86872
1170	376	FALSE	FALSE	34.4819	9.57977	1645191	9.49113	1629969	FALSE	623	219	34	1.2292	1.06887
1171	389	FALSE	FALSE	33.2866	21.51	3323060	15.0875	2330851	FALSE	817	214	34	5.38262	2.11334
1172	390	FALSE	FALSE	36.1386	21.2884	4208694	12.3207	2435790	FALSE	713	213	34	5.30549	1.59697
1173	400	FALSE	FALSE	40.7063	21.5483	6088159	14.5781	4118818	FALSE	407	209	34	5.39597	2.01827
1174	412	FALSE	FALSE	36.0139	22.9317	4486790	11.5926	2268186	FALSE	198	207	34	5.8776	1.46108
1175	466	FALSE	FALSE	37.4833	14.3136	3157567	13.573	2994179	FALSE	876	122	34	2.87726	1.83068
1176	472	FALSE	FALSE	38.9487	16.2468	4021008	20.9593	5187328	FALSE	668	114	34	3.55028	3.20923
1177	473	FALSE	FALSE	35.4683	7.30981	1366204	37.4097	6991884	FALSE	769	113	34	0.43893	6.27944
1178	475	FALSE	FALSE	38.4708	19.8566	4735721	21.3894	5101290	FALSE	245	108	34	4.80701	3.2895
1179	8	FALSE	FALSE	35.171	12.1141	2207666	35.556	6479720	FALSE	452	619	35	2.1115	5.93347
1180	9	FALSE	FALSE	31.6228	11.3612	1504921	35.9057	4756109	FALSE	752	617	35	1.8494	5.99873
1181	10	FALSE	FALSE	38.4187	17.1381	4070808	21.9683	5218116	FALSE	545	618	35	3.86058	3.39753
1182	11	FALSE	FALSE	38.8973	12.7016	3131154	22.8226	5626166	FALSE	330	613	35	2.31603	3.55699
1183	12	FALSE	FALSE	37.855	12.4349	2825539	30.6723	6969551	FALSE	129	609	35	2.2232	5.02201
1184	13	FALSE	FALSE	38	11.2281	2580745	13.0876	3008143	FALSE	223	606	35	1.80305	1.74009
1185	39	FALSE	FALSE	38	11.45	2631742	31.0312	7132448	FALSE	494	526	35	1.88029	5.08899
1186	40	FALSE	FALSE	34.7131	8.90201	1559758	9.30779	1630856	FALSE	702	521	35	0.993244	1.03466
1187	41	FALSE	FALSE	38.0132	13.4551	3095823	14.222	3272277	FALSE	597	521	35	2.57836	1.95181
1188	43	FALSE	FALSE	38.9487	12.4594	3083648	22.1751	5488225	FALSE	181	521	35	2.23173	3.43613
1189	45	FALSE	FALSE	37.2022	12.6252	2722888	13.0805	2821082	FALSE	77	513	35	2.28943	1.73877
1190	46	FALSE	FALSE	36.8917	9.65526	2030672	22.0522	4637958	FALSE	655	435	35	1.25548	3.41319
1191	47	FALSE	FALSE	37.855	14.4756	3289243	31.4857	7154360	FALSE	545	429	35	2.93366	5.1738
1192	48	FALSE	FALSE	38.8973	12.6342	3114538	22.5374	5555844	FALSE	330	421	35	2.29257	3.50375
1193	49	FALSE	FALSE	40.2244	20.6323	5624756	14.671	3999592	FALSE	225	418	35	5.07705	2.03561
1194	50	FALSE	FALSE	36.6879	9.87043	2041701	21.9983	4550358	FALSE	441	416	35	1.33039	3.40314
1195	51	FALSE	FALSE	34.5398	14.211	2452871	17.4419	3010534	FALSE	133	414	35	2.84154	2.55276
1196	64	FALSE	FALSE	40.7922	21.3012	6056504	14.2846	4061491	FALSE	497	334	35	5.30992	1.96349
1197	65	FALSE	FALSE	38.2753	16.8547	3958825	14.3919	3380362	FALSE	388	334	35	3.76192	1.98353
1198	66	FALSE	FALSE	38.0132	11.3405	2609297	30.2001	6948629	FALSE	705	332	35	1.84219	4.93388
1199	69	FALSE	FALSE	37.6431	8.08427	1806277	22.3146	4985771	FALSE	171	327	35	0.708554	3.46217
1200	71	FALSE	FALSE	36.2353	18.2932	3645648	12.3166	2454584	FALSE	601	325	35	4.26271	1.59621
1201	72	FALSE	FALSE	37.108	12.9852	2779314	12.6862	2715328	FALSE	291	325	35	2.41477	1.66519
1202	123	FALSE	FALSE	36.6879	12.2579	2535554	21.4618	4439382	FALSE	549	245	35	2.16158	3.30301
1203	124	FALSE	FALSE	34.5398	21.1418	3649145	16.8593	2909974	FALSE	756	242	35	5.25444	2.44403
1204	137	FALSE	FALSE	34.4093	20.8498	3558091	16.6519	2841712	FALSE	436	239	35	5.15276	2.40532
1205	143	FALSE	FALSE	35.0143	21.501	3866183	16.4402	2956192	FALSE	329	236	35	5.37948	2.36582
1206	149	FALSE	FALSE	36.6742	14.1072	2914819	10.7609	2223424	FALSE	224	234	35	2.80538	1.30587
1207	172	FALSE	FALSE	36.7151	7.26024	1505132	12.4248	2575798	FALSE	180	146	35	0.421674	1.61639
1208	173	FALSE	FALSE	33.0606	22.4179	3393239	13.6165	2061036	FALSE	83	141	35	5.69871	1.83882
1209	174	FALSE	FALSE	38.4708	14.4885	3455457	10.1344	2417017	FALSE	387	141	35	2.93815	1.18893
1210	175	FALSE	FALSE	35.1283	10.2012	1852306	6.59979	1198372	FALSE	704	137	35	1.44555	0.529253
1211	176	FALSE	FALSE	39.1152	15.2469	3822146	20.7039	5190138	FALSE	607	135	35	3.20217	3.16157
1212	177	FALSE	FALSE	33.6155	21.4499	3412960	17.5785	2796967	FALSE	509	134	35	5.3617	2.57825
1213	178	FALSE	FALSE	37.3631	8.71675	1904457	21.8916	4782927	FALSE	130	50	35	0.928745	3.38322
1214	179	FALSE	FALSE	38.2753	17.3766	4081412	30.1683	7085924	FALSE	654	48	35	3.94362	4.92795
1215	180	FALSE	FALSE	37.8021	7.1011	1606803	21.635	4895462	FALSE	333	48	35	0.36627	3.33533
1216	181	FALSE	FALSE	36.8917	7.28208	1531550	12.6713	2665003	FALSE	240	47	35	0.429276	1.66241
1217	182	FALSE	FALSE	36.7696	7.38271	1537338	12.5624	2615937	FALSE	560	46	35	0.464309	1.64208
1218	183	FALSE	FALSE	37.2156	12.8005	2763704	12.6152	2723694	FALSE	456	45	35	2.35049	1.65194
1219	5	FALSE	FALSE	36.6742	10.8446	2240707	21.2593	4392599	FALSE	200	689	37	1.66954	3.26522
1220	107	FALSE	FALSE	39.3573	12.7955	3267565	23.1355	5908058	FALSE	471	615	37	2.34875	3.61538
1221	108	FALSE	FALSE	36.4006	15.9512	3222602	13.5157	2730559	FALSE	788	614	37	3.44738	1.82
1222	116	FALSE	FALSE	37.2022	9.97141	2150550	31.3952	6771045	FALSE	567	607	37	1.36555	5.15692
1223	120	FALSE	FALSE	36.6742	11.1341	2300530	21.2597	4392684	FALSE	350	605	37	1.77034	3.2653
1224	129	FALSE	FALSE	37.6563	18.761	4196230	16.8726	3773849	TRUE	153	602	37	4.42558	2.44651
1225	283	FALSE	FALSE	34.6699	7.74532	1352025	7.02605	1226469	FALSE	732	518	37	0.59055	0.608807
1226	285	FALSE	FALSE	38.0132	11.9989	2760772	30.8159	7090305	FALSE	845	516	37	2.07139	5.0488
1227	296	FALSE	FALSE	36.2353	18.1248	3612084	11.7291	2337486	FALSE	406	511	37	4.20408	1.48655
1228	300	FALSE	FALSE	37.1214	9.29031	1990640	21.7233	4654659	FALSE	623	511	37	1.12843	3.35181
1229	306	FALSE	FALSE	37.9473	12.4963	2860324	12.8819	2948565	FALSE	520	507	37	2.24458	1.7017
1230	308	FALSE	FALSE	33.9706	22.5475	3702510	17.2368	2830438	FALSE	696	430	37	5.74383	2.51448
1231	309	FALSE	FALSE	39.3954	20.6198	5280927	15.8235	4052541	FALSE	790	419	37	5.0727	2.2507
1232	310	FALSE	FALSE	35.1141	18.3387	3325840	12.3335	2236758	FALSE	154	418	37	4.27855	1.59935
1233	311	FALSE	FALSE	38.8973	11.9054	2934880	20.8564	5141455	FALSE	466	411	37	2.03885	3.19002
1234	312	FALSE	FALSE	36.8782	13.7948	2898093	20.8139	4372703	FALSE	365	409	37	2.69663	3.18209
1235	313	FALSE	FALSE	36.6197	7.16814	1474477	11.7466	2416259	FALSE	245	408	37	0.389607	1.48982
1236	314	FALSE	FALSE	34.7851	17.9273	3160693	25.1327	4431033	FALSE	576	407	37	4.13534	3.98812
1237	316	FALSE	FALSE	36.0555	17.2921	3395100	30.8222	6051551	FALSE	750	336	37	3.91421	5.04997
1238	317	FALSE	FALSE	33.2415	10.2858	1582601	10.7944	1660844	FALSE	840	324	37	1.47501	1.3121
1239	318	FALSE	FALSE	40.3113	20.9378	5745126	14.6708	4025529	FALSE	313	322	37	5.18342	2.03558
1240	319	FALSE	FALSE	37.5766	13.0763	2906194	13.2627	2947618	FALSE	627	320	37	2.44648	1.77277
1241	320	FALSE	FALSE	38.5876	12.4116	2987161	21.8662	5262645	FALSE	523	319	37	2.21508	3.37849
1242	321	FALSE	FALSE	38.5876	16.8476	4054798	20.9183	5034512	TRUE	191	318	37	3.75945	3.20158
1243	323	FALSE	FALSE	38.0132	19.3621	4454960	21.1684	4870549	FALSE	682	240	37	4.63486	3.24825
1244	325	FALSE	FALSE	38.4708	18.2131	4343760	20.9676	5000687	FALSE	788	237	37	4.23484	3.21077
1245	326	FALSE	FALSE	37.8021	13.8496	3133824	9.50274	2150234	FALSE	367	236	37	2.71572	1.07104
1246	327	FALSE	FALSE	37.855	8.86342	2014000	19.5899	4451331	FALSE	478	233	37	0.97981	2.95365
1247	328	FALSE	FALSE	36.6197	13.495	2775904	11.3066	2325756	FALSE	245	229	37	2.59226	1.40771
1248	329	FALSE	FALSE	34.4093	11.6807	1993362	23.149	3950472	TRUE	149	229	37	1.96063	3.6179
1249	330	FALSE	FALSE	33.8378	13.9956	2271368	21.1246	3428355	FALSE	731	147	37	2.76653	3.24008
1250	331	FALSE	FALSE	38.2753	18.7286	4398972	21.3455	5013612	FALSE	639	140	37	4.41431	3.2813
1251	332	FALSE	FALSE	32.9848	18.7574	2819709	14.2786	2146436	FALSE	838	136	37	4.42432	1.96238
1252	333	FALSE	FALSE	36.2353	9.79499	1952045	29.5861	5896210	FALSE	518	131	37	1.30413	4.81928
1253	334	FALSE	FALSE	39.4462	11.6741	3001414	20.2656	5210291	FALSE	421	131	37	1.95832	3.07975
1254	335	FALSE	FALSE	40.3113	20.8891	5731773	14.1742	3889265	FALSE	304	131	37	5.16647	1.9429
1255	336	FALSE	FALSE	37.6431	8.58321	1917754	28.5108	6370196	FALSE	204	121	37	0.882254	4.61859
1256	337	FALSE	FALSE	35.7771	13.5877	2606444	10.9655	2103454	FALSE	682	54	37	2.62452	1.34405
1257	338	FALSE	FALSE	38.1838	18.9795	4425972	19.8059	4618699	FALSE	472	50	37	4.50163	2.99396
1258	339	FALSE	FALSE	37.5766	11.633	2585432	28.6811	6374355	FALSE	571	49	37	1.94402	4.65037
1259	340	FALSE	FALSE	38.4187	18.1779	4317786	23.7128	5632492	FALSE	790	41	37	4.22257	3.72312
1260	1	FALSE	FALSE	17.2627	18.2869	394052	31.2723	673864	FALSE	560	711	38	4.26053	5.13398
1261	3	FALSE	FALSE	20.025	20.2115	679836	45.4421	1528495	FALSE	346	707	38	4.93057	7.77856
1262	4	FALSE	FALSE	39.598	12.955	3369351	21.918	5700450	FALSE	519	644	38	2.40427	3.38816
1263	5	FALSE	FALSE	36.0139	17.2355	3372280	12.6656	2478128	FALSE	614	637	38	3.8945	1.66134
1264	6	FALSE	FALSE	35.1283	6.93028	1258382	6.74626	1224968	FALSE	390	633	38	0.306801	0.55659
1265	7	FALSE	FALSE	36.0555	6.94702	1363962	31.4349	6171849	FALSE	189	631	38	0.312628	5.16432
1266	8	FALSE	FALSE	41	19.8535	5731618	10.9501	3161252	FALSE	291	631	38	4.80592	1.34117
1267	9	FALSE	FALSE	39.4081	15.3126	3925488	20.9725	5376453	FALSE	70	629	38	3.22503	3.21169
1268	48	FALSE	FALSE	38.0132	10.8518	2496853	12.8024	2945653	FALSE	562	552	38	1.67206	1.68687
1269	49	FALSE	FALSE	37.8021	10.1164	2289098	12.6379	2859645	FALSE	463	550	38	1.41604	1.65617
1270	52	FALSE	FALSE	38.0526	19.01	4387570	29.0473	6704199	FALSE	670	548	38	4.51227	4.71872
1271	54	FALSE	FALSE	37.3363	9.95905	2171205	32.9054	7173805	TRUE	243	545	38	1.36125	5.43877
1272	58	FALSE	FALSE	37.7359	11.7062	2634930	12.661	2849842	FALSE	337	542	38	1.9695	1.66048
1273	349	FALSE	FALSE	40.8044	18.0302	5131102	11.526	3280109	FALSE	393	455	38	4.17116	1.44865
1274	356	FALSE	FALSE	36.6742	19.1896	3964948	11.3785	2351019	FALSE	611	454	38	4.57479	1.42112
1275	369	FALSE	FALSE	39.5601	9.26329	2402290	13.0831	3392886	FALSE	726	451	38	1.11902	1.73925
1276	372	FALSE	FALSE	22.561	27.3089	1313617	41.1021	1977105	TRUE	74	423	38	7.40145	6.96857
1277	378	FALSE	FALSE	34.2053	10.8559	1819844	18.7659	3145841	FALSE	565	370	38	1.67348	2.79986
1278	381	FALSE	FALSE	37.6431	9.50276	2123210	28.8139	6437907	FALSE	347	367	38	1.20239	4.67515
1279	383	FALSE	FALSE	37.1214	7.71494	1653085	22.1758	4751615	FALSE	243	361	38	0.579975	3.43626
1280	384	FALSE	FALSE	37.5899	9.88185	2198569	12.4956	2780080	FALSE	667	358	38	1.33437	1.6296
1281	385	FALSE	FALSE	36.6742	11.9446	2467983	30.919	6388473	FALSE	778	356	38	2.05249	5.06804
1282	386	FALSE	FALSE	38.4838	17.8902	4271073	20.7246	4947747	FALSE	463	355	38	4.12242	3.16542
1283	388	FALSE	FALSE	40.4599	19.6294	5445898	11.6117	3221505	FALSE	131	355	38	4.72792	1.46465
1284	411	FALSE	FALSE	37.108	7.82899	1675696	29.8948	6398596	FALSE	721	268	38	0.619679	4.87689
1285	412	FALSE	FALSE	38.6264	18.1193	4374049	21.4204	5170942	FALSE	518	268	38	4.20218	3.29529
1286	416	FALSE	FALSE	38.0526	13.4563	3105762	12.0289	2776307	FALSE	836	264	38	2.5788	1.54251
1287	417	FALSE	FALSE	37.5366	9.3816	2078414	12.5207	2773848	FALSE	297	257	38	1.16021	1.63429
1288	418	FALSE	FALSE	37.5766	7.52551	1672541	11.6547	2590245	FALSE	190	257	38	0.514026	1.47267
1289	419	FALSE	FALSE	37.9473	9.02815	2066480	19.5353	4471488	FALSE	681	176	38	1.03716	2.94346
1290	420	FALSE	FALSE	35.9026	12.8031	2481887	20.7104	4014736	FALSE	892	172	38	2.35137	3.16278
1291	421	FALSE	FALSE	33.2415	13.1267	2019696	8.93652	1374992	FALSE	471	169	38	2.46402	0.965365
1292	422	FALSE	FALSE	39.2046	13.0676	3298331	22.2422	5614054	FALSE	783	169	38	2.44345	3.44865
1293	423	FALSE	FALSE	36.8782	12.6615	2659996	12.2055	2564210	FALSE	568	164	38	2.30207	1.57547
1294	424	FALSE	FALSE	36.4006	16.6666	3367118	29.0245	5863782	FALSE	343	163	38	3.69641	4.71447
1295	425	FALSE	FALSE	36.7696	9.95898	2073809	20.1831	4202823	FALSE	249	156	38	1.36122	3.06436
1296	436	FALSE	FALSE	36.6742	10.0256	2071488	20.3461	4203911	FALSE	707	77	38	1.38441	3.09478
1297	437	FALSE	FALSE	37.108	9.13519	1955272	20.104	4302999	FALSE	808	74	38	1.07442	3.04959
1298	439	FALSE	FALSE	40.8167	20.003	5697662	11.326	3226096	FALSE	487	58	38	4.85798	1.41132
1299	440	FALSE	FALSE	38.2753	10.3171	2423272	19.482	4575914	FALSE	374	58	38	1.48589	2.93351
1300	441	FALSE	FALSE	36.7151	11.0634	2293569	20.1452	4176341	FALSE	273	52	38	1.74571	3.0573
1301	2	FALSE	FALSE	38.4708	16.2115	3866390	31.7518	7572675	FALSE	864	679	39	3.53801	5.22347
1302	3	FALSE	FALSE	34.4384	7.85854	1344490	41.6541	7126449	TRUE	739	675	39	0.629967	7.07158
1303	4	FALSE	FALSE	38.4187	20.7804	4935971	25.9775	6170439	TRUE	631	663	39	5.12863	4.1458
1304	5	FALSE	FALSE	39.1152	18.3343	4596116	20.5846	5160232	FALSE	796	582	39	4.27704	3.1393
1305	6	FALSE	FALSE	40.2244	14.4422	3937226	21.7991	5942857	FALSE	904	576	39	2.92203	3.36596
1306	7	FALSE	FALSE	40.3609	14.4123	3969206	24.2075	6666841	TRUE	683	575	39	2.91161	3.81545
1307	9	FALSE	FALSE	27.6586	14.0728	1247274	55.8752	4952219	TRUE	405	559	39	2.79342	9.72572
1308	18	FALSE	FALSE	37.4433	10.5661	2323413	20.9878	4615070	FALSE	848	485	39	1.57259	3.21455
1309	19	FALSE	FALSE	26.4764	18.8816	1467924	23.512	1827914	FALSE	641	483	39	4.46755	3.68565
1310	20	FALSE	FALSE	39.1152	17.2086	4313921	21.3932	5362935	FALSE	738	480	39	3.88513	3.29022
1311	22	FALSE	FALSE	19.9249	31.8405	1055004	43.3033	1434814	FALSE	945	474	39	8.97911	7.37938
1312	30	FALSE	FALSE	33.1361	7.90923	1205386	38.0693	5801857	FALSE	688	397	39	0.647613	6.40254
1313	32	FALSE	FALSE	19.105	68.4714	2000034	189.201	5526529	TRUE	365	386	39	21.7319	34.6089
1314	33	FALSE	FALSE	31.0483	31.7578	3981572	17.6981	2218863	TRUE	895	383	39	8.95032	2.60057
1315	34	FALSE	FALSE	39.6989	10.9579	2871776	20.4343	5355297	FALSE	797	379	39	1.70899	3.11125
1316	37	FALSE	FALSE	38.0132	10.4815	2411645	13.6461	3139785	FALSE	849	292	39	1.54313	1.84434
1317	43	FALSE	FALSE	37.2022	13.7377	2962841	12.5614	2709141	FALSE	759	286	39	2.67677	1.6419
1318	44	FALSE	FALSE	34	23.5472	3876716	28.5299	4697051	TRUE	522	282	39	6.09185	4.62215
1320	69	FALSE	FALSE	38.0132	9.01848	2075026	30.8645	7101483	FALSE	809	204	39	1.03379	5.05787
1321	77	FALSE	FALSE	40.6079	12.9206	3624113	19.9428	5593795	FALSE	688	196	39	2.39228	3.01952
1322	83	FALSE	FALSE	38.5876	19.6925	4739490	21.5601	5188968	TRUE	151	184	39	4.74988	3.32135
1323	84	FALSE	FALSE	16.7631	41.3255	815391	46.09	909399	FALSE	370	161	39	12.2812	7.89946
1324	85	FALSE	FALSE	38.8973	14.3715	3542826	11.9972	2957511	FALSE	756	106	39	2.89741	1.53659
1325	86	FALSE	FALSE	36.8782	10.9661	2303822	27.9641	5874865	FALSE	92	106	39	1.71184	4.51656
1326	87	FALSE	FALSE	36.7696	10.3449	2154172	28.8513	6007841	FALSE	199	103	39	1.49558	4.68213
1327	89	FALSE	FALSE	36.6742	13.6571	2821834	19.5012	4029336	FALSE	304	100	39	2.6487	2.9371
1328	90	FALSE	FALSE	40.4969	13.1806	3666807	19.8524	5522907	FALSE	635	99	39	2.48279	3.00264
1329	91	FALSE	FALSE	42.4264	18.9858	6073328	10.546	3373543	FALSE	536	92	39	4.50385	1.26575
1330	92	FALSE	FALSE	17.72	31.2998	729500	21.2813	496000	FALSE	367	19	39	8.79089	3.26933
1331	6	FALSE	FALSE	33.5261	20.0895	3171074	26.7991	4230171	FALSE	97	692	4	4.88807	4.29913
1332	21	FALSE	FALSE	37.9473	6.51888	1492125	25.8432	5915318	FALSE	698	624	4	0.163573	4.12072
1333	24	FALSE	FALSE	36.6742	17.1627	3546152	33.3544	6891684	FALSE	811	618	4	3.86914	5.52258
1334	25	FALSE	FALSE	37.9473	6.98158	1598033	24.802	5676999	FALSE	280	612	4	0.324658	3.9264
1335	26	FALSE	FALSE	34.9285	10.5339	1880250	38.781	6922257	FALSE	171	604	4	1.56136	6.53537
1336	40	FALSE	FALSE	37.8021	11.6716	2641004	25.6808	5810934	FALSE	338	526	4	1.95747	4.09042
1337	41	FALSE	FALSE	38.4187	16.9435	4024578	21.6012	5130932	FALSE	440	522	4	3.79282	3.32903
1339	42	FALSE	FALSE	36.8917	7.34354	1544476	31.7219	6671676	FALSE	770	519	4	0.450672	5.21789
1340	44	FALSE	FALSE	37.4833	6.5913	1454032	25.9021	5713964	FALSE	118	513	4	0.188785	4.13171
1341	106	FALSE	FALSE	34.2345	6.35395	1067884	39.1956	6587454	FALSE	601	449	4	0.106156	6.61274
1342	108	FALSE	FALSE	36.1386	17.184	3397248	32.1672	6359407	FALSE	487	444	4	3.87655	5.301
1343	111	FALSE	FALSE	36.6742	14.6159	3019927	31.4033	6488552	FALSE	392	439	4	2.98248	5.15844
1344	163	FALSE	FALSE	37.9473	11.5616	2646370	25.8862	5925176	FALSE	440	349	4	1.91916	4.12876
1345	203	FALSE	FALSE	36.6742	14.3405	2963038	32.1007	6632646	FALSE	216	324	4	2.88663	5.28859
1346	206	FALSE	FALSE	35.3412	11.1495	2061516	36.7043	6786556	FALSE	121	321	4	1.77568	6.14778
1347	213	FALSE	FALSE	43.8292	20.1924	7121431	45.7281	16127353	TRUE	665	290	4	4.92391	7.83193
1348	215	FALSE	FALSE	36.2215	17.2455	3432932	32.5094	6471400	FALSE	594	256	4	3.89797	5.36487
1349	216	FALSE	FALSE	38.0132	11.1164	2557726	28.1792	6483638	TRUE	813	252	4	1.76416	4.5567
1351	217	FALSE	FALSE	38.2753	15.1383	3555682	16.9036	3970312	FALSE	501	251	4	3.16437	2.4523
1352	219	FALSE	FALSE	30.8707	10.5362	1298410	34.2055	4215255	FALSE	282	227	4	1.56217	5.68142
1353	220	FALSE	FALSE	37.3363	18.4361	4019304	18.8424	4107901	FALSE	170	227	4	4.31245	2.81415
1354	268	FALSE	FALSE	38.1838	12.7479	2972790	13.0472	3042570	FALSE	758	157	4	2.33217	1.73255
1355	270	FALSE	FALSE	36.6197	12.276	2525160	31.3847	6455787	FALSE	538	154	4	2.16788	5.15495
1356	271	FALSE	FALSE	34.2053	14.8584	2490802	39.5861	6636061	FALSE	454	155	4	3.06692	6.68563
1357	272	FALSE	FALSE	37.1618	15.9248	3423370	32.2847	6940264	FALSE	324	147	4	3.43819	5.32293
1358	273	FALSE	FALSE	34.5254	7.29551	1257646	38.6242	6658283	FALSE	663	143	4	0.433951	6.50609
1359	274	FALSE	FALSE	33.3017	9.28107	1435767	37.1347	5744673	FALSE	214	136	4	1.12521	6.2281
1360	280	FALSE	FALSE	37.6563	16.9701	3795661	24.1174	5394287	FALSE	499	68	4	3.80209	3.79864
1362	282	FALSE	FALSE	33.541	9.96943	1575751	36.48	5765961	FALSE	592	55	4	1.36486	6.10591
1363	283	FALSE	FALSE	38.5876	15.2556	3671644	12.444	2994948	FALSE	392	56	4	3.20521	1.61997
1364	284	FALSE	FALSE	35.3412	10.3944	1921904	43.6006	8061660	TRUE	167	38	4	1.51281	7.43486
1365	7	FALSE	FALSE	35.7351	18.4014	3517427	12.1713	2326540	FALSE	406	641	40	4.30038	1.56908
1366	8	FALSE	FALSE	36.4006	8.04481	1625281	29.7715	6014682	FALSE	279	641	40	0.694817	4.85388
1367	9	FALSE	FALSE	36.8917	9.61837	2022913	22.853	4806390	FALSE	718	640	40	1.24264	3.56265
1369	10	FALSE	FALSE	38.0789	14.182	3280028	11.3518	2625451	FALSE	499	640	40	2.83143	1.41613
1371	12	FALSE	FALSE	37.4433	8.47093	1862695	23.4739	5161742	FALSE	621	633	40	0.843166	3.67854
1372	14	FALSE	FALSE	32.28	17.8353	2512873	15.2275	2145450	FALSE	178	627	40	4.1033	2.13947
1373	15	FALSE	FALSE	19.3132	35.1642	1061090	48.8272	1473377	FALSE	299	557	40	10.1362	8.41033
1374	17	FALSE	FALSE	38.3275	10.5196	2480971	21.5941	5092797	FALSE	866	547	40	1.5564	3.3277
1375	18	FALSE	FALSE	36.0694	11.961	2351101	33.626	6609664	FALSE	200	544	40	2.0582	5.57326
1377	19	FALSE	FALSE	37.1618	14.7514	3171124	21.0027	4514963	FALSE	635	540	40	3.02968	3.21733
1378	21	FALSE	FALSE	35.5106	14.096	2643977	11.8586	2224313	FALSE	534	526	40	2.8015	1.51073
1379	22	FALSE	FALSE	36.2491	18.5116	3693389	11.537	2301829	FALSE	804	447	40	4.33874	1.4507
1380	23	FALSE	FALSE	39	12.1169	3010740	21.7499	5404307	FALSE	694	444	40	2.11248	3.35678
1381	24	FALSE	FALSE	33.2415	24.0306	3697398	45.2046	6955285	TRUE	250	443	40	6.26015	7.73423
1382	26	FALSE	FALSE	37.1214	9.36181	2005959	20.7604	4448350	FALSE	583	440	40	1.15332	3.17211
1383	27	FALSE	FALSE	31	35.9483	4485921	84.7683	10578089	FALSE	381	436	40	10.4092	15.1182
1384	29	FALSE	FALSE	36.1386	15.0321	2971824	33.1433	6552375	TRUE	863	357	40	3.12739	5.48317
1385	30	FALSE	FALSE	39.3192	12.3277	3138956	21.5525	5487830	FALSE	752	350	40	2.18588	3.31994
1386	31	FALSE	FALSE	39.3954	14.7772	3784592	20.1004	5147916	FALSE	640	349	40	3.03866	3.04893
1387	32	FALSE	FALSE	37.4433	7.84064	1724099	30.0149	6600049	FALSE	529	348	40	0.623735	4.8993
1388	34	FALSE	FALSE	25.7099	27.163	1933611	36.7052	2612875	FALSE	314	327	40	7.35069	6.14795
1389	37	FALSE	FALSE	32.8938	20.4026	3041683	13.931	2076883	FALSE	257	259	40	4.99707	1.89751
1390	38	FALSE	FALSE	37.1214	6.34898	1360399	28.6898	6147387	FALSE	807	255	40	0.104424	4.65201
1391	39	FALSE	FALSE	39.6611	11.2824	2948382	20.8407	5446213	FALSE	700	254	40	1.82196	3.1871
1392	41	FALSE	FALSE	34.9857	7.42517	1331886	7.26222	1302657	FALSE	384	246	40	0.479092	0.652884
1393	42	FALSE	FALSE	36.6879	18.5454	3836113	11.1156	2299264	FALSE	480	246	40	4.3505	1.37205
1394	43	FALSE	FALSE	33.1059	19.3484	2940699	49.6194	7541470	TRUE	330	170	40	4.63009	8.55818
1395	44	FALSE	FALSE	36.4006	18.6428	3766366	15.6618	3164128	TRUE	210	164	40	4.38441	2.22053
1396	45	FALSE	FALSE	38.4187	14.698	3491222	16.1641	3839453	FALSE	867	161	40	3.01109	2.31428
1397	46	FALSE	FALSE	44.5982	7.20369	2676675	8.11443	3015079	FALSE	651	161	40	0.401985	0.811936
1398	47	FALSE	FALSE	37.855	8.14412	1850555	28.6713	6514854	FALSE	439	156	40	0.729389	4.64854
1399	48	FALSE	FALSE	38.2753	8.30032	1949574	19.5717	4596980	FALSE	536	154	40	0.783768	2.95024
1400	49	FALSE	FALSE	42.9418	11.5455	3829499	25.2971	8390750	FALSE	816	72	40	1.91355	4.01881
1401	50	FALSE	FALSE	38.833	17.9597	4405449	20.0018	4906369	FALSE	699	71	40	4.14662	3.03053
1402	51	FALSE	FALSE	35.3553	14.1534	2620081	34.2067	6332348	TRUE	390	62	40	2.82148	5.68164
1403	52	FALSE	FALSE	42.0119	19.6865	6114675	10.8361	3365724	FALSE	599	63	40	4.74777	1.31989
1404	53	FALSE	FALSE	36.6879	11.6029	2400073	20.6598	4273491	FALSE	495	58	40	1.93355	3.15333
1405	6	FALSE	FALSE	18.9737	6.52585	186715	10.6665	305185	TRUE	924	709	41	0.165999	1.28823
1406	175	FALSE	FALSE	33.541	31.8542	5034821	70.86	11200008	FALSE	347	637	41	8.98388	12.5224
1407	190	FALSE	FALSE	35.5106	8.37047	1570042	32.8111	6154354	TRUE	135	631	41	0.808192	5.42118
1408	195	FALSE	FALSE	38.2753	12.0946	2840779	30.6408	7196906	FALSE	779	630	41	2.10473	5.01613
1409	201	FALSE	FALSE	37	9.1812	1948020	22.2697	4725065	TRUE	554	628	41	1.09044	3.45379
1410	272	FALSE	FALSE	30.3645	11.3256	1328146	36.553	4286555	TRUE	102	558	41	1.837	6.11955
1411	381	FALSE	FALSE	25.7099	24.3778	1735345	17.6327	1255190	TRUE	199	539	41	6.38104	2.58837
1412	419	FALSE	FALSE	36.6742	12.7018	2624438	33.5463	6931331	FALSE	716	538	41	2.3161	5.55839
1413	429	FALSE	FALSE	36.8782	17.3544	3645923	32.8986	6911536	FALSE	834	535	41	3.93589	5.43751
1414	430	FALSE	FALSE	22.3607	38.111	1784817	24.9571	1168791	FALSE	404	516	41	11.1621	3.95534
1415	431	FALSE	FALSE	21.2132	36.2511	1449533	23.4801	938876	FALSE	283	513	41	10.5146	3.6797
1416	433	FALSE	FALSE	38.833	18.0431	4425893	34.1798	8384166	TRUE	779	456	41	4.17563	5.67662
1417	434	FALSE	FALSE	36.6197	12.1608	2501463	35.8254	7369245	FALSE	682	443	41	2.12777	5.98375
1418	435	FALSE	FALSE	36.6197	17.2297	3544129	12.2023	2509990	FALSE	353	443	41	3.89247	1.57486
1419	436	FALSE	FALSE	34.2053	9.84453	1650297	10.9324	1832671	FALSE	559	438	41	1.32137	1.33787
1420	437	FALSE	FALSE	37.9473	12.188	2789741	29.5679	6767874	FALSE	456	437	41	2.13723	4.81588
1421	438	FALSE	FALSE	40.5216	21.3049	5937833	11.3236	3155969	FALSE	234	434	41	5.31122	1.41088
1422	440	FALSE	FALSE	37.5366	11.4021	2526049	33.0989	7332779	TRUE	630	353	41	1.86365	5.47489
1423	441	FALSE	FALSE	29.4109	12.367	1317885	21.0268	2240709	TRUE	731	356	41	2.19956	3.22182
1424	442	FALSE	FALSE	25.0799	7.82433	517025	24.3071	1606191	TRUE	855	348	41	0.618056	3.83403
1425	443	FALSE	FALSE	37.3363	12.3803	2699067	30.6222	6676051	FALSE	512	345	41	2.20418	5.01266
1426	444	FALSE	FALSE	36.4006	15.7244	3176773	30.6705	6196317	FALSE	404	340	41	3.3684	5.02167
1427	445	FALSE	FALSE	38.2099	8.62652	2015827	29.3131	6849823	FALSE	295	339	41	0.897332	4.76833
1428	446	FALSE	FALSE	36.7967	15.9351	3325613	11.875	2478278	FALSE	191	337	41	3.44177	1.51379
1429	564	FALSE	FALSE	39.5601	17.0404	4419158	22.1951	5755942	TRUE	667	260	41	3.82656	3.43986
1430	565	FALSE	FALSE	38.833	18.6753	4580980	22.5548	5532608	FALSE	573	261	41	4.39575	3.507
1431	600	FALSE	FALSE	39.0512	10.6844	2665284	20.9569	5227815	FALSE	461	252	41	1.61377	3.20878
1432	622	FALSE	FALSE	36.4966	10.5743	2153253	29.664	6040516	FALSE	348	244	41	1.57543	4.83381
1433	630	FALSE	FALSE	39.2173	15.4957	3915014	19.7042	4978302	FALSE	138	242	41	3.28878	2.97498
1434	644	FALSE	FALSE	37.6431	14.7574	3297257	30.0331	6710334	FALSE	629	173	41	3.03175	4.90271
1435	645	FALSE	FALSE	36.8917	6.82559	1435543	29.4601	6195971	FALSE	521	161	41	0.270354	4.79576
1436	646	FALSE	FALSE	40.4969	19.1867	5337715	15.0569	4188799	FALSE	402	156	41	4.57379	2.10763
1437	647	FALSE	FALSE	39.0512	12.0354	3002293	20.609	5141043	FALSE	192	148	41	2.0841	3.14386
1438	654	FALSE	FALSE	37.5766	11.8459	2632749	29.832	6630135	FALSE	777	81	41	2.01814	4.86517
1439	657	FALSE	FALSE	37.2156	14.3148	3090641	31.253	6747681	FALSE	666	66	41	2.87767	5.13037
1440	658	FALSE	FALSE	36.6742	6.68147	1380525	28.9259	5976656	FALSE	468	62	41	0.22018	4.69606
1441	659	FALSE	FALSE	37.0135	8.88729	1887726	29.103	6181699	FALSE	355	56	41	0.988119	4.72913
1442	660	FALSE	FALSE	36.6742	7.9565	1643970	27.7788	5739642	FALSE	248	54	41	0.66407	4.48197
1443	2	FALSE	FALSE	20.025	30.297	1019072	29.1193	979460	FALSE	141	707	42	8.44176	4.73217
1444	3	FALSE	FALSE	38.1182	17.7839	4125865	23.6992	5498209	FALSE	612	664	42	4.08542	3.72059
1445	4	FALSE	FALSE	35.1283	18.7903	3411893	38.593	7007603	TRUE	832	660	42	4.43578	6.50027
1446	5	FALSE	FALSE	23.7697	20.269	1140234	59.7508	3361283	FALSE	520	635	42	4.95059	10.449
1447	6	FALSE	FALSE	37.0135	13.4426	2855303	31.7171	6736950	FALSE	296	644	42	2.57401	5.217
1448	7	FALSE	FALSE	27.2029	26.2762	2215642	36.5597	3082757	FALSE	403	637	42	7.04196	6.1208
1449	9	FALSE	FALSE	35.6931	14.1584	2696850	11.2717	2147006	FALSE	197	631	42	2.82322	1.40119
1450	51	FALSE	FALSE	33.541	18.1046	2861583	15.0303	2375657	FALSE	673	576	42	4.19706	2.10266
1451	58	FALSE	FALSE	35.2278	9.17697	1680527	42.5786	7797187	FALSE	568	575	42	1.08897	7.24413
1452	79	FALSE	FALSE	39.5601	14.4033	3735272	13.189	3420371	FALSE	466	568	42	2.90848	1.75903
1453	100	FALSE	FALSE	36.0555	11.8361	2323863	34.2476	6724101	FALSE	349	549	42	2.01471	5.68928
1454	101	FALSE	FALSE	34.9285	7.41191	1322996	7.40286	1321380	FALSE	244	543	42	0.474476	0.679132
1455	102	FALSE	FALSE	35.6931	9.1205	1737246	38.9721	7423300	FALSE	145	530	42	1.06931	6.57103
1456	117	FALSE	FALSE	32.8024	19.3948	2867428	16.0559	2373780	FALSE	623	482	42	4.64623	2.29408
1457	118	FALSE	FALSE	37.108	8.99339	1924921	21.82	4670303	FALSE	513	472	42	1.02506	3.36987
1458	119	FALSE	FALSE	31.0644	11.079	1391171	38.1058	4784877	TRUE	824	461	42	1.75115	6.40935
1459	120	FALSE	FALSE	35.2278	8.15257	1492934	40.552	7426056	FALSE	401	463	42	0.73233	6.86589
1460	121	FALSE	FALSE	33.541	7.19548	1137305	35.529	5615659	FALSE	746	461	42	0.399126	5.92843
1461	122	FALSE	FALSE	36.3456	16.4326	3304831	32.5761	6551525	FALSE	296	455	42	3.61497	5.37732
1462	123	FALSE	FALSE	36.8782	12.3829	2601479	12.3842	2601737	FALSE	196	445	42	2.2051	1.60881
1463	124	FALSE	FALSE	37.8021	7.19429	1627889	22.5963	5112990	FALSE	787	385	42	0.398712	3.51475
1464	125	FALSE	FALSE	33.9559	9.21859	1511809	36.7805	6031843	FALSE	561	368	42	1.10346	6.162
1465	126	FALSE	FALSE	35.7351	6.36773	1217194	6.10718	1167390	FALSE	457	367	42	0.110953	0.437315
1466	127	FALSE	FALSE	33.9559	10.387	1703422	37.9132	6217609	FALSE	673	365	42	1.51023	6.37341
1467	128	FALSE	FALSE	32.7567	18.3861	2706930	15.6262	2300607	FALSE	348	361	42	4.29505	2.21389
1468	129	FALSE	FALSE	38.4708	17.6694	4214085	27.9667	6669946	FALSE	248	357	42	4.04555	4.51704
1469	130	FALSE	FALSE	35.9026	13.1366	2546541	32.488	6297836	TRUE	147	345	42	2.46748	5.36088
1470	131	FALSE	FALSE	35.1141	11.9806	2172763	39.9518	7245518	FALSE	725	280	42	2.06504	6.75387
1471	132	FALSE	FALSE	37	17.0236	3611978	19.2544	4085292	FALSE	511	277	42	3.82071	2.89103
1472	133	FALSE	FALSE	34.6554	9.66107	1684334	9.09252	1585212	FALSE	838	275	42	1.2575	0.994481
1473	134	FALSE	FALSE	39.6232	11.2814	2939682	21.1272	5505284	FALSE	408	272	42	1.8216	3.24056
1474	135	FALSE	FALSE	33.0606	19.2924	2920157	25.4879	3857916	FALSE	622	269	42	4.6106	4.05442
1475	136	FALSE	FALSE	35.609	14.0901	2664913	11.1148	2102173	FALSE	299	269	42	2.79946	1.3719
1476	137	FALSE	FALSE	36.2215	20.6269	4106042	11.1326	2216084	FALSE	198	264	42	5.07518	1.37523
1477	138	FALSE	FALSE	35	13.5226	2428584	38.6658	6944164	FALSE	779	191	42	2.60187	6.51387
1478	139	FALSE	FALSE	34.9285	13.5963	2426880	39.5415	7058002	FALSE	672	192	42	2.62752	6.6773
1479	140	FALSE	FALSE	37.855	7.00681	1592130	21.8909	4974176	FALSE	566	184	42	0.333444	3.38309
1480	141	FALSE	FALSE	36	18.0638	3530253	11.5964	2266301	FALSE	465	172	42	4.18286	1.46178
1481	142	FALSE	FALSE	37.5366	8.12476	1799972	29.6143	6560789	FALSE	357	170	42	0.72265	4.82454
1482	143	FALSE	FALSE	36.0555	15.9891	3139255	36.5739	7180838	FALSE	247	169	42	3.46055	6.12345
1483	144	FALSE	FALSE	32.5269	20.6953	2983241	14.9377	2153281	FALSE	145	166	42	5.09898	2.08539
1484	145	FALSE	FALSE	35.805	24.2006	4653139	11.8419	2276889	FALSE	839	89	42	6.31932	1.50761
1485	146	FALSE	FALSE	37.2022	7.19431	1551608	12.7156	2742397	FALSE	513	85	42	0.39872	1.67067
1486	147	FALSE	FALSE	35.5106	12.6439	2371614	36.8692	6915525	FALSE	748	84	42	2.29597	6.17856
1487	148	FALSE	FALSE	35	11.3363	2035941	35.3928	6356342	FALSE	622	82	42	1.84073	5.903
1488	149	FALSE	FALSE	34.4384	9.95665	1703448	18.1738	3109284	FALSE	406	78	42	1.36041	2.68935
1489	150	FALSE	FALSE	34.8855	10.8563	1930663	37.724	6708760	FALSE	312	73	42	1.67362	6.33809
1490	151	FALSE	FALSE	37.0135	13.59	2886621	12.7152	2700810	FALSE	208	74	42	2.62534	1.6706
1491	3	FALSE	FALSE	34.6554	10.6504	1856808	39.6781	6917575	FALSE	519	694	5	1.60192	6.70279
1492	5	FALSE	FALSE	37.2156	14.9397	3225566	31.1593	6727458	FALSE	189	692	5	3.09523	5.11289
1493	6	FALSE	FALSE	39.0512	15.236	3800697	31.4387	7842557	TRUE	769	627	5	3.19836	5.16504
1494	8	FALSE	FALSE	37.7359	12.0867	2720575	61.8226	13915570	FALSE	690	605	5	2.10196	10.8357
1495	9	FALSE	FALSE	38.833	15.9366	3909181	20.8767	5120969	FALSE	575	606	5	3.44228	3.19381
1496	10	FALSE	FALSE	38.833	9.79461	2402580	12.0076	2945422	FALSE	453	604	5	1.304	1.53854
1497	11	FALSE	FALSE	38.833	12.9436	3175020	28.6615	7030548	FALSE	137	601	5	2.4003	4.64671
1498	12	FALSE	FALSE	35.7771	10.7529	2062670	36.6829	7036666	FALSE	354	598	5	1.63762	6.14378
1499	13	FALSE	FALSE	35.3412	10.5077	1942845	36.7439	6793867	FALSE	240	593	5	1.55224	6.15516
1500	15	FALSE	FALSE	34.4384	10.5683	1808087	37.2876	6379400	FALSE	746	527	5	1.57334	6.25664
1501	16	FALSE	FALSE	36.2353	16.374	3263175	39.7162	7915048	FALSE	838	516	5	3.59456	6.70991
1502	17	FALSE	FALSE	37.5766	8.11303	1803116	14.0567	3124103	FALSE	629	511	5	0.718565	1.92097
1503	18	FALSE	FALSE	37.1214	14.5003	3106994	30.5822	6552859	FALSE	522	509	5	2.94226	5.00518
1504	19	FALSE	FALSE	38.9102	7.81679	1928884	23.2232	5730581	FALSE	411	509	5	0.615433	3.63174
1505	20	FALSE	FALSE	37.2156	13.8661	2993757	32.4976	7016399	FALSE	301	505	5	2.72144	5.36266
1506	21	FALSE	FALSE	34.9857	13.2008	2367891	37.8771	6794180	FALSE	196	502	5	2.48984	6.36666
1507	27	FALSE	FALSE	33.8378	6.5864	1068920	36.4295	5912206	FALSE	668	428	5	0.187082	6.09648
1509	33	FALSE	FALSE	33.3766	8.39258	1307109	37.6187	5858958	FALSE	805	409	5	0.815888	6.31844
1510	34	FALSE	FALSE	33.9559	10.3677	1700254	34.7569	5699976	FALSE	124	399	5	1.5035	5.78432
1511	36	FALSE	FALSE	36.0694	14.8387	2916764	33.7654	6637078	FALSE	840	325	5	3.06007	5.59929
1512	37	FALSE	FALSE	38.2753	13.0206	3058268	12.1703	2858542	FALSE	621	325	5	2.4271	1.56889
1513	38	FALSE	FALSE	39.5601	14.86	3853714	19.5053	5058396	FALSE	748	324	5	3.06748	2.93786
1515	39	FALSE	FALSE	39.6232	19.1984	5002685	14.5869	3801028	FALSE	414	324	5	4.57786	2.01992
1517	41	FALSE	FALSE	36.0555	10.212	2005005	35.0583	6883255	FALSE	196	312	5	1.44932	5.84057
1518	43	FALSE	FALSE	34.8855	14.3606	2553862	37.484	6666079	FALSE	675	226	5	2.89362	6.2933
1519	44	FALSE	FALSE	38.5876	6.37037	1533187	23.1165	5563571	FALSE	468	225	5	0.11187	3.61184
1520	45	FALSE	FALSE	37.0135	8.80845	1870979	15.8169	3359631	FALSE	362	224	5	0.960671	2.24948
1522	46	FALSE	FALSE	34.5398	8.60983	1486086	34.2475	5911228	FALSE	578	222	5	0.891523	5.68925
1524	48	FALSE	FALSE	34.3657	19.794	3365094	24.412	4150176	FALSE	127	212	5	4.78521	3.85361
1525	240	FALSE	FALSE	37.1214	16.1115	3452221	30.1216	6454173	FALSE	845	134	5	3.50318	4.91922
1526	241	FALSE	FALSE	38.6264	6.50323	1569895	22.7468	5491133	FALSE	311	133	5	0.158124	3.54283
1527	242	FALSE	FALSE	35.805	10.105	1942938	35.0357	6736450	FALSE	201	125	5	1.41207	5.83636
1528	287	FALSE	FALSE	38.5876	11.4406	2753476	23.2308	5591063	FALSE	369	47	5	1.87705	3.63316
1529	288	FALSE	FALSE	38.5876	17.5576	4225676	20.1848	4857967	FALSE	470	43	5	4.00663	3.06467
1530	289	FALSE	FALSE	37.0135	6.68858	1420703	29.7742	6324249	FALSE	806	40	5	0.222653	4.85438
1531	184	FALSE	FALSE	35.3553	10.2783	1902713	50.2457	9301495	TRUE	868	642	6	1.47238	8.67507
1532	192	FALSE	FALSE	36.8782	13.9207	2924548	32.3584	6798054	FALSE	534	640	6	2.74047	5.33669
1533	193	FALSE	FALSE	36.4006	15.7253	3176953	31.5648	6376996	FALSE	426	639	6	3.36871	5.18858
1534	199	FALSE	FALSE	36.6197	16.1043	3312628	31.6069	6501506	FALSE	641	638	6	3.50066	5.19643
1535	225	FALSE	FALSE	37	13.6533	2896888	31.9661	6782408	FALSE	330	623	6	2.64737	5.26348
1536	226	FALSE	FALSE	43.0116	13.1719	4390311	40.1821	13393022	FALSE	214	622	6	2.47978	6.79685
1537	311	FALSE	FALSE	37.4433	8.34116	1834159	26.9694	5930375	FALSE	368	537	6	0.797987	4.33092
1538	335	FALSE	FALSE	36.6742	16.9815	3508715	31.0122	6407731	FALSE	828	532	6	3.80606	5.08544
1539	342	FALSE	FALSE	36.6742	9.57142	1977646	30.5311	6308321	FALSE	278	531	6	1.2263	4.99564
1540	358	FALSE	FALSE	36.2491	13.946	2782472	38.1352	7608649	FALSE	167	526	6	2.74927	6.41483
1541	491	FALSE	FALSE	37.3363	11.2569	2454148	16.5275	3603221	FALSE	665	441	6	1.81307	2.38211
1542	493	FALSE	FALSE	35.8469	13.1664	2540444	37.3626	7209089	FALSE	869	434	6	2.47785	6.27064
1543	494	FALSE	FALSE	38.1838	10.8963	2540987	24.8972	5805971	FALSE	318	434	6	1.68753	3.94417
1544	495	FALSE	FALSE	35.2278	13.0206	2384381	38.905	7124451	FALSE	226	434	6	2.42708	6.5585
1545	497	FALSE	FALSE	37.2156	11.3691	2454657	30.2947	6540794	FALSE	483	354	6	1.85216	4.95154
1546	498	FALSE	FALSE	39	9.72752	2417044	6.90315	1715258	FALSE	611	344	6	1.28064	0.585869
1547	499	FALSE	FALSE	36.8782	11.4842	2412660	16.6424	3496324	FALSE	723	342	6	1.8922	2.40354
1548	500	FALSE	FALSE	31.8904	8.66238	1176812	33.9971	4618621	TRUE	869	261	6	0.909816	5.64253
1549	501	FALSE	FALSE	37.3363	10.343	2254906	27.597	6016507	FALSE	540	259	6	1.49491	4.44804
1550	502	FALSE	FALSE	39.9249	13.791	3676345	12.6315	3367251	TRUE	218	252	6	2.6953	1.65497
1551	503	FALSE	FALSE	36.7151	11.4783	2379576	30.6073	6345243	FALSE	672	250	6	1.89015	5.00987
1552	504	FALSE	FALSE	38.2099	8.63747	2018386	28.8668	6745530	FALSE	783	248	6	0.901144	4.68503
1553	505	FALSE	FALSE	37.2156	19.0854	4120629	22.0634	4763608	TRUE	319	244	6	4.5385	3.41529
1554	507	FALSE	FALSE	18.3576	20.3416	527130	39.7162	1029202	TRUE	404	220	6	4.97584	6.70989
1555	508	FALSE	FALSE	37.1214	10.2059	2186817	28.7629	6163041	TRUE	238	190	6	1.44717	4.66564
1556	509	FALSE	FALSE	36.7967	10.0659	2100720	16.0632	3352352	FALSE	493	167	6	1.39844	2.29545
1557	510	FALSE	FALSE	39.5601	8.35452	2166614	13.8659	3595902	FALSE	725	157	6	0.802638	1.88535
1559	511	FALSE	FALSE	31.257	9.85597	1260753	32.6285	4173757	FALSE	369	151	6	1.32536	5.38709
1560	513	FALSE	FALSE	33.8378	9.41622	1528177	35.442	5751943	FALSE	818	151	6	1.17226	5.91218
1561	514	FALSE	FALSE	38.0132	7.1943	1655308	24.0672	5537518	FALSE	169	142	6	0.398715	3.78926
1562	516	FALSE	FALSE	37.1214	9.17337	1965583	28.8665	6185241	FALSE	674	61	6	1.08772	4.68498
1563	517	FALSE	FALSE	38.4187	9.77634	2322173	23.5594	5596063	FALSE	440	56	6	1.29764	3.69449
1564	518	FALSE	FALSE	34.7131	9.91585	1737397	36.66	6423354	FALSE	560	55	6	1.3462	6.13952
1565	519	FALSE	FALSE	36.6742	9.3683	1935677	16.0533	3316939	FALSE	333	53	6	1.15558	2.29361
1566	100	FALSE	FALSE	41.7852	16.0169	4894791	21.611	6604346	FALSE	686	655	7	3.47025	3.33086
1567	105	FALSE	FALSE	33.3017	6.94156	1073849	37.1142	5741505	FALSE	250	649	7	0.310728	6.22428
1568	106	FALSE	FALSE	38.833	16.9472	4157088	27.777	6813586	FALSE	581	647	7	3.79413	4.48164
1570	107	FALSE	FALSE	34.4819	8.75353	1503296	49.3206	8470125	TRUE	800	648	7	0.94155	8.50241
1571	109	FALSE	FALSE	37.6431	8.19619	1831283	30.0434	6712623	TRUE	749	563	7	0.747518	4.90463
1572	110	FALSE	FALSE	30.6757	8.67089	1048423	35.796	4328199	FALSE	532	563	7	0.912779	5.97825
1573	111	FALSE	FALSE	36.7151	6.92601	1435842	32.2048	6676420	FALSE	635	554	7	0.305314	5.30801
1574	112	FALSE	FALSE	41.1096	19.9534	5806796	13.8584	4033022	FALSE	299	556	7	4.84072	1.88395
1575	113	FALSE	FALSE	36.8917	11.645	2449156	15.1068	3177223	FALSE	191	554	7	1.94821	2.11695
1576	139	FALSE	FALSE	38.6005	16.8405	4057178	20.4287	4921625	TRUE	802	477	7	3.75699	3.1102
1577	146	FALSE	FALSE	31.0644	9.68793	1216496	34.8277	4373253	FALSE	479	465	7	1.26686	5.79754
1578	151	FALSE	FALSE	36.7151	16.5698	3435110	40.3009	8354831	TRUE	899	467	7	3.66273	6.81902
1579	157	FALSE	FALSE	38.5876	8.74167	2103901	7.02563	1690893	FALSE	246	462	7	0.937424	0.608729
1581	514	FALSE	FALSE	34.4384	13.0522	2233059	15.6862	2683691	FALSE	532	374	7	2.43811	2.22508
1582	715	FALSE	FALSE	36.8917	11.8229	2486569	16.6391	3499498	FALSE	697	284	7	2.01014	2.40293
1583	716	FALSE	FALSE	33.8378	6.32669	1026770	34.8917	5662641	FALSE	479	282	7	0.0966631	5.80949
1584	717	FALSE	FALSE	40.1622	20.1958	5480271	27.4381	7445515	TRUE	814	280	7	4.92511	4.4184
1585	719	FALSE	FALSE	37.5899	7.98705	1777004	20.0734	4466036	FALSE	365	276	7	0.674707	3.04388
1586	811	FALSE	FALSE	35.3553	10.1312	1875481	36.6263	6780264	FALSE	633	195	7	1.42116	6.13322
1587	833	FALSE	FALSE	37.1618	11.5278	2478142	16.6937	3588648	FALSE	737	192	7	1.9074	2.41311
1588	850	FALSE	FALSE	38.2753	11.5445	2711558	26.3491	6188866	FALSE	847	188	7	1.9132	4.21515
1589	860	FALSE	FALSE	40.6079	7.68265	2154918	12.7399	3573426	FALSE	530	185	7	0.568733	1.6752
1590	888	FALSE	FALSE	38.2753	9.8142	2305155	27.2794	6407373	FALSE	201	175	7	1.31082	4.38877
1591	890	FALSE	FALSE	35.3412	11.6983	2162994	37.4274	6920253	FALSE	315	172	7	1.96675	6.28273
1592	925	FALSE	FALSE	37.6431	12.3024	2748741	33.7836	7548293	FALSE	794	95	7	2.17707	5.60267
1593	926	FALSE	FALSE	41.0122	9.87456	2853287	15.0203	4340154	FALSE	687	94	7	1.33183	2.1008
1594	927	FALSE	FALSE	31.0161	7.62238	952668	33.406	4175190	FALSE	598	92	7	0.547748	5.53221
1595	933	FALSE	FALSE	40.8044	10.3731	2952025	15.4051	4384028	FALSE	257	82	7	1.5054	2.17262
1596	246	FALSE	FALSE	34.9285	11.1728	1994302	40.6765	7260583	FALSE	219	630	8	1.78381	6.88912
1599	247	FALSE	FALSE	32.3883	21.4972	3059383	17.7655	2528302	FALSE	556	628	8	5.37817	2.61315
1600	292	FALSE	FALSE	36.3593	17.4378	3510970	35.3424	7115938	FALSE	507	542	8	3.96491	5.89361
1601	302	FALSE	FALSE	37.0135	13.456	2858146	16.7579	3559499	FALSE	411	537	8	2.57867	2.4251
1602	313	FALSE	FALSE	36.4006	14.9794	3026265	33.692	6806739	FALSE	176	533	8	3.10904	5.58558
1603	328	FALSE	FALSE	36.6197	11.7739	2421887	17.2478	3547850	FALSE	58	529	8	1.99309	2.51653
1604	457	FALSE	FALSE	36.0555	16.5335	3246147	35.5768	6985075	FALSE	227	439	8	3.65009	5.93736
1605	488	FALSE	FALSE	37	12.7961	2715000	15.4627	3280793	FALSE	361	434	8	2.34893	2.18337
1606	672	FALSE	FALSE	36.3456	17.3475	3488821	34.3494	6908153	FALSE	643	358	8	3.93347	5.70827
1607	673	FALSE	FALSE	37.4833	12.3297	2719918	15.4092	3399241	FALSE	306	343	8	2.18657	2.17338
1608	674	FALSE	FALSE	36.0555	16.9078	3319646	35.3876	6947909	FALSE	511	339	8	3.78042	5.90203
1609	785	FALSE	FALSE	35.6931	16.5312	3148811	40.381	7691656	FALSE	678	258	8	3.64928	6.83398
1610	789	FALSE	FALSE	37.8021	12.5565	2841227	15.2277	3445642	FALSE	466	258	8	2.26553	2.13951
1612	804	FALSE	FALSE	30.8058	9.48759	1161833	33.8163	4141089	FALSE	228	254	8	1.19711	5.60879
1613	894	FALSE	FALSE	34.9285	10.632	1897774	38.1118	6802803	FALSE	537	162	8	1.59554	6.41047
1614	903	FALSE	FALSE	35.0571	11.0074	1986564	36.4462	6577614	FALSE	187	159	8	1.72623	6.0996
1615	908	FALSE	FALSE	37.5766	12.1775	2706435	24.6531	5479127	FALSE	293	158	8	2.13357	3.89861
1617	912	FALSE	FALSE	36.6742	11.5619	2388921	31.3141	6470120	FALSE	626	154	8	1.91927	5.14179
1618	917	FALSE	FALSE	36.2353	18.8032	3747300	34.3498	6845566	FALSE	819	74	8	4.44029	5.70834
1619	918	FALSE	FALSE	32.6497	6.77972	988407	32.7058	4768140	FALSE	472	72	8	0.254382	5.40152
1620	919	FALSE	FALSE	34.9285	13.3606	2384811	33.1055	5909195	FALSE	709	71	8	2.54547	5.47612
1621	920	FALSE	FALSE	34.4819	10.2545	1761062	36.192	6215462	FALSE	350	63	8	1.46409	6.05216
1622	921	FALSE	FALSE	38.0789	7.18554	1661881	24.4565	5656326	FALSE	257	59	8	0.395666	3.86192
1623	71	FALSE	FALSE	34.6554	38.2815	6674090	95.2514	16606353	TRUE	561	621	9	11.2215	17.0747
1624	72	FALSE	FALSE	37.6431	10.9109	2437836	38.466	8594501	FALSE	653	616	9	1.69263	6.47658
1626	73	FALSE	FALSE	39.0128	16.3628	4069762	22.5387	5605832	FALSE	764	614	9	3.59067	3.504
1627	115	FALSE	FALSE	35.1141	13.5264	2453096	39.0865	7088587	FALSE	658	431	9	2.60318	6.59237
1628	124	FALSE	FALSE	31.3209	11.8505	1525207	40.927	5267466	FALSE	432	427	9	2.01974	6.93587
1629	126	FALSE	FALSE	36.3456	17.2254	3464272	43.0818	8664354	TRUE	322	421	9	3.89097	7.33803
1630	133	FALSE	FALSE	37.2022	12.7567	2751258	19.4243	4189275	TRUE	145	375	9	2.33523	2.92275
1631	189	FALSE	FALSE	33.0151	35.4689	5346582	69.3133	10448281	TRUE	285	332	9	10.2423	12.2337
1632	193	FALSE	FALSE	35.5106	13.9978	2625558	11.2142	2103444	FALSE	831	331	9	2.76731	1.39047
1633	194	FALSE	FALSE	38.0132	9.68232	2227768	29.0058	6673825	FALSE	721	331	9	1.2649	4.71097
1634	198	FALSE	FALSE	34.6554	6.60926	1152275	39.0767	6812721	FALSE	502	311	9	0.19504	6.59054
1635	224	FALSE	FALSE	35.171	10.7895	1966269	39.5516	7207877	TRUE	415	225	9	1.65035	6.67919
1636	225	FALSE	FALSE	38.0132	11.938	2746773	24.7051	5684305	FALSE	752	226	9	2.05021	3.90832
1637	229	FALSE	FALSE	31.3847	7.51564	973216	32.9268	4263753	FALSE	526	223	9	0.51059	5.44276
1639	242	FALSE	FALSE	33.8378	23.3441	3788556	40.7062	6606294	TRUE	326	206	9	6.02115	6.89468
1640	453	FALSE	FALSE	27.8029	31.4711	2833150	70.1844	6318275	TRUE	151	134	9	8.8505	12.3963
1641	480	FALSE	FALSE	35.1283	10.2049	1852975	34.7308	6306329	FALSE	806	130	9	1.44683	5.77946
1642	482	FALSE	FALSE	31.0483	7.79788	977644	31.8436	3992333	FALSE	717	114	9	0.608849	5.24061
1643	484	FALSE	FALSE	35.5106	10.8079	2027229	35.7259	6701067	FALSE	882	48	9	1.65677	5.96517
1644	485	FALSE	FALSE	30.6105	9.38354	1127365	33.7639	4056489	FALSE	751	45	9	1.16088	5.599
1645	486	FALSE	FALSE	38.6005	13.8286	3331546	29.055	6999860	FALSE	551	39	9	2.7084	4.72017
1646	488	FALSE	FALSE	34.9285	11.0595	1974082	36.3614	6490362	FALSE	312	35	9	1.74437	6.08378
	489	FALSE	FALSE	22.2036	39.4977	1811053	166.46	7632533	TRUE	220	38	9	11.6449	30.3646
