# Supplementary material for: Liquid–liquid phase separation underpins the formation of replication factories in rotaviruses
Source: EMBO J. 2021 Sep 15;40(21):e107711. doi: 10.15252/embj.2021107711 (PMC8561643; doi:10.15252/embj.2021107711)
Supplement: Supplementary file 8 — Source Data for Figure 4 [file EMBJ-40-e107711-s011.zip › Archive/Fig.4c.xlsx]

## Sheet: Sheet1
	100ng	50ng	10ng		2 h.p.i.	4 h.p.i.	6 h.p.i.	6HPI, after 30min PG treatment
Density	1358792	595080	87570		23200	185232	656937	618915
					25450	234340	652904	589600
					25450	203672	614750	583275
Protein amount	100ng	50ng	10ng		1.68734	13.4719	47.779	45.0137
					1.85098	17.0435	47.4857	42.8816
					1.85098	14.8131	44.7108	42.4216
mean					1.79643	15.1095	46.6585	43.439
Total NSP5/10^6 cells, ng					8.98216	75.5476	233.293	217.195
Total NSP5/10^6 cells, uM					0.359286	3.0219	9.3317	8.68779
