# Supplementary material for: Liquid–liquid phase separation underpins the formation of replication factories in rotaviruses
Source: EMBO J. 2021 Sep 15;40(21):e107711. doi: 10.15252/embj.2021107711 (PMC8561643; doi:10.15252/embj.2021107711)
Supplement: Supplementary file 9 — Source Data for Figure 5 [file EMBJ-40-e107711-s004.zip]

Archive with 5 entries (4 files):
- NSP5_EEMBOSS_window_30AA_from_1_to_198.txt
- profile_NSP5_30.txt
- __MACOSX/
- __MACOSX/._NSP5_EEMBOSS_window_30AA_from_1_to_198.txt
- __MACOSX/._profile_NSP5_30.txt
