# Supplementary material for: Liquid–liquid phase separation underpins the formation of replication factories in rotaviruses
Source: EMBO J. 2021 Sep 15;40(21):e107711. doi: 10.15252/embj.2021107711 (PMC8561643; doi:10.15252/embj.2021107711)
Supplement: Supplementary file 9 — Source Data for Figure 5 [file EMBJ-40-e107711-s004.zip › NSP5_EEMBOSS_window_30AA_from_1_to_198.txt]

CHARGE of from 1 to 198: window 30
Position	Residue	Charge
1		M	-0.033
2		S	-0.033
3		L	0.000
4		S	0.000
5		I	0.000
6		D	0.000
7		V	0.067
8		T	0.067
9		S	0.033
10		L	0.033
11		P	0.033
12		S	0.033
13		I	0.033
14		S	0.033
15		S	0.000
16		S	0.000
17		I	-0.033
18		Y	-0.033
19		K	-0.033
20		N	-0.067
21		E	-0.033
22		S	0.000
23		S	0.000
24		S	0.000
25		T	0.000
26		T	0.033
27		S	0.033
28		T	0.033
29		L	0.000
30		S	-0.033
31		G	-0.033
32		K	-0.033
33		S	-0.067
34		I	-0.067
35		G	-0.100
36		R	-0.100
37		S	-0.133
38		E	-0.133
39		Q	-0.100
40		Y	-0.133
41		I	-0.133
42		S	-0.133
43		P	-0.133
44		D	-0.133
45		A	-0.100
46		E	-0.100
47		A	-0.067
48		F	-0.033
49		S	-0.033
50		K	-0.033
51		Y	-0.067
52		M	-0.067
53		L	-0.033
54		S	-0.033
55		K	-0.033
56		S	-0.067
57		P	-0.100
58		E	-0.100
59		D	-0.067
60		I	-0.033
61		G	-0.033
62		P	-0.033
63		S	-0.067
64		D	-0.067
65		S	-0.033
66		A	-0.033
67		S	-0.033
68		N	-0.033
69		D	0.000
70		P	0.033
71		L	0.033
72		T	0.033
73		S	0.033
74		F	0.033
75		S	0.033
76		I	0.033
77		R	0.000
78		S	-0.033
79		N	-0.033
80		A	-0.067
81		V	-0.067
82		K	-0.067
83		T	-0.100
84		N	-0.100
85		A	-0.067
86		D	-0.067
87		A	-0.033
88		G	-0.033
89		V	-0.033
90		S	-0.033
91		M	-0.033
92		D	-0.033
93		S	0.000
94		S	-0.033
95		T	-0.033
96		Q	-0.033
97		S	-0.033
98		R	-0.033
99		P	-0.067
100		S	-0.067
101		S	-0.067
102		N	-0.067
103		V	-0.067
104		G	-0.033
105		C	0.000
106		D	-0.033
107		Q	0.033
108		V	0.033
109		D	0.067
110		F	0.100
111		S	0.067
112		F	0.083
113		N	0.117
114		K	0.117
115		G	0.117
116		I	0.150
117		S	0.167
118		M	0.167
119		N	0.167
120		A	0.200
121		N	0.200
122		L	0.167
123		D	0.167
124		S	0.167
125		S	0.167
126		I	0.133
127		S	0.133
128		I	0.100
129		S	0.067
130		T	0.067
131		S	0.067
132		S	0.067
133		K	0.033
134		K	-0.033
135		E	-0.067
136		K	-0.067
137		S	-0.100
138		K	-0.133
139		S	-0.200
140		D	-0.200
141		H	-0.133
142		K	-0.150
143		S	-0.150
144		R	-0.150
145		K	-0.183
146		H	-0.183
147		Y	-0.200
148		P	-0.167
149		K	-0.133
150		I	-0.133
151		E	-0.133
152		T	-0.100
153		E	-0.100
154		S	-0.067
155		D	-0.033
156		S	0.000
157		D	0.033
158		D	0.067
159		Y	0.133
160		I	0.133
161		L	0.133
162		D	0.133
163		D	0.167
164		S	0.200
165		D	0.200
166		S	0.233
167		D	0.200
168		D	0.200
169		G	0.233
