# Supplementary material for: Liquid–liquid phase separation underpins the formation of replication factories in rotaviruses
Source: EMBO J. 2021 Sep 15;40(21):e107711. doi: 10.15252/embj.2021107711 (PMC8561643; doi:10.15252/embj.2021107711)
Supplement: Supplementary file 9 — Source Data for Figure 5 [file EMBJ-40-e107711-s004.zip › profile_NSP5_30.txt]

	0
0	0.62
1	0.6460000000000001
2	0.661
3	0.642
4	0.625
5	0.6100000000000001
6	0.5930000000000002
7	0.5770000000000002
8	0.5590000000000002
9	0.5500000000000002
10	0.5350000000000003
11	0.5320000000000003
12	0.5100000000000003
13	0.5200000000000005
14	0.5290000000000005
15	0.5350000000000005
16	0.5420000000000005
17	0.5490000000000006
18	0.5560000000000006
19	0.5620000000000006
20	0.5700000000000005
21	0.5520000000000003
22	0.5520000000000003
23	0.5520000000000003
24	0.5520000000000003
25	0.5520000000000003
26	0.5520000000000003
27	0.5520000000000003
28	0.5510000000000002
29	0.5510000000000002
30	0.5390000000000004
31	0.5240000000000006
32	0.5100000000000005
33	0.5010000000000006
34	0.49900000000000055
35	0.4930000000000003
36	0.49200000000000016
37	0.49200000000000016
38	0.4810000000000002
39	0.4640000000000001
40	0.4629999999999999
41	0.466
42	0.46900000000000014
43	0.466
44	0.45199999999999996
45	0.44600000000000006
46	0.43200000000000005
47	0.4219999999999999
48	0.4239999999999998
49	0.43000000000000005
50	0.42900000000000027
51	0.42900000000000027
52	0.43000000000000044
53	0.4320000000000007
54	0.43700000000000044
55	0.4380000000000003
56	0.44000000000000056
57	0.43700000000000083
58	0.43600000000000066
59	0.4350000000000005
60	0.4350000000000005
61	0.4310000000000002
62	0.4259999999999998
63	0.4229999999999997
64	0.418
65	0.41300000000000026
66	0.41000000000000014
67	0.4039999999999999
68	0.3990000000000002
69	0.39400000000000046
70	0.39100000000000035
71	0.39100000000000035
72	0.39100000000000035
73	0.38999999999999985
74	0.39299999999999996
75	0.3960000000000001
76	0.4
77	0.40700000000000003
78	0.4109999999999999
79	0.41599999999999965
80	0.4199999999999996
81	0.4229999999999997
82	0.4259999999999998
83	0.4280000000000001
84	0.42899999999999994
85	0.4299999999999997
86	0.4309999999999995
87	0.43199999999999933
88	0.429999999999999
89	0.4279999999999987
90	0.4259999999999984
91	0.42399999999999805
92	0.4409999999999982
93	0.4639999999999979
94	0.4869999999999976
95	0.5119999999999976
96	0.5369999999999976
97	0.5679999999999978
98	0.6049999999999983
99	0.6399999999999985
100	0.6699999999999988
101	0.7029999999999994
102	0.6989999999999995
103	0.6899999999999998
104	0.682
105	0.6700000000000003
106	0.6530000000000008
107	0.6320000000000008
108	0.6090000000000003
109	0.5870000000000004
110	0.5700000000000003
111	0.55
112	0.5479999999999997
113	0.5449999999999996
114	0.5439999999999998
115	0.5459999999999994
116	0.5509999999999984
117	0.5539999999999978
118	0.5559999999999974
119	0.5549999999999976
120	0.5529999999999973
121	0.5459999999999973
122	0.5369999999999976
123	0.527999999999998
124	0.5159999999999982
125	0.5069999999999979
126	0.49899999999999806
127	0.49199999999999877
128	0.49199999999999877
129	0.49599999999999794
130	0.4949999999999989
131	0.5059999999999988
132	0.5189999999999984
133	0.5319999999999979
134	0.5529999999999973
135	0.5699999999999974
136	0.5949999999999974
137	0.6109999999999971
138	0.6189999999999983
139	0.6269999999999996
140	0.6469999999999985
141	0.6629999999999981
142	0.6789999999999978
143	0.6949999999999974
144	0.6969999999999985
145	0.6989999999999995
146	0.6909999999999996
147	0.6780000000000002
148	0.6709999999999994
149	0.661999999999999
150	0.6469999999999999
151	0.6290000000000007
152	0.6110000000000013
153	0.5930000000000021
154	0.5810000000000016
155	0.5690000000000012
156	0.5590000000000017
157	0.5620000000000018
158	0.5600000000000023
