# Supplementary material for: Liquid–liquid phase separation underpins the formation of replication factories in rotaviruses
Source: EMBO J. 2021 Sep 15;40(21):e107711. doi: 10.15252/embj.2021107711 (PMC8561643; doi:10.15252/embj.2021107711)
Supplement: Supplementary file 10 — Source Data for Figure 6 [file EMBJ-40-e107711-s005.zip]

Archive with 52 entries (45 files):
- Fig.6b.xlsx
- Fig.6d.xlsx
- Fig.6e.xlsx
- Fig6c.xlsx
- Fig6f_WB/
- Fig6f_WB/NSP5.jpg
- Fig6f_WB/NSP5.scn
- Fig6f_WB/NSP5.tif
- Fig6f_WB/NSP5_raw.tif
- Fig6f_WB/Rhodamine.jpg
- Fig6f_WB/Rhodamine.scn
- Fig6f_WB/Rhodamine.tif
- Fig6f_WB/Rhodamine_raw.tif
- Fig6g_WB/
- Fig6g_WB/.DS_Store
- Fig6g_WB/ADMIN_2021-05-21_19h08m34s(DyLight_800).jpg
- Fig6g_WB/ADMIN_2021-05-21_19h08m34s(DyLight_800).raw16.tif
- Fig6g_WB/ADMIN_2021-05-21_19h08m34s(DyLight_800).tif
- Fig6g_WB/ADMIN_2021-05-21_19h08m34s.scn
- Fig6g_WB/ChemiDoc_Images_2021-05-21_19.30.11_Rhodamin_b-actin/
- Fig6g_WB/ChemiDoc_Images_2021-05-21_19.30.11_Rhodamin_b-actin/ADMIN_2021-05-21_19h09m33s(Rhodamine).jpg
- Fig6g_WB/ChemiDoc_Images_2021-05-21_19.30.11_Rhodamin_b-actin/ADMIN_2021-05-21_19h09m33s(Rhodamine).raw16.tif
- Fig6g_WB/ChemiDoc_Images_2021-05-21_19.30.11_Rhodamin_b-actin/ADMIN_2021-05-21_19h09m33s(Rhodamine).tif
- Fig6g_WB/ChemiDoc_Images_2021-05-21_19.30.11_Rhodamin_b-actin/ADMIN_2021-05-21_19h09m33s.scn
- __MACOSX/
- __MACOSX/._Fig.6b.xlsx
- __MACOSX/._Fig.6d.xlsx
- __MACOSX/._Fig.6e.xlsx
- __MACOSX/._Fig6c.xlsx
- __MACOSX/._Fig6f_WB
- __MACOSX/._Fig6g_WB
- __MACOSX/Fig6f_WB/
- __MACOSX/Fig6f_WB/._NSP5.jpg
- __MACOSX/Fig6f_WB/._NSP5.scn
- __MACOSX/Fig6f_WB/._NSP5.tif
- __MACOSX/Fig6f_WB/._NSP5_raw.tif
- __MACOSX/Fig6f_WB/._Rhodamine.jpg
- __MACOSX/Fig6f_WB/._Rhodamine.scn
- __MACOSX/Fig6f_WB/._Rhodamine.tif
- __MACOSX/Fig6f_WB/._Rhodamine_raw.tif
- __MACOSX/Fig6g_WB/
- __MACOSX/Fig6g_WB/._.DS_Store
- __MACOSX/Fig6g_WB/._ADMIN_2021-05-21_19h08m34s(DyLight_800).jpg
- __MACOSX/Fig6g_WB/._ADMIN_2021-05-21_19h08m34s(DyLight_800).raw16.tif
- __MACOSX/Fig6g_WB/._ADMIN_2021-05-21_19h08m34s(DyLight_800).tif
- __MACOSX/Fig6g_WB/._ADMIN_2021-05-21_19h08m34s.scn
- __MACOSX/Fig6g_WB/._ChemiDoc_Images_2021-05-21_19.30.11_Rhodamin_b-actin
- __MACOSX/Fig6g_WB/ChemiDoc_Images_2021-05-21_19.30.11_Rhodamin_b-actin/
- __MACOSX/Fig6g_WB/ChemiDoc_Images_2021-05-21_19.30.11_Rhodamin_b-actin/._ADMIN_2021-05-21_19h09m33s(Rhodamine).jpg
- __MACOSX/Fig6g_WB/ChemiDoc_Images_2021-05-21_19.30.11_Rhodamin_b-actin/._ADMIN_2021-05-21_19h09m33s(Rhodamine).raw16.tif
- __MACOSX/Fig6g_WB/ChemiDoc_Images_2021-05-21_19.30.11_Rhodamin_b-actin/._ADMIN_2021-05-21_19h09m33s(Rhodamine).tif
- __MACOSX/Fig6g_WB/ChemiDoc_Images_2021-05-21_19.30.11_Rhodamin_b-actin/._ADMIN_2021-05-21_19h09m33s.scn
