# Supplementary material for: Liquid–liquid phase separation underpins the formation of replication factories in rotaviruses
Source: EMBO J. 2021 Sep 15;40(21):e107711. doi: 10.15252/embj.2021107711 (PMC8561643; doi:10.15252/embj.2021107711)
Supplement: Supplementary file 10 — Source Data for Figure 6 [file EMBJ-40-e107711-s005.zip › Fig.6b.xlsx]

## Sheet: Data
Conc, nM	A1	A2	A3	B1	B2	B3	Mean (A)	SD (A)	Mean (B)	SD(B)	Normalised [0 to 1] of Mean A	SD, A	Normalised [0 to 1] of Mean B	SD, B
3500	0.316383043	0.317160827	0.315703179	0.317910389	0.315610727	0.31265399	0.316415683	7.29372e+10	0.315391702	0.00263503540294417	0.99777	0.00230813910121536	0.981083265412727	0.00820934451661838
1750	0.319636507	0.323930754	0.307579159	0.325869943	0.324035088	0.313040563	0.317048806666667	0.00847737043677794	0.320981864666667	0.00693829066402588	1	0.0268271216353732	1	0.0216159594492675
875	0.31172777	0.314915944	0.3103091	0.316881512	0.315657829	0.31405848	0.312317604666667	0.00235938161614127	0.315532607	0.00141567575038178	0.9833	0.00746639751943439	0.981560078458421	0.00441047962608816
437.5	0.295799991	0.300426635	0.292260002	0.302238026	0.308640884	0.302665236	0.296162209333333	0.00409534799863507	0.304514715333333	0.00357974552103378	0.92628	0.012959962020997	0.944276273890004	0.0111525500686453
218.75	0.266844525	0.280289165	0.276191377	0.278303558	0.273106117	0.267800633	0.274441689	0.00689098267705035	0.273070102666667	0.00525155511853967	0.84961	0.0218069072058556	0.837869818929074	0.0163610041701653
109375	0.261606559	0.260083768	0.249465365	0.254742547	0.250526749	0.245657302	0.257051897333333	0.00661410067514505	0.250308866	0.00454653977534268	0.78823	0.0209306983390666	0.760847324490968	0.0141645578395622
546875	0.234628932	0.233956233	0.200661275	0.21317483	0.205795193	0.191929134	0.223082146666667	0.0194199574074199	0.203633052333333	0.0107866138722003	0.66832	0.0614555614158857	0.602899509476161	0.0336052522655627
2734375	0.181638306	0.150558797	0.128792294	0.140267176	0.129808117	0.13704214	0.153663132333333	0.0265594224235463	0.135705811	0.00535605360209838	0.42329	0.0840488051378046	0.37303829216126	0.0166865649015464
13671875	0.088738469	0.073802264	0.0660906	0.068535985	0.059747212	0.056759818	0.0762104443333333	0.0115143819612118	0.061681005	0.00612161692921968	0.1499	0.0364379175987716	0.122543326008269	0.0190716459879733
68359375	0.051841935	0.052224275	0.048786538	0.043503374	0.043315553	0.042079764	0.050950916	0.00188412978960129	0.0429662303333333	7.73425e+10	0.06074	0.00596243604304205	0.0592137868982646	0.00240957354638439
341796875	0.043732735	0.042337353	0.041292891	0.03679527	0.034080806	0.030836086	0.0424543263333333	0.00122412080964966	0.033904054	0.00298352131525686	0.03075	0.0038738000305369	0.0285479915175815	0.00929503805613077
1708984375	0.037710159	0.037905485	0.038292789	0.031043107	0.029944659	0.028239759	0.0379694776666667	2.9654e+10	0.0297425083333333	0.00141256457243601	0.01492	9.38416e+10	0.0144656007995863	0.00440078687904546
0.854492188	0.035385833	0.036709288	0.037213547	0.028265969	0.026667722	0.028638791	0.0364362226666667	9.43959e+10	0.027857494	0.00104709938396935	0.0095	0.00298721123744378	0.00808683904199068	0.00326219510240312
0.427246094	0.034985245	0.036920971	0.036681136	0.028196602	0.026599217	0.026991524	0.036195784	0.00105519368349939	0.0272624476666667	8.32442e+10	0.00866	0.00333922051740312	0.00607324226028761	0.00259343837771032
0.213623047	0.035369625	0.036796989	0.037067596	0.027276167	0.025093511	0.024033478	0.0364114033333333	9.12296e+10	0.0254677186666667	0.0016534151085025	0.00942	0.00288701199455995	0	0.00515114682691289
0.106811523	0.034314065	0.032242063	0.034674799	0.026034343	0.025377613	0.031005521	0.0337436423333333	0.00131285476173465	0.0274724923333333	0.00307726213424228	0	0.00415460367637546	0.00678401928910255	0.00958708372559747
Raw anisotropy values measured in triplicates (A1-A3 and B1-B3), concentration of NSP2 is expressed in nM

## Sheet: Fit1 
Independent Variable	Hill1 Fit Mean"Mean"	Independent Variable	Regular Residual Mean"Mean"	Regular Residual Mean"Mean"	Fitted Y	Regular Residual Mean"Mean"	Regular Residual Mean"Mean"	Percentiles	Reference X	Reference Line	Independent Variable	Hill1 Fit Mean1"Mean"	Independent Variable	Regular Residual Mean1"Mean"	Regular Residual Mean1"Mean"	Fitted Y	Regular Residual Mean1"Mean"	Regular Residual Mean1"Mean"	Percentiles	Reference X	Reference Line
									mu = 0.003401	sigma = 0.011192										mu = 0.000833	sigma = 0.008003
Fit Curve of Mean	Fit Curve of Mean	Fit Curve of Mean	Fit Curve of Mean	Fit Curve of Mean	Fit Curve of Mean	Fit Curve of Mean	Fit Curve of Mean	Fit Curve of Mean	Fit Curve of Mean	Fit Curve of Mean	Fit Curve of Mean	Fit Curve of Mean	Fit Curve of Mean	Fit Curve of Mean	Fit Curve of Mean	Fit Curve of Mean	Fit Curve of Mean	Fit Curve of Mean	Fit Curve of Mean	Fit Curve of Mean	Fit Curve of Mean
Fitted Curves Plot	Fitted Curves Plot			Histogram of the Residual Plot	Residual vs. Predicted Values Plot	Residual vs. Predicted Values Plot	Normal Probability Plot of Residuals	Normal Probability Plot of Residuals	Normal Probability Plot of Residuals	Normal Probability Plot of Residuals	Fitted Curves Plot	Fitted Curves Plot			Histogram of the Residual Plot	Residual vs. Predicted Values Plot	Residual vs. Predicted Values Plot	Normal Probability Plot of Residuals	Normal Probability Plot of Residuals	Normal Probability Plot of Residuals	Normal Probability Plot of Residuals
0.106811523	0.0338539846659806	3500	4.41371e+10	4.41371e+10	0.315974312019818	4.41371e+10	-0.008594446318062	384615384615385	-0.0197645102172456	192307692307692	0.106811523	0.0255306772667903	3500	-0.00480228490052026	-0.00480228490052026	0.32019398690052	-0.00480228490052026	-0.0153913361052	384615384615385	-0.0157326177513748	192307692307692
0.10792898119472	0.0338554764857551	1750	0.00261463268576156	0.00261463268576156	0.314434173980905	0.00261463268576156	-0.00592298017107884	10	0.0265667156743453	980769230769231	0.10792898119472	0.0255315897618516	1750	0.00204594409470116	0.00204594409470116	0.318935920571966	0.00204594409470116	-0.0077632686285581	10	0.0173989280842575	980769230769231
0.109058130195655	0.0338569884667446	875	0.0015817623324198	0.0015817623324198	0.310735842334247	0.0015817623324198	-0.00563676050750093	161538461538462			0.109058130195655	0.0255325154793261	875	-1.72361e+10	-1.72361e+10	0.315704968207245	-1.72361e+10	-0.00480228490052026	161538461538462
0.110199092311587	0.0338585208811983	437.5	-0.00592298017107884	-0.00592298017107884	0.302085189504412	-0.00592298017107884	-0.00464736415110019	223076923076923			0.110199092311587	0.0255334546107272	437.5	-0.00308957068949695	-0.00308957068949695	0.30760428602283	-0.00308957068949695	-0.00308957068949695	223076923076923
0.111351991130887	0.0338600740050358	218.75	-0.008594446318062	-0.008594446318062	0.283036135318062	-0.008594446318062	-6.48462e+09	284615384615385			0.111351991130887	0.0255344073503394	218.75	-0.0153913361052	-0.0153913361052	0.288461438771867	-0.0153913361052	-0.00106771716340934	284615384615385
0.112516951534902	0.0338616481178964	109375	0.0109071606630294	0.0109071606630294	0.246144736670304	0.0109071606630294	-1.10342e+10	346153846153846			0.112516951534902	0.0255353738952589	109375	0.00138671491732362	0.00138671491732362	0.248922151082676	0.00138671491732362	-1.72361e+10	346153846153846
0.113694099711486	0.033863243503189	546875	0.0333991754818852	0.0333991754818852	0.189682971184782	0.0333991754818852	3.24434e+10	407692307692308			0.113694099711486	0.025536354445434	546875	0.0176471039490504	0.0176471039490504	0.185985948384283	0.0176471039490504	-1.64134e+10	407692307692308
0.114883563168663	0.0338648604481428	2734375	0.0254337152881484	0.0254337152881484	0.128229417045185	0.0254337152881484	4.41371e+10	469230769230769			0.114883563168663	0.0255373492037059	2734375	0.0176948364189161	0.0176948364189161	0.118010974581084	0.0176948364189161	0.00103025696105447	469230769230769
0.116085470748442	0.0338664992438586	13671875	-0.00563676050750093	-0.00563676050750093	0.0818472048408343	-0.00563676050750093	0.00108494143410102	530769230769231			0.116085470748442	0.0255383583758513	13671875	-0.0077632686285581	-0.0077632686285581	0.0694442736285581	-0.0077632686285581	0.00127705156550319	530769230769231
0.117299952640773	0.0338681601853611	68359375	-0.00464736415110019	-0.00464736415110019	0.0555982801511002	-0.00464736415110019	0.0015817623324198	592307692307692			0.117299952640773	0.0255393821706239	68359375	-0.00106771716340934	-0.00106771716340934	0.0440339474967427	-0.00106771716340934	0.00136706365238936	592307692307692
0.118527140397647	0.0338698435716509	341796875	-6.48462e+09	-6.48462e+09	0.043102788129016	-6.48462e+09	0.00179286868500149	653846153846154			0.118527140397647	0.0255404207997979	341796875	0.00103025696105447	0.00103025696105447	0.0328737970389455	0.00103025696105447	0.00138671491732362	653846153846154
0.119767166947349	0.0338715497057587	1708984375	3.24434e+10	3.24434e+10	0.0376450433975375	3.24434e+10	0.00239793711321169	715384615384615			0.119767166947349	0.0255414744782118	1708984375	0.00139036891218976	0.00139036891218976	0.0283521394211436	0.00139036891218976	0.00139036891218976	715384615384615
0.121020166608853	0.0338732788947989	0.854492188	0.00108494143410102	0.00108494143410102	0.0353512812325656	0.00108494143410102	0.00261463268576156	776923076923077			0.121020166608853	0.0255425434238121	0.854492188	0.00127705156550319	0.00127705156550319	0.0265804424344968	0.00127705156550319	0.00194181506654308	776923076923077
0.122286275106373	0.0338750314500246	0.427246094	0.00179286868500149	0.00179286868500149	0.0344029153149985	0.00179286868500149	0.0109071606630294	838461538461539			0.122286275106373	0.0255436278576984	0.427246094	0.00136706365238936	0.00136706365238936	0.0258953840142773	0.00136706365238936	0.00204594409470116	838461538461539
0.123565629584068	0.033876807686883	0.213623047	0.00239793711321169	0.00239793711321169	0.0340134662201216	0.00239793711321169	0.0254337152881484	90			0.123565629584068	0.0255447280041693	0.213623047	-1.64134e+10	-1.64134e+10	0.0256318528468468	-1.64134e+10	0.0176471039490504	90
0.124858368620889	0.0338786079250722	0.106811523	-1.10342e+10	-1.10342e+10	0.0338539846659806	-1.10342e+10	0.0333991754818852	961538461538462			0.124858368620889	0.0255458440907679	0.106811523	0.00194181506654308	0.00194181506654308	0.0255306772667903	0.00194181506654308	0.0176948364189161	961538461538462
0.126164632245599	0.0338804324885976										0.126164632245599	0.0255469763483291
0.127484561951935	0.0338822817058301										0.127484561951935	0.0255481250110271
0.128818300713936	0.0338841559095647										0.128818300713936	0.0255492903164236
0.130165993001431	0.0338860554370798										0.130165993001431	0.0255504725055163
0.131527784795686	0.033887980630197										0.131527784795686	0.0255516718227891
0.132903823605219	0.0338899318353429										0.132903823605219	0.0255528885162618
0.134294258481775	0.03389190940361										0.134294258481775	0.0255541228375418
0.135699240036474	0.0338939136908198										0.135699240036474	0.0255553750418752
0.137118920456124	0.033895945057586										0.137118920456124	0.0255566453881998
0.138553453519704	0.0338980038693788										0.138553453519704	0.0255579341391981
0.140002994615025	0.0339000904965901										0.140002994615025	0.0255592415613512
0.141467700755559	0.0339022053145995										0.141467700755559	0.0255605679249942
0.142947730597447	0.033904348703841										0.142947730597447	0.0255619135043709
0.144443244456684	0.033906521049871										0.144443244456684	0.0255632785776911
0.145954404326487	0.0339087227434365										0.145954404326487	0.0255646634271871
0.147481373894836	0.0339109541805452										0.147481373894836	0.025566068339172
0.149024318562214	0.0339132157625357										0.149024318562214	0.0255674936040986
0.150583405459514	0.0339155078961489										0.150583405459514	0.025568939516619
0.152158803466146	0.0339178309936004										0.152158803466146	0.025570406375645
0.153750683228333	0.033920185472654										0.153750683228333	0.0255718944844098
0.155359217177589	0.0339225717566956										0.155359217177589	0.0255734041505301
0.156984579549404	0.0339249902748089										0.156984579549404	0.0255749356860696
0.158626946402109	0.0339274414618515										0.158626946402109	0.0255764894076024
0.160286495635954	0.0339299257585322										0.160286495635954	0.0255780656362788
0.161963407012373	0.0339324436114891										0.161963407012373	0.0255796646978909
0.163657862173458	0.0339349954733695										0.163657862173458	0.0255812869229392
0.165370044661635	0.0339375818029097										0.165370044661635	0.0255829326467009
0.167100139939542	0.0339402030650168										0.167100139939542	0.0255846022092988
0.168848335410121	0.0339428597308512										0.168848335410121	0.0255862959557704
0.170614820436918	0.0339455522779101										0.170614820436918	0.0255880142361395
0.172399786364591	0.0339482811901126										0.172399786364591	0.0255897574054875
0.174203426539642	0.033951046957885										0.174203426539642	0.0255915258240264
0.176025936331352	0.0339538500782483										0.176025936331352	0.0255933198571728
0.177867513152953	0.033956691054906										0.177867513152953	0.0255951398756227
0.179728356483005	0.0339595703983335										0.179728356483005	0.0255969862554276
0.181608667887005	0.0339624886258688										0.181608667887005	0.0255988593780712
0.183508651039221	0.0339654462618039										0.183508651039221	0.0256007596305486
0.185428511744753	0.0339684438374778										0.185428511744753	0.0256026874054443
0.187368457961829	0.0339714818913707										0.187368457961829	0.0256046431010137
0.189328699824324	0.0339745609691991										0.189328699824324	0.0256066271212643
0.19130944966453	0.0339776816240126										0.19130944966453	0.0256086398760384
0.193310922036148	0.0339808444162918										0.193310922036148	0.025610681781097
0.195333333737535	0.0339840499140474										0.195333333737535	0.0256127532582055
0.197376903835183	0.0339872986929206										0.197376903835183	0.0256148547352191
0.199441853687448	0.0339905913362853										0.199441853687448	0.0256169866461715
0.201528406968532	0.0339939284353504										0.201528406968532	0.0256191494313626
0.203636789692705	0.0339973105892652										0.203636789692705	0.0256213435374498
0.205767230238793	0.0340007384052249										0.205767230238793	0.0256235694175382
0.20791995937491	0.0340042124985775										0.20791995937491	0.0256258275312744
0.21009521028346	0.0340077334929331										0.21009521028346	0.0256281183449396
0.212293218586391	0.0340113020202735										0.212293218586391	0.0256304423315456
0.214514222370719	0.0340149187210641										0.214514222370719	0.0256327999709313
0.216758462214318	0.0340185842443664										0.216758462214318	0.0256351917498605
0.21902618121198	0.034022299247953										0.21902618121198	0.0256376181621221
0.221317625001744	0.0340260643984235										0.221317625001744	0.0256400797086303
0.223633041791505	0.0340298803713214										0.223633041791505	0.0256425768975272
0.225972682385901	0.034033747851254										0.225972682385901	0.0256451102442867
0.228336800213478	0.0340376675320124										0.228336800213478	0.0256476802718198
0.230725651354143	0.0340416401166938										0.230725651354143	0.025650287510581
0.2331394945669	0.0340456663178254										0.2331394945669	0.0256529324986771
0.235578591317881	0.0340497468574896										0.235578591317881	0.0256556157819767
0.238043205808668	0.0340538824674511										0.238043205808668	0.0256583379142216
0.240533605004907	0.0340580738892857										0.240533605004907	0.02566109945714
0.243050058665232	0.0340623218745103										0.243050058665232	0.0256639009805608
0.245592839370481	0.0340666271847154										0.245592839370481	0.0256667430625301
0.248162222553221	0.0340709905916985										0.248162222553221	0.0256696262894285
0.250758486527587	0.0340754128775998										0.250758486527587	0.0256725512560913
0.253381912519423	0.0340798948350394										0.253381912519423	0.0256755185659293
0.256032784696751	0.0340844372672567										0.256032784696751	0.025678528831052
0.258711390200544	0.0340890409882505										0.258711390200544	0.0256815826723917
0.261418019175837	0.0340937068229227										0.261418019175837	0.0256846807198309
0.26415296480315	0.034098435607222										0.26415296480315	0.0256878236123294
0.266916523330247	0.0341032281882909										0.266916523330247	0.0256910119980554
0.269708994104225	0.0341080854246136										0.269708994104225	0.0256942465345167
0.272530679603939	0.0341130081861667										0.272530679603939	0.0256975278886947
0.275381885472767	0.0341179973545712										0.275381885472767	0.0257008567371799
0.278262920551716	0.0341230538232465										0.278262920551716	0.0257042337663097
0.281174096912877	0.034128178497567										0.281174096912877	0.0257076596723078
0.284115729893228	0.0341333722950197										0.284115729893228	0.0257111351614255
0.287088138128789	0.0341386361453652										0.287088138128789	0.0257146609500854
0.29009164358914	0.0341439709907991										0.29009164358914	0.0257182377650268
0.293126571612294	0.0341493777861175										0.293126571612294	0.0257218663434532
0.296193250939939	0.0341548574988823										0.296193250939939	0.025725547433182
0.299292013753044	0.034160411109591										0.299292013753044	0.0257292817927962
0.302423195707847	0.0341660396118467										0.302423195707847	0.0257330701917983
0.305587135972205	0.0341717440125317										0.305587135972205	0.0257369134107665
0.30878417726234	0.0341775253319825										0.30878417726234	0.0257408122415125
0.312014665879955	0.0341833846041674										0.312014665879955	0.0257447674872423
0.315278951749752	0.0341893228768662										0.315278951749752	0.0257487799627191
0.31857738845733	0.0341953412118526										0.31857738845733	0.0257528504944276
0.321910333287488	0.0342014406850783										0.321910333287488	0.0257569799207422
0.325278147262925	0.0342076223868601										0.325278147262925	0.0257611690920962
0.328681195183347	0.034213887422069										0.328681195183347	0.0257654188711536
0.332119845664981	0.0342202369103217										0.332119845664981	0.0257697301329844
0.335594471180502	0.0342266719861749										0.335594471180502	0.0257741037652406
0.339105448099382	0.0342331937993218										0.339105448099382	0.0257785406683363
0.342653156728654	0.0342398035147912										0.342653156728654	0.0257830417556291
0.346237981354113	0.034246502313149										0.346237981354113	0.0257876079536049
0.349860310281933	0.0342532913907023										0.349860310281933	0.0257922402020649
0.353520535880737	0.0342601719597066										0.353520535880737	0.0257969394543151
0.357219054624091	0.0342671452485749										0.357219054624091	0.0258017066773588
0.360956267133455	0.0342742125020897										0.360956267133455	0.0258065428520914
0.364732578221575	0.0342813749816179										0.364732578221575	0.0258114489734983
0.368548396936331	0.0342886339653286										0.368548396936331	0.0258164260508551
0.37240413660505	0.0342959907484126										0.37240413660505	0.0258214751079314
0.376300214879273	0.0343034466433064										0.376300214879273	0.0258265971831965
0.380237053779995	0.0343110029799172										0.380237053779995	0.0258317933300283
0.384215079743379	0.0343186611058522										0.384215079743379	0.0258370646169254
0.388234723666949	0.0343264223866501										0.388234723666949	0.0258424121277223
0.392296420956262	0.0343342882060154										0.392296420956262	0.0258478369618062
0.396400611572071	0.0343422599660562										0.396400611572071	0.0258533402343391
0.400547740077984	0.0343503390875244										0.400547740077984	0.0258589230764807
0.404738255688614	0.0343585270100596										0.404738255688614	0.0258645866356161
0.408972612318244	0.0343668251924352										0.408972612318244	0.0258703320755857
0.413251268629989	0.0343752351128086										0.413251268629989	0.0258761605769186
0.417574688085482	0.0343837582689734										0.417574688085482	0.0258820733370691
0.421943338995073	0.034392396178616										0.421943338995073	0.025888071570657
0.426357694568559	0.0344011503795743										0.426357694568559	0.0258941565097103
0.430818232966439	0.0344100224301002										0.430818232966439	0.0259003294039119
0.43532543735171	0.0344190139091256										0.43532543735171	0.0259065915208499
0.439879795942204	0.0344281264165309										0.439879795942204	0.0259129441462707
0.444481802063466	0.0344373615734179										0.444481802063466	0.0259193885843358
0.449131954202199	0.0344467210223849										0.449131954202199	0.0259259261578827
0.453830756060251	0.0344562064278065										0.453830756060251	0.0259325582086885
0.458578716609185	0.0344658194761159										0.458578716609185	0.025939286097738
0.463376350145401	0.0344755618760911										0.463376350145401	0.0259461112054944
0.468224176345851	0.0344854353591443										0.468224176345851	0.0259530349321755
0.473122720324329	0.0344954416796158										0.473122720324329	0.0259600586980312
0.478072512688348	0.0345055826150702										0.478072512688348	0.0259671839436273
0.483074089596618	0.0345158599665974										0.483074089596618	0.0259744121301316
0.488127992817122	0.0345262755591166										0.488127992817122	0.0259817447396043
0.493234769785799	0.0345368312416843										0.493234769785799	0.0259891832752928
0.498394973665843	0.034547528887806										0.498394973665843	0.0259967292619298
0.503609163407619	0.0345583703957521										0.503609163407619	0.0260043842460362
0.508877903809213	0.0345693576888769										0.508877903809213	0.0260121497962276
0.514201765577607	0.0345804927159424										0.514201765577607	0.0260200275035253
0.519581325390495	0.034591777451445										0.519581325390495	0.0260280189816713
0.525017165958755	0.0346032138959474										0.525017165958755	0.0260361258674478
0.530509876089564	0.0346148040764135										0.530509876089564	0.0260443498210009
0.536060050750178	0.0346265500465481										0.536060050750178	0.0260526925261686
0.541668291132377	0.0346384538871399										0.541668291132377	0.0260611556908136
0.547335204717589	0.0346505177064097										0.547335204717589	0.0260697410471604
0.553061405342688	0.0346627436403621										0.553061405342688	0.0260784503521369
0.558847513266489	0.0346751338531413										0.558847513266489	0.0260872853877204
0.56469415523693	0.034687690537392										0.56469415523693	0.026096247961289
0.570601964558963	0.0347004159146236										0.570601964558963	0.0261053399059772
0.576571581163154	0.0347133122355797										0.576571581163154	0.026114563081036
0.582603651674998	0.0347263817806115										0.582603651674998	0.0261239193721988
0.588698829484962	0.0347396268600558										0.588698829484962	0.0261334106920514
0.594857774819259	0.0347530498146174										0.594857774819259	0.026143038980407
0.601081154811366	0.0347666530157564										0.601081154811366	0.0261528062046868
0.607369643574284	0.0347804388660796										0.607369643574284	0.0261627143603054
0.613723922273561	0.0347944097997369										0.613723922273561	0.0261727654710608
0.620144679201073	0.0348085682828225										0.620144679201073	0.0261829615895309
0.626632609849578	0.0348229168137804										0.626632609849578	0.0261933047974737
0.633188416988057	0.034837457923815										0.633188416988057	0.0262037972062345
0.639812810737831	0.0348521941773064										0.639812810737831	0.0262144409571568
0.646506508649486	0.034867128172231										0.646506508649486	0.0262252382220003
0.653270235780595	0.034882262540586										0.653270235780595	0.0262361912033634
0.660104724774256	0.0348975999488202										0.660104724774256	0.0262473021351115
0.667010715938453	0.0349131430982686										0.667010715938453	0.026258573282811
0.673988957326243	0.0349288947255932										0.673988957326243	0.0262700069441696
0.681040204816787	0.0349448576032277										0.681040204816787	0.0262816054494813
0.688165222197227	0.0349610345398285										0.688165222197227	0.0262933711620782
0.695364781245417	0.03497742838073										0.695364781245417	0.0263053064787882
0.702639661813522	0.0349940420084058										0.702639661813522	0.0263174138303977
0.709990651912491	0.0350108783429349										0.709990651912491	0.0263296956821219
0.717418547797415	0.0350279403424729										0.717418547797415	0.0263421545340801
0.724924154053777	0.0350452310037297										0.724924154053777	0.0263547929217776
0.732508283684602	0.0350627533624513										0.732508283684602	0.0263676134165939
0.740171758198523	0.035080510493908										0.740171758198523	0.0263806186262774
0.747915407698767	0.0350985055133877										0.747915407698767	0.0263938111954463
0.755740070973069	0.0351167415766949										0.755740070973069	0.0264071938060961
0.763646595584529	0.0351352218806554										0.763646595584529	0.0264207691781136
0.771635837963425	0.0351539496636268										0.771635837963425	0.0264345400697978
0.779708663499971	0.0351729282060142										0.779708663499971	0.0264485092783873
0.787865946638067	0.0351921608307922										0.787865946638067	0.0264626796405946
0.796108570970008	0.0352116509040323										0.796108570970008	0.0264770540331471
0.804437429332203	0.0352314018354368										0.804437429332203	0.0264916353733354
0.812853423901878	0.0352514170788778										0.812853423901878	0.0265064266195684
0.821357466294807	0.0352717001329428										0.821357466294807	0.0265214307719352
0.829950477664054	0.0352922545414855										0.829950477664054	0.0265366508727751
0.838633388799751	0.035313083894184										0.838633388799751	0.0265520900072539
0.847407140229923	0.0353341918271035										0.847407140229923	0.0265677513039477
0.856272682322363	0.0353555820232663										0.856272682322363	0.0265836379354349
0.865230975387578	0.0353772582132275										0.865230975387578	0.0265997531188945
0.874282989782808	0.0353992241756567										0.874282989782808	0.026616100116713
0.883429706017133	0.0354214837379268										0.883429706017133	0.0266326822370983
0.892672114857684	0.0354440407767079										0.892672114857684	0.0266495028347014
0.90201121743696	0.0354668992185685										0.90201121743696	0.0266665653112464
0.911448025361273	0.035490063040583										0.911448025361273	0.0266838731161678
0.920983560820319	0.035513536270945										0.920983560820319	0.0267014297472557
0.93061885669791	0.0355373229895875										0.93061885669791	0.0267192387513099
0.940354956683845	0.03556142732881										0.940354956683845	0.0267373037248009
0.95019291538697	0.0355858534739114										0.95019291538697	0.0267556283145404
0.96013379844941	0.0356106056638297										0.96013379844941	0.0267742162183585
0.970178682661995	0.0356356881917889										0.970178682661995	0.0267930711857909
0.980328656080905	0.0356611054059516										0.980328656080905	0.0268121970187737
0.990584818145521	0.0356868617100793										0.990584818145521	0.0268315975723462
100094827979752	0.0357129615641985										100094827979752	0.0268512767553635
10114201636012	0.0357394094852743										10114201636012	0.026871238531217
102200160386511	0.0357662100478906										102200160386511	0.0268914869185636
103269374676486	0.0357933678849369										103269374676486	0.0269120259920642
104349775046733	0.0358208876883018										104349775046733	0.0269328598831307
105441478525609	0.0358487742095745										105441478525609	0.0269539927806821
106544603365818	0.0358770322607518										106544603365818	0.0269754289319098
107659269057218	0.035905666714953										107659269057218	0.0269971726430519
108785596339768	0.0359346825071415										108785596339768	0.0270192282801768
1099237072166	0.0359640846348532										1099237072166	0.027041600269976
111073724967243	0.0359938781589324										111073724967243	0.0270642931005665
112235774160968	0.0360240682042743										112235774160968	0.0270873113223022
113409980670288	0.036054659960575										113409980670288	0.0271106595485954
114596471684586	0.0360856586830881										114596471684586	0.0271343424567477
1157953757239	0.0361170696933888										1157953757239	0.0271583647887901
117006822652836	0.0361488983801451										117006822652836	0.0271827313523337
118230943694641	0.0361811501998961										118230943694641	0.0272074470214297
119467871445415	0.0362138306778371										119467871445415	0.027232516737439
12071773988847	0.0362469454086127										12071773988847	0.027257945509913
121980684408852	0.0362805000571163										121980684408852	0.0272837384174828
123256841807995	0.036314500359297										123256841807995	0.0273099006087596
124546350318548	0.036348952122974										124546350318548	0.0273364373032454
125849349619344	0.0363838612286578										125849349619344	0.0273633537922531
12716598085053	0.036419233630379										12716598085053	0.0273906554398373
128496386628856	0.0364550753565239										128496386628856	0.0274183476837362
129840711063125	0.0364913925106772										129840711063125	0.0274464360363226
131199099769798	0.0365281912724727										131199099769798	0.0274749260855667
132571699888772	0.0365654778984503										132571699888772	0.0275038234960084
133958660099317	0.0366032587229207										133958660099317	0.0275331340097414
135360130636177	0.0366415401588368										135360130636177	0.0275628634474063
13677626330585	0.0366803286986724										13677626330585	0.0275930177091968
138207211503024	0.0367196309153088										138207211503024	0.027623602775874
1396531302272	0.036759453462927										1396531302272	0.0276546247097941
141114176099476	0.0367998030779081										141114176099476	0.027686089655945
142590507379515	0.0368406865797406										142590507379515	0.0277180038429952
144082283982687	0.0368821108719341										144082283982687	0.0277503735843529
145589667497389	0.0369240829429406										145589667497389	0.0277832052792365
147112821202551	0.0369666098670827										147112821202551	0.0278165054137562
148651910085323	0.037009698805488										148651910085323	0.0278502805620066
15020710085894	0.0370533570070313										15020710085894	0.0278845373871704
151778561980789	0.037097591809283										151778561980789	0.0279192826426336
153366463670649	0.0371424106394641										153366463670649	0.0279545231731115
154970977929134	0.0371878210154084										154970977929134	0.0279902659157863
156592278556321	0.0372338305465309										156592278556321	0.028026517901456
158230541170577	0.0372804469348028										158230541170577	0.0280632862556941
159885943227582	0.0373276779757332										159885943227582	0.0281005782000211
161558664039551	0.037375531559357										161558664039551	0.0281384010530876
163248884794656	0.037424015671229										163248884794656	0.0281767622318678
164956788576654	0.0374731383934245										164956788576654	0.0282156692528651
166682560384717	0.0375229079055455										166682560384717	0.0282551297333289
168426387153471	0.0375733324857338										168426387153471	0.0282951513924828
170188457773246	0.0376244205116894										170188457773246	0.0283357420527639
171968963110536	0.0376761804616946										171968963110536	0.0283769096410735
17376809602867	0.0377286209156441										17376809602867	0.0284186621900394
17558605140871	0.037781750556081										17558605140871	0.0284610078392892
177423026170555	0.0378355781692373										177423026170555	0.0285039548367351
179279219294271	0.0378901126460808										179279219294271	0.0285475115398698
181154831841649	0.0379453629833664										181154831841649	0.0285916864170733
18305006697798	0.0380013382846929										18305006697798	0.028636488048932
184965129994061	0.0380580477615643										184965129994061	0.0286819251295673
186900228328435	0.0381155007344564										186900228328435	0.0287280064679767
188855571589861	0.0381737066338871										188855571589861	0.028774740989385
190831371580014	0.0382326750014919										190831371580014	0.028822137736607
192827842316432	0.0382924154911033										192827842316432	0.0288702058714208
194845200055696	0.0383529378698342										194845200055696	0.0289189546759518
196883663316857	0.0384142520191649										196883663316857	0.028968393554068
198943452905101	0.0384763679360341										198943452905101	0.029018532032785
201024791935673	0.0385392957339331										201024791935673	0.0290693797636822
203127905858038	0.0386030456440034										203127905858038	0.0291209465243296
205253022480309	0.0386676280161366										205253022480309	0.029173242219724
207400371993916	0.0387330533200781										207400371993916	0.0292262768837361
209570186998544	0.038799332146532										209570186998544	0.0292800606805678
211762702527328	0.0388664752082692										211762702527328	0.0293346039062184
213978156072309	0.0389344933412371										213978156072309	0.0293899169899618
216216787610164	0.0390033975056707										216216787610164	0.0294460104958323
218478839628194	0.0390731987872053										218478839628194	0.0295028951241204
220764557150595	0.0391439083979906										220764557150595	0.0295605817128776
223074187764996	0.039215537677805										223074187764996	0.0296190812394303
225407981649281	0.0392880980951703										225407981649281	0.0296784048219026
227766191598682	0.0393616012484674										227766191598682	0.0297385637207474
230149073053168	0.0394360588670507										230149073053168	0.0297995693402868
232556884125111	0.0395114828123625										232556884125111	0.0298614332302594
234989885627244	0.0395878850790466										234989885627244	0.0299241670873765
237448341100915	0.0396652777960599										237448341100915	0.0299877827568858
23993251684463	0.039743673227783										23993251684463	0.0300522922341422
242442681942901	0.0398230837751285										242442681942901	0.030117707666186
244979108295393	0.0399035219766464										244979108295393	0.0301840413533278
247542070646374	0.0399850005096271										247542070646374	0.0302513057507399
250131846614475	0.0400675321912006										250131846614475	0.030319513470054
252748716722767	0.0401511299794321										252748716722767	0.0303886772809646
255392964429139	0.0402358069744131										255392964429139	0.030458810112838
258064876157007	0.0403215764193478										258064876157007	0.0305299250563264
260764741326339	0.0404084517016345										260764741326339	0.0306020353649868
263492852385004	0.0404964463539405										263492852385004	0.0306751544569039
266249504840449	0.0405855740552713										266249504840449	0.0307492959163173
269034997291709	0.0406758486320326										269034997291709	0.0308244734952524
271849631461752	0.040767284059085										271849631461752	0.0309007011151535
274693712230159	0.040859894460791										274693712230159	0.0309779928685202
27756754766615	0.0409536941120524										27756754766615	0.0310563630205455
280471449061956	0.0410486974393398										280471449061956	0.0311358260107558
283405730966534	0.0411449190217113										283405730966534	0.0312163964546518
28637071121964	0.0412423735918215										28637071121964	0.0312980891453492
289366710986258	0.0413410760369185										289366710986258	0.031380919055221
29239405479139	0.0414410413998298										29239405479139	0.0314649013375371
295453070555205	0.0415422848799357										295453070555205	0.0315500513281045
29854408962856	0.0416448218341289										29854408962856	0.031636384546904
301667446828894	0.0417486677777611										301667446828894	0.0317239166997256
304823480476492	0.0418538383855739										304823480476492	0.0318126636798003
308012532431135	0.041960349492615										308012532431135	0.0319026415694274
311234948129126	0.042068217095138										311234948129126	0.0319938666415981
314491076620714	0.0421774573514849										314491076620714	0.032086355361613
317781270607894	0.0422880865829511										317781270607894	0.032180124388694
321105886482618	0.0424001212746312										321105886482618	0.0322751905775885
324465284365399	0.0425135780762461										324465284365399	0.0323715709801671
327859828144316	0.0426284738029485										327859828144316	0.0324692828470113
331289885514431	0.0427448254361077										331289885514431	0.0325683436289925
334755828017619	0.0428626501240721										334755828017619	0.0326687709788405
338258031082812	0.0429819651829084										338258031082812	0.0327705827527009
341796874066667	0.0431027880971161										341796874066667	0.0328737970116794
345372740294653	0.0432251365203174										345372740294653	0.0329784320233742
348986017102579	0.0433490282759203										348986017102579	0.0330845062633925
352637095878545	0.0434744813577549										352637095878545	0.0331920384168535
356326372105341	0.0436015139306811										356326372105341	0.0333010473798733
36005424540328	0.0437301443311665										36005424540328	0.0334115522610333
363821119573492	0.0438603910678342										363821119573492	0.03352357238283
367627402641654	0.0439922728219792										367627402641654	0.0336371272831041
371473506902199	0.0441258084480506										371473506902199	0.0337522367164498
375359848962964	0.0442610169741013										375359848962964	0.0338689206556009
379286849790323	0.0443979176022017										379286849790323	0.0339871992927938
383254934754786	0.0445365297088166										383254934754786	0.0341070930411052
387264533677073	0.0446768728451451										387264533677073	0.0342286225357645
391316080874671	0.0448189667374209										391316080874671	0.0343518086354377
395410015208883	0.0449628312871726										395410015208883	0.0344766724234828
399546780132359	0.0451084865714418										399546780132359	0.0346032352091747
403726823737139	0.0452559528429591										403726823737139	0.0347315185288977
40795059880318	0.0454052505302747										40795059880318	0.0348615441473058
412218562847411	0.0455564002378438										412218562847411	0.0349933340584462
416531178173283	0.0457094227460645										416531178173283	0.0351269104868476
42088891192085	0.0458643390112671										42088891192085	0.0352622958885698
425292236117367	0.0460211701656532										425292236117367	0.0353995129522126
429741627728421	0.0461799375171826										429741627728421	0.0355385845998841
434237568709596	0.0463406625494082										434237568709596	0.0356795339881249
438780546058677	0.0465033669212546										438780546058677	0.0358223845087872
443371051868401	0.0466680724667414										443371051868401	0.0359671597898663
448009583379762	0.0468348011946478										448009583379762	0.0361138836962841
452696643035871	0.0470035752881184										452696643035871	0.0362625803306204
457432738536378	0.0471744171042064										457432738536378	0.036413274033792
462218382892471	0.0473473491733556										462218382892471	0.0365659893856766
467054094482441	0.0475223941988158										467054094482441	0.0367207512056798
471940397107832	0.0476995750559934										471940397107832	0.0368775845532423
476877820050182	0.0478789147917325										476877820050182	0.0370365147282868
481866898128352	0.0480604366235273										481866898128352	0.0371975672716005
486908171756459	0.0482441639386614										486908171756459	0.037360767965152
492002187002411	0.0484301202932749										492002187002411	0.0375261428323403
49714949564706	0.0486183294113548										49714949564706	0.0376937181381734
502350655243967	0.0488088151836487										502350655243967	0.0378635203893737
507606229179799	0.0490016016664995										507606229179799	0.0380355763344084
512916786735353	0.0491967130805983										512916786735353	0.0382099129634423
518282903147221	0.0493941738096548										518282903147221	0.0383865575082103
523705159670097	0.0495940083989822										523705159670097	0.0385655374418065
529184143639743	0.049796241553996										529184143639743	0.0387468804783887
534720448536605	0.0500008981386222										534720448536605	0.0389306145727944
540314674050097	0.0502080031736162										540314674050097	0.0391167679200656
545967426143565	0.0504175818347876										545967426143565	0.039305368954881
551679317119918	0.0506296594511303										551679317119918	0.0394964463508905
557450965687959	0.0508442615028552										557450965687959	0.039690029019952
563282997029396	0.0510614136193239										563282997029396	0.0398861461112645
569176042866566	0.0512811415768809										569176042866566	0.0400848270103975
575130741530861	0.0515034712965829										575130741530861	0.0402861013382118
581147738031876	0.0517284288418215										581147738031876	0.0404899989496689
587227684127268	0.0519560404158392										587227684127268	0.0406965499325273
59337123839336	0.0521863323591353										59337123839336	0.0409057846059203
599579066296477	0.0524193311467598										599579066296477	0.0411177335188148
605851840265027	0.0526550633854932										605851840265027	0.0413324274483457
612190239762339	0.05289355581091										612190239762339	0.0415498973980235
618594951360262	0.0531348352843243										618594951360262	0.0417701745958125
625066668813537	0.0533789287896141										625066668813537	0.0419932904920753
631606093134937	0.0536258634299233										631606093134937	0.0422192767573807
638213932671208	0.0538756664242391										638213932671208	0.0424481652801715
644890903179792	0.0541283651038418										644890903179792	0.0426799881642892
651637727906358	0.0543839869086257										651637727906358	0.0429147777263513
658455137663147	0.0546425593832891										658455137663147	0.0431525664929794
665343870908128	0.0549041101733898										665343870908128	0.0433933871978719
672304673824991	0.0551686670212666										672304673824991	0.0436372727787209
679338300403973	0.0554362577618214										679338300403973	0.0438842563739674
686445512523526	0.055706910318163										686445512523526	0.0441343713193927
69362708003285	0.0559806526971084										69362708003285	0.0443876511445409
700883780835275	0.05625751298454										700883780835275	0.044644129568971
708216400972531	0.0565375193406174										708216400972531	0.0449038404983329
715625734709883	0.0568206999948412										715625734709883	0.0451668180202651
723112584622172	0.0571070832409665										723112584622172	0.0454330964001095
730677761680749	0.0573966974317648										730677761680749	0.0457027100764411
738322085341313	0.0576895709736325										738322085341313	0.0459756936564064
746046383632681	0.0579857323210431										746046383632681	0.0462520819108701
753851493246478	0.0582852099708422										753851493246478	0.0465319097693635
761738259627762	0.0585880324563836										761738259627762	0.046815212314833
769707537066609	0.0588942283415037										769707537066609	0.0471020247781842
777760188790645	0.0592038262143337										777760188790645	0.0473923825326176
78589708705855	0.0595168546809468										78589708705855	0.0476863210877538
794119113254545	0.0598333423588405										794119113254545	0.0479838760835425
802427157983859	0.0601533178702501										802427157983859	0.0482850832839539
810822121169197	0.0604768098352941										810822121169197	0.0485899785704474
819304912148226	0.0608038468649489										819304912148226	0.0488985979352147
827876449772068	0.0611344575538515										827876449772068	0.0492109774741942
836537662504832	0.0614686704729295										836537662504832	0.0495271533798525
845289488524183	0.0618065141618573										845289488524183	0.0498471619337304
854132875822967	0.0621480171213356										854132875822967	0.0501710394987499
863068782311897	0.062493207805196										863068782311897	0.0504988225112782
872098175923309	0.0628421146123279										872098175923309	0.0508305474729471
881222034716014	0.0631947658784265										881222034716014	0.0511662509422229
89044134698124	0.0635511898675632										89044134698124	0.0515059695257254
899757111349674	0.0639114147635753										899757111349674	0.0518497398692915
909170336899649	0.0642754686612765										909170336899649	0.0521975986487825
918682043266431	0.0646433795574865										918682043266431	0.0525495825606297
928293260752677	0.0650151753418797										928293260752677	0.0529057283121184
93800503044003	0.0653908837876532										93800503044003	0.053266072611406
947818404301892	0.0657705325420136										947818404301892	0.053630652157272
957734445317368	0.0661541491164826										957734445317368	0.0539995036285984
967754227586417	0.0665417608770221										967754227586417	0.0543726636735772
977878836446187	0.0669333950339788										977878836446187	0.0547501688986442
988109368588586	0.0673290786318479										988109368588586	0.0551320558571354
998446932179069	0.0677288385388591										998446932179069	0.055518361037667
100889264697668	0.0681327014363818										100889264697668	0.0559091208522342
101944764445534	0.0685406938081545										101944764445534	0.0563043716240298
103011306792641	0.0689528419293363										103011306792641	0.0567041495749806
104089007266252	0.0693691718553837										104089007266252	0.0571084908130005
105177982602274	0.0697897094107527										105177982602274	0.0575174313189585
106278350757899	0.0702144801774292										106278350757899	0.0579310069333632
107390230924384	0.0706435094832881										107390230924384	0.0583492533427615
10851374353996	0.0710768223902848										10851374353996	0.0587722060658513
109649010302877	0.0715144436824787										109649010302877	0.0591999004393092
11079615418459	0.0719563978538935										11079615418459	0.0596323716033332
111955299443075	0.0724027090962157										111955299443075	0.0600696544868997
113126571636291	0.0728534012863338										113126571636291	0.0605117837927376
11431009763578	0.0733084979737219										11431009763578	0.0609587939820181
11550600564041	0.0737680223676701										11550600564041	0.0614107192587637
116714425190258	0.0742319973243657										116714425190258	0.0618675935539768
117935487180647	0.0747004453338282										117935487180647	0.0623294505094891
119169323876322	0.0751733885067027										119169323876322	0.0627963234615362
120416068925775	0.0756508485609142										120416068925775	0.0632682454240569
121675857375726	0.0761328468081893										121675857375726	0.0637452490717223
122948825685747	0.0766194041404478										122948825685747	0.0642273667226974
124235111743046	0.0771105410160698										124235111743046	0.0647146303211371
125534854877401	0.0776062774460431										125534854877401	0.0652070714194219
126848195876253	0.0781066329799966										126848195876253	0.0657047211601379
128175276999957	0.0786116266921239										128175276999957	0.0662076102578034
129516241997189	0.079121277167004										129516241997189	0.066715768980349
130871236120521	0.0796356024853253										130871236120521	0.0672292271303555
132240406142149	0.0801546202095167										132240406142149	0.0677480140260555
133623900369795	0.0806783473692957										133623900369795	0.0682721584821049
135021868662773	0.0812068004471377										135021868662773	0.0688016887901298
136434462448217	0.0817399953636739										136434462448217	0.0693366326990569
137861834737488	0.0822779474630259										137861834737488	0.0698770173952337
139304140142744	0.0828206714980838										139304140142744	0.0704228694823469
140761534893692	0.0833681816157349										140761534893692	0.0709742149611462
142234176854506	0.0839204913420527										142234176854506	0.0715310792089825
143722225540932	0.0844776135674529										143722225540932	0.0720934869591701
145225842137562	0.0850395605318252										145225842137562	0.0726614622801809
146745189515295	0.0856063438096498										146745189515295	0.0732350285546819
14828043224898	0.0861779742951086										14828043224898	0.0738142084584249
149831736635243	0.086754462187198										149831736635243	0.0743990239390005
151399270710496	0.0873358169748547										151399270710496	0.0749894961944667
152983204269144	0.0879220474221048										152983204269144	0.0755856456518645
154583708881976	0.0885131615532425										154583708881976	0.076187491945631
156200957914745	0.0891091666380543										156200957914745	0.0767950538959258
157835126546953	0.0897100691770933										157835126546953	0.0774083494868799
159486391790822	0.0903158748870188										159486391790822	0.0780273958447836
161154932510468	0.0909265886860098										161154932510468	0.0786522092162261
16284092944128	0.0915422146792636										16284092944128	0.0792828049462012
164544565209492	0.092162756144592										164544565209492	0.0799191974561947
166266024351967	0.0927882155181256										166266024351967	0.0805614002222682
168005493336185	0.0934185943801378										168005493336185	0.0812094257531553
169763160580444	0.094053893441002										169763160580444	0.0818632855683867
171539216474265	0.0946941125272922										171539216474265	0.0825229901764611
173333853399019	0.0953392505680399										173333853399019	0.0831885490530776
175147265748763	0.0959893055811611										175147265748763	0.0838599706194494
176979649951296	0.0966442746600635										176979649951296	0.0845372622207153
178831204489441	0.0973041539604493										178831204489441	0.0852204301044673
180702129922536	0.0979689386873245										180702129922536	0.0859094793994138
182592628908168	0.0986386230822285										182592628908168	0.0866044140941976
184502906224117	0.099313200410698										184502906224117	0.0873052370163876
186433168790543	0.0999926629499759										186433168790543	0.0880119498116638
188383625692394	0.100677001976982										188383625692394	0.0887245529232183
19035448820206	0.101366207756558										19035448820206	0.0894430455713887
192345969802253	0.102060269529992										192345969802253	0.090167425733549
194358286209135	0.102759175503856										194358286209135	0.0908976901242768
19639165539568	0.103462912839147										19639165539568	0.091633834175818
198446297615288	0.10417146764076										198446297615288	0.0923758520188723
200522435425645	0.104884824947301										200522435425645	0.0931237364637211
202620293712822	0.105602968721253										202620293712822	0.0938774789817181
204740099715644	0.106325881839515										204740099715644	0.0946370696871673
206882083050298	0.107053546084321										206882083050298	0.09540249731961
209046475735209	0.107785942134547										209046475735209	0.0961737492265429
211233512216166	0.108523049557438										211233512216166	0.0969508113465908
213443429391726	0.10926484680075										213443429391726	0.0977336681931568
215676466638868	0.110011311185324										215676466638868	0.0985223028385718
217932865838923	0.110762418898116										217932865838923	0.0993166968987682
220212871403777	0.111518144985685										220212871403777	0.100116830518498
222516730302343	0.112278463348145										222516730302343	0.100922682357123
224844692087315	0.113043346733618										224844692087315	0.101734229574991
227197008922197	0.113812766733176										227197008922197	0.102551447820431
229573935608618	0.114586693776292										229573935608618	0.103374311217387
231975729613933	0.115365097126818										231975729613933	0.104202792353705
23440265109911	0.116147944879493										23440265109911	0.105036862270106
236854962946913	0.116935203956999										236854962946913	0.105876490449862
239332930790374	0.117726840107568										239332930790374	0.106721644809199
24183682304157	0.118522817903158										24183682304157	0.107572291688441
244366910920692	0.119323100738204										244366910920692	0.10842839584393
246923468485428	0.12012765082896										246923468485428	0.109289920440729
249506772660651	0.120936429213427										249506772660651	0.110156827046132
252117103268405	0.121749395751898										252117103268405	0.111029075624012
254754743058228	0.122566509128105										254754743058228	0.111906624530004
257419977737769	0.123387726850995										257419977737769	0.112789430507566
260113096003742	0.124213005257135										260113096003742	0.113677448684918
262834389573195	0.125042299513748										262834389573195	0.114570632572885
265584153215108	0.125875563622399										265584153215108	0.115468934063662
268362684782325	0.126712750423329										268362684782325	0.116372303430508
271170285243813	0.127553811600439										271170285243813	0.117280689328399
274007258717267	0.128398697686945										274007258717267	0.118194038795642
27687391250205	0.129247358071685										27687391250205	0.119112297256468
279770557112478	0.130099741006108										279770557112478	0.120035408524619
282697506311459	0.130955793611923										282697506311459	0.120963314807943
285655077144473	0.131815461889438										285655077144473	0.121895956713999
288643589973922	0.13267869072656										288643589973922	0.122833273256693
291663368513825	0.133545423908485										291663368513825	0.123775201863949
294714739864886	0.134415604128065										294714739864886	0.124721678386425
297798034549924	0.135289172996856										297798034549924	0.125672637107277
300913586549678	0.136166071056841										300913586549678	0.126628010752985
304061733338976	0.137046237792836										304061733338976	0.127587730505244
3072428159233	0.13792961164557										3072428159233	0.128551726013912
310457178875716	0.138816130025445										310457178875716	0.129519925411041
313705170374202	0.139705729326953										313705170374202	0.130492255325971
316987142239359	0.140598344943779										316987142239359	0.131468640901496
320303449972527	0.141493911284546										320303449972527	0.132449005811112
323654452794281	0.142392361789235										323654452794281	0.133433272277318
327040513683353	0.143293628946242										327040513683353	0.134421361091002
330461999415945	0.144197644310087										330461999415945	0.13541319163187
333919280605456	0.145104338519757										333919280605456	0.136408681889949
337412731742629	0.146013641317674										337412731742629	0.137407748488128
340942731236117	0.146925481569289										340942731236117	0.138410306705744
344509661453468	0.147839787283281										344509661453468	0.139416270503199
348113908762547	0.148756485632354										348113908762547	0.140425552547602
351755863573385	0.149675502974626										351755863573385	0.141438064239409
355435920380466	0.150596764875591										355435920380466	0.142453715740071
359154477805464	0.151520196130649										359154477805464	0.143472416000652
362911938640416	0.152445720788183										362911938640416	0.14449407279142
366708709891355	0.153373262173172										366708709891355	0.145518592732375
370545202822397	0.154302742911333										370545202822397	0.146545881324716
374421833000286	0.155234084953764										374421833000286	0.14757584298321
378339020339411	0.156167209602082										378339020339411	0.148608381069449
382297189147289	0.157102037534037										382297189147289	0.149643397925976
386296768170529	0.158038488829583										386296768170529	0.150680794911248
390338190641267	0.15897648299739										390338190641267	0.151720472435419
394421894324102	0.159915939001782										394421894324102	0.152762329996916
398548321563506	0.160856775290077										398548321563506	0.153806266219773
402717919331745	0.161798909820314										402717919331745	0.154852178891709
406931139277292	0.162742260089345										406931139277292	0.155899965002907
411188437773749	0.163686743161275										411188437773749	0.156949520785477
415490275969281	0.164632275696226										415490275969281	0.158000741753558
41983711983657	0.165578773979408										41983711983657	0.159053522744038
424229440223285	0.166526153950467										424229440223285	0.160107757957857
428667712903087	0.167474331233107										428667712903087	0.161163341001855
433152418627164	0.168423221164938										433152418627164	0.162220164931132
437684043176303	0.169372738827553										437684043176303	0.16327812229189
442263077413513	0.170322799076793										442263077413513	0.164337105164714
446890017337193	0.171273316573187										446890017337193	0.165397005208259
45156536413486	0.172224205812544										45156536413486	0.166457713703303
456289624237435	0.173175381156664										456289624237435	0.167519121597133
461063309374102	0.174126756864158										461063309374102	0.168581119548224
465886936627735	0.175078247121342										465886936627735	0.169643597971166
47076102849091	0.176029766073195										47076102849091	0.170706447081807
475686112922502	0.176981227854336										475686112922502	0.171769556942574
480662723404873	0.177932546620019										480662723404873	0.172832817507928
485691399001654	0.17888363657711										485691399001654	0.173896118669906
490772684416145	0.179834412015021										490772684416145	0.17495935030373
495907130050307	0.180784787336584										495907130050307	0.176022402313424
501095292064388	0.181734677088837										501095292064388	0.177085164677404
506337732437165	0.182683995993702										506337732437165	0.178147527494007
511635019026814	0.183632658978523										511635019026814	0.179209381026915
516987725632422	0.184580581206455										516987725632422	0.180270615750426
522396432056144	0.185527678106666										522396432056144	0.181331122394552
527861724166	0.186473865404343										527861724166	0.18239079198988
533384193959342	0.187419059150467										533384193959342	0.18344951591218
538964439626974	0.188363175751347										538964439626974	0.184507185926707
544603065617953	0.189306131997876										544603065617953	0.185563694232157
550300682705057	0.190247845094504										550300682705057	0.18661893350426
556057908050947	0.191188232687899										556057908050947	0.18767279693894
561875365275019	0.192127212895272										561875365275019	0.18872517829504
567753684520947	0.193064704332347										567753684520947	0.189775971936547
57369350252495	0.194000626140969										57369350252495	0.190825072874302
579695462684756	0.194934898016305										579695462684756	0.191872376807154
585760215129293	0.195867440233648										585760215129293	0.192917780162519
59188841678912	0.196798173674783										59188841678912	0.193961180136316
598080731467573	0.197727019853908										598080731467573	0.195002474732259
604337829912677	0.198653900943094										604337829912677	0.196041562800446
610660389889799	0.199578739797257										610660389889799	0.197078344075253
61704909625506	0.200501459978641										61704909625506	0.198112719212465
623504641029519	0.20142198578078										623504641029519	0.19914458982565
630027723474139	0.202340242251941										630027723474139	0.200173858521727
63661905016552	0.203256155218019										63661905016552	0.201200428935713
643279335072442	0.20416965130488										643279335072442	0.202224205764622
650009299633202	0.205080657960132										650009299633202	0.203245094800491
656809672833754	0.205989103474322										656809672833754	0.204263002962513
663681191286677	0.206894917001535										663681191286677	0.205277838328262
670624599310968	0.207798028579395										670624599310968	0.206289510163973
677640649012654	0.208698369148446										677640649012654	0.207297928953881
684730100366274	0.209595870570924										684730100366274	0.208303006428587
691893721297189	0.210490465648881										691893721297189	0.209304655592439
699132287764768	0.211382088141684										699132287764768	0.210302790749913
706446583846438	0.212270672782861										706446583846438	0.211297327530988
713837401822614	0.213156155296294										713837401822614	0.212288182915492
72130554226252	0.214038472411757										72130554226252	0.213275275256413
728851814110907	0.21491756187979										728851814110907	0.214258524302171
736477034775673	0.215793362485895										736477034775673	0.215237851217835
744182030216409	0.216665814064076										744182030216409	0.216213178605284
751967635033866	0.217534857509694										751967635033866	0.217184430522305
759834692560355	0.218400434791643										759834692560355	0.218151532500617
767784054951096	0.219262488963855										767784054951096	0.219114411562837
775816583276532	0.22012096417612										775816583276532	0.220072996238363
783933147615588	0.220975805684227										783933147615588	0.22102721657819
792134627149923	0.221826959859423										792134627149923	0.221977004168654
800421910259164	0.222674374197203										800421910259164	0.222922292144103
80879589461713	0.223517997325407										80879589461713	0.223863015198509
817257487289071	0.224357779011661										817257487289071	0.224799109596015
825807604829924	0.225193670170132										825807604829924	0.225730513180417
834447173383584	0.226025622867621										834447173383584	0.226657165383614
843177128783231	0.226853590328997										843177128783231	0.227579007232999
851998416652699	0.22767752694196										851998416652699	0.228495981357825
860911992508901	0.228497388261164										860911992508901	0.229408031994546
869918821865334	0.229313131011684										869918821865334	0.230315104991142
879019880336662	0.230124713091844										879019880336662	0.231217147810449
888216153744392	0.23093209357541										888216153744392	0.232114109532487
897508638223658	0.231735232713157										897508638223658	0.233005940855826
906898340331127	0.23253409193382										906898340331127	0.233892594097981
91638627715402	0.233328633844425										91638627715402	0.234774023194865
925973476420288	0.234118822230031										925973476420288	0.235650183699306
935660976609938	0.234904622052868										935660976609938	0.236521032778652
94544982706751	0.235685999450897										94544982706751	0.23738652921148
95534108811575	0.236462921735799										95534108811575	0.23824663338342
965335831170464	0.237235357390397										965335831170464	0.239101307282123
975435138856567	0.23800327606553										975435138856567	0.239950514491379
985640105125356	0.238766648576381										985640105125356	0.240794220184421
99595183537301	0.239525446898279										99595183537301	0.241632391116415
100637144656032	0.240279644161984										100637144656032	0.242464995616177
101690006733367	0.241029214648463										101690006733367	0.243292003577117
102753883814731	0.241774133783174										102753883814731	0.244113386447454
103828891138689	0.242514378129865										103828891138689	0.244929117219699
104915145149425	0.243249925383908										104915145149425	0.245739170419451
106012763509361	0.243980754365176										106012763509361	0.246543522093508
107121865111895	0.244706845010472										107121865111895	0.24734214979733
108242570094287	0.245428178365533										108242570094287	0.248135032581871
109374999850667	0.246144736576615										109374999850667	0.248922150979796
110519277045184	0.246856502881672										110519277045184	0.249703486991125
111675525625299	0.247563461601144										111675525625299	0.250479024068299
112843870835204	0.248265598128374										112843870835204	0.251248747100718
11402443922939	0.248962898919654										11402443922939	0.252012642398754
11521735868636	0.249655351483922										11521735868636	0.252770697677277
116422758422473	0.250342944372128										116422758422473	0.253522902038704
117640769005948	0.251025667166271										117640769005948	0.254269245955601
118871522371003	0.251703510468127										118871522371003	0.255009721252861
120115151832146	0.252376465887684										120115151832146	0.255744321089482
121371792098616	0.253044526031294										121371792098616	0.256473039939951
122641579288978	0.253707684489556										122641579288978	0.257195873575289
123924650945862	0.254365935824937										123924650945862	0.257912819043745
125221146050863	0.255019275559165										125221146050863	0.258623874651183
1265312050396	0.255667700160375										1265312050396	0.259329039941172
12785496981692	0.256311207030058										12785496981692	0.26002831567481
129192583772275	0.256949794489789										129192583772275	0.260721703810292
130544191795254	0.257583461767778										130544191795254	0.261409207482253
131909940291273	0.258212208985237										131909940291273	0.262090830980901
133289977197436	0.258836037142585										133289977197436	0.26276657973096
134684451998561	0.2594549481055										134684451998561	0.263436460270448
13609351574337	0.260068944590829										13609351574337	0.264100480229298
137517321060852	0.26067803015237										137517321060852	0.264758648307858
138956022176792	0.261282209166545										138956022176792	0.265410974255273
140409774930483	0.261881486817956										140409774930483	0.266057468847775
1418787367916	0.262475869084855										1418787367916	0.266698143866898
143363066877262	0.263065362724539										143363066877262	0.267333012077638
144862925969265	0.263649975258655										144862925969265	0.267962087206563
146378476531496	0.264229714958466										146378476531496	0.268585383919911
147909882727537	0.264804590830056										147909882727537	0.269202917801667
14945731043844	0.265374612599496										14945731043844	0.26981470533166
1510209272807	0.265939790697987										1510209272807	0.27042076386367
152600902624409	0.266500136246978										152600902624409	0.271021111603584
154197407611604	0.267055661043278										154197407611604	0.271615767587597
1558106151748	0.267606377544171										1558106151748	0.272204751660476
15744070005573	0.26815229885253										15744070005573	0.272788084453914
159087838824267	0.268693438701964										159087838824267	0.273365787364968
16075220989755	0.269229811441976										16075220989755	0.273937882534597
162433993559312	0.269761432023171										162433993559312	0.274504392826329
16413337197941	0.270288315982495										16413337197941	0.275065341805049
165850529233552	0.270810479428535										165850529233552	0.275620753715922
167585651323241	0.27132793902687										167585651323241	0.276170653463474
169338926195922	0.271840711985497										169338926195922	0.276715066590832
171110543765336	0.27234881604032										171110543765336	0.277254019259124
172900695932098	0.272852269440728										172900695932098	0.277787538227073
174709576604478	0.273351090935255										174709576604478	0.278315650830766
176537381719406	0.273845299757338										176537381719406	0.278838384963627
178384309263701	0.274334915611167										178384309263701	0.279355769056592
180250559295509	0.274819958657649										180250559295509	0.279867832058492
182136333965978	0.275300449500472										182136333965978	0.280374603416664
184041837541154	0.275776409172301										184041837541154	0.280876113057778
185967276424108	0.276247859121078										185967276424108	0.281372391368901
187912859177289	0.276714821196457										187912859177289	0.281863469178799
189878796545123	0.277177317636375										189878796545123	0.282349377739481
191865301476833	0.277635371053744										191865301476833	0.28283014870799
193872589149509	0.278089004423299										193872589149509	0.283305814128452
195900876991418	0.278538241068573										195900876991418	0.283776406414382
197950384705552	0.278983104649035										197950384705552	0.284241958331241
200021334293428	0.279423619147363										200021334293428	0.284702502979276
202113950079133	0.279859808856887										202113950079133	0.285158073776618
204228458733627	0.280291698369175										204228458733627	0.28560870444265
20636508929929	0.280719312561785										20636508929929	0.286054428981655
208524073214739	0.281142676586184										208524073214739	0.286495281666741
210705644339891	0.281561815855821										210705644339891	0.286931297024042
212910038981294	0.281976756034379										212910038981294	0.287362509817197
215137495917731	0.282387523024185										215137495917731	0.287788955032121
217388256426079	0.282794142954803										217388256426079	0.288210667862047
219662564307441	0.283196642171791										219662564307441	0.288627683692862
221960665913562	0.283595047225635										221960665913562	0.289040038088722
224282810173509	0.283989384860862										224282810173509	0.289447766777957
226629248620634	0.284379682005322										226629248620634	0.289850905639259
229000235419824	0.284765965759662										229000235419824	0.29024949068815
231396027395028	0.285148263386961										231396027395028	0.290643558063751
233816884057077	0.285526602302562										233816884057077	0.291033144015815
236263067631798	0.285901010064071										236263067631798	0.291418284892062
238734843088411	0.286271514361545										238734843088411	0.291799017125786
241232478168236	0.286638143007855										241232478168236	0.292175377223746
243756243413692	0.287000923929234										243756243413692	0.292547401754344
246306412197605	0.287359885156008										246306412197605	0.292915127336074
248883260752815	0.287715054813499										248883260752815	0.293278590626251
2514870682021	0.288066461113119										2514870682021	0.293637828310018
254118116588411	0.288414132343638										254118116588411	0.293992877089626
25677669090542	0.288758096862636										25677669090542	0.294343773673987
259463079128396	0.289098383088128										259463079128396	0.294690554768488
262177572245392	0.289435019490377										262177572245392	0.295033257065088
264920464288766	0.289768034583874										264920464288766	0.295371917232665
267692052367035	0.290097456919506										267692052367035	0.295706571907632
270492636697051	0.290423315076891										270492636697051	0.296037257684813
273322520636526	0.290745637656894										273322520636526	0.296364011108572
276182010716887	0.291064453274311										276182010716887	0.296686868664202
279071416676484	0.291379790550734										279071416676484	0.297005866769556
281991051494136	0.291691678107578										281991051494136	0.297321041766933
284941231423036	0.292000144559284										284941231423036	0.297632429915208
287922276025006	0.29230521850669										287922276025006	0.2979400673822
29093450820511	0.292606928530565										29093450820511	0.298243990237279
293978254246636	0.292905303185314										293978254246636	0.298544234444212
297053843846434	0.293200370992842										297053843846434	0.298840835854237
30016161015063	0.293492160436586										30016161015063	0.299133830199364
303301889790713	0.293780699955698										303301889790713	0.299423253085904
306475022919999	0.294066017939398										306475022919999	0.299709139988218
309681353250472	0.294348142721475										309681353250472	0.299991526242683
312921228090021	0.294627102574946										312921228090021	0.30027044704187
316194998380058	0.294902925706873										316194998380058	0.300545937428942
31950301873353	0.295175640253321										31950301873353	0.300818032292245
322845647473329	0.295445274274475										322845647473329	0.30108676636011
326223246671112	0.295711855749896										326223246671112	0.301352174195859
329636182186514	0.295975412573933										329636182186514	0.301614290192999
333084823706778	0.296235972551265										333084823706778	0.301873148570609
336569544786806	0.296493563392595										336569544786806	0.302128783368922
340090722889615	0.296748212710476										340090722889615	0.302381228445089
343648739427224	0.296999948015279										343648739427224	0.302630517469118
347243979801974	0.297248796711293										347243979801974	0.302876683920004
350876833448269	0.297494786092958										350876833448269	0.303119761082022
354547693874762	0.29773794334123										354547693874762	0.303359782041195
358256958706979	0.297978295520073										358256958706979	0.303596779681927
362005029730389	0.298215869573075										362005029730389	0.303830786683806
365792312933926	0.298450692320196										365792312933926	0.304061835518557
369619218553964	0.298682790454629										369619218553964	0.304289958447158
373486161118758	0.298912190539787										373486161118758	0.304515187517108
377393559493338	0.299138919006403										377393559493338	0.304737554559844
381341836924888	0.299363002149751										381341836924888	0.304957091188301
385331421088587	0.299584466126974										385331421088587	0.305173828794617
389362744133934	0.29980333695453										389362744133934	0.305387798547983
393436242731562	0.30001964050574										393436242731562	0.305599031392614
397552358120539	0.300233402508449										397552358120539	0.305807558045869
401711536156152	0.300444648542789										401711536156152	0.306013408996488
405914227358217	0.300653404039045										405914227358217	0.306216614502961
410160886959868	0.300859694275621										410160886959868	0.306417204592017
41445197495687	0.301063544377105										41445197495687	0.306615209057236
418787956157451	0.301264979312435										418787956157451	0.306810657457773
423169300232643	0.301464023893148										423169300232643	0.307003579117196
427596481767156	0.301660702771735										427596481767156	0.30719400312244
432069980310793	0.301855040440077										432069980310793	0.307381958322859
436590280430386	0.302047061227971										436590280430386	0.307567473329389
441157871762288	0.302236789301746										441157871762288	0.30775057651381
445773249065409	0.302424248662961										445773249065409	0.307931296008109
450436912274809	0.302609463147183										450436912274809	0.308109659703933
45514936655585	0.30279245642285										45514936655585	0.308285695252139
459911122358914	0.302973251990211										459911122358914	0.308459430062437
4647226954747	0.303151873180338										4647226954747	0.308630891303111
469584607090084	0.303328343154222										469584607090084	0.308800105900836
474497383844584	0.303502684901936										474497383844584	0.308967100540567
479461557887401	0.303674921241866										479461557887401	0.309131901665518
484477666935059	0.303845074820021										484477666935059	0.309294535477206
489546254329655	0.304013168109403										489546254329655	0.30945502793558
494667869097709	0.304179223409442										494667869097709	0.309613404759218
499843066009637	0.304343262845505										499843066009637	0.309769691425593
505072405639841	0.304505308368451										505072405639841	0.309923913171406
510356454427436	0.304665381754267										510356454427436	0.310076094992991
515695784737595	0.304823504603743										515695784737595	0.310226261646771
521090974923559	0.30497969834222										521090974923559	0.310374437649786
526542609389281	0.305133984219384										526542609389281	0.310520647280273
53205127865272	0.305286383309119										53205127865272	0.310664914578305
537617579409818	0.305436916509413										537617579409818	0.310807263346485
543242114599127	0.305585604542312										543242114599127	0.31094771715069
548925493467114	0.305732467953928										548925493467114	0.311086299320867
554668331634167	0.305877527114488										554668331634167	0.311223032951879
560471251161271	0.306020802218441										560471251161271	0.311357940904394
566334880617384	0.306162313284598										566334880617384	0.311491045805823
572259855147534	0.306302080156326										572259855147534	0.311622370051297
578246816541615	0.306440122501779										578246816541615	0.311751935804688
584296413303896	0.306576459814171										584296413303896	0.311879764999671
59040930072328	0.306711111412089										59040930072328	0.312005879340815
596586140944275	0.30684409643985										596586140944275	0.312130300304726
602827603038721	0.306975433867882										602827603038721	0.312253049141206
609134363078263	0.307105142493159										609134363078263	0.312374146874463
615507104207583	0.307233240939655										615507104207583	0.312493614304336
621946516718395	0.307359747658838										621946516718395	0.312611472007565
628453298124222	0.307484680930202										628453298124222	0.312727740339079
635028153235948	0.307608058861821										635028153235948	0.312842439433314
641671794238159	0.307729899390935										641671794238159	0.312955589205562
648384940766292	0.307850220284572										648384940766292	0.313067209353333
655168319984585	0.307969039140192										655168319984585	0.313177319357756
662022666664836	0.308086373386355										662022666664836	0.313285938484987
668948723266004	0.308202240283425										668948723266004	0.313393085787646
675947240014625	0.308316656924291										675947240014625	0.313498780106273
683018974986072	0.30842964023511										683018974986072	0.313603040070799
690164694186681	0.308541206976083										690164694186681	0.313705884102035
697385171636716	0.308651373742243										697385171636716	0.313807330413181
704681189454209	0.308760156964268										704681189454209	0.313907397011346
712053537939687	0.308867572909318										712053537939687	0.314006101699084
719503015661769	0.30897363768188										719503015661769	0.31410346207594
727030429543667	0.309078367224648										727030429543667	0.314199495540012
734636594950599	0.309181777319403										734636594950599	0.314294219289521
742322335778102	0.309283883587924										742322335778102	0.314387650324396
750088484541273	0.309384701492907										750088484541273	0.314479805447859
757935882464956	0.309484246338901										757935882464956	0.314570701268029
76586537957486	0.309582533273258										76586537957486	0.314660354199525
773877834789624	0.309679577287102										773877834789624	0.314748780465082
781974116013867	0.309775393216299										781974116013867	0.31483599609717
790155100232196	0.309869995742454										790155100232196	0.314922016939617
798421673604193	0.309963399393909										798421673604193	0.315006858649236
806774731560412	0.310055618546752										806774731560412	0.315090536697465
815215178899369	0.310146667425847										815215178899369	0.315173066371995
823743929885544	0.310236560105858										823743929885544	0.315254462778409
832361908348424	0.310325310512295										832361908348424	0.315334740841828
841070047782564	0.310412932422562										841070047782564	0.315413915308544
8498692914487	0.310499439467014										8498692914487	0.315492000747666
858760592475932	0.310584845130023										858760592475932	0.31556901155276
867744913964962	0.310669162751045										867744913964962	0.31564496194349
87682322909241	0.310752405525702										87682322909241	0.315719865967256
885996521216239	0.310834586506864										885996521216239	0.315793737500833
895265783982267	0.310915718605733										895265783982267	0.315866590252008
904632021431791	0.31099581459294										904632021431791	0.315938437761209
914096248110359	0.311074887099642										914096248110359	0.316009293403139
923659489177653	0.31115294861862										923659489177653	0.316079170388398
933322780518535	0.311230011505383										933322780518535	0.316148081765108
943087168855262	0.311306087979276										943087168855262	0.316216040420529
952953711860858	0.311381190124589										952953711860858	0.316283059082674
962923478273679	0.311455329891667										962923478273679	0.316349150321913
972997548013188	0.311528519098023										972997548013188	0.316414326552579
983177012296924	0.31160076942945										983177012296924	0.316478600034559
993462973758698	0.311672092441138										993462973758698	0.316541982874891
100385654656804	0.31174249955879										100385654656804	0.316604487029339
101435885655089	0.311812002079732										101435885655089	0.316666124303975
102497104131151	0.311880611174033										102497104131151	0.316726906356745
103569425035577	0.311948337885616										103569425035577	0.316786844699035
104652964521559	0.312015193133374										104652964521559	0.316845950697218
105747839957483	0.312081187712281										105747839957483	0.316904235574205
106854169939637	0.3121463322945										106854169939637	0.316961710410981
107972074305059	0.312210637430499										107972074305059	0.317018386148135
109101674144518	0.312274113550152										109101674144518	0.317074273587379
110243091815628	0.312336770963845										110243091815628	0.31712938339306
111396450956108	0.312398619863579										111396450956108	0.317183726093663
112561876497168	0.312459670324072										112561876497168	0.317237312083303
113739494677041	0.312519932303848										113739494677041	0.317290151623213
114929433054665	0.312579415646339										114929433054665	0.317342254843209
116131820523492	0.312638130080967										116131820523492	0.317393631743164
117346787325451	0.312696085224237										117346787325451	0.317444292194457
118574465065061	0.312753290580812										118574465065061	0.317494245941419
119814986723679	0.312809755544597										119814986723679	0.317543502602765
12106848667391	0.312865489399809										12106848667391	0.31759207167302
122335100694161	0.312920501322047										122335100694161	0.317639962523931
123614965983345	0.31297480037936										123614965983345	0.317687184405872
124908221175747	0.313028395533301										124908221175747	0.317733746449233
126215006356038	0.313081295639987										126215006356038	0.3177796576658
12753546307445	0.313133509451146										12753546307445	0.317824926950134
128869734362108	0.313185045615163										128869734362108	0.317869563080918
130217964746524	0.31323591267812										130217964746524	0.317913574722318
13158030026725	0.313286119084827										13158030026725	0.317956970425312
1329568884917	0.313335673179853										1329568884917	0.31799975862902
134347878531132	0.313384583208547										134347878531132	0.318041947662018
1357534210568	0.313432857318054										1357534210568	0.318083545743646
137173668316276	0.313480503558329										137173668316276	0.318124560985295
138608774149939	0.313527529883137										138608774149939	0.318165001391694
140058894007644	0.313573944151054										140058894007644	0.318204874862176
141524184965552	0.313619754126458										141524184965552	0.318244189191941
143004805743151	0.313664967480516										143004805743151	0.318282952073302
144500916720447	0.313709591792164										144500916720447	0.318321171096923
146012679955335	0.313753634549077										146012679955335	0.318358853753039
147540259201154	0.313797103148637										147540259201154	0.318396007432677
149083819924424	0.313840004898893										149083819924424	0.318432639428854
15064352932277	0.313882347019516										15064352932277	0.318468756937769
152219556343031	0.31392413664274										152219556343031	0.318504367059982
153812071699564	0.313965380814305										153812071699564	0.318539476801584
155421247892731	0.314006086494391										155421247892731	0.318574093075354
157047259227588	0.31404626055854										157047259227588	0.318608222701902
158690281832763	0.314085909798578										158690281832763	0.318641872410808
160350493679536	0.314125040923524										160350493679536	0.318675048841741
162028074601115	0.314163660560498										162028074601115	0.318707758545573
163723206312117	0.314201775255615										163723206312117	0.318740007985481
16543607242825	0.314239391474878										16543607242825	0.318771803538034
167166858486204	0.314276515605063										167166858486204	0.318803151494274
168915751963746	0.314313153954591										168915751963746	0.318834058060783
170682942300028	0.314349312754401										170682942300028	0.318864529360738
172468620916109	0.314384998158811										172468620916109	0.318894571434958
174272981235686	0.314420216246373										174272981235686	0.318924190242939
176096218706048	0.31445497302072										176096218706048	0.318953391663874
177938530819248	0.314489274411408										177938530819248	0.318982181497674
179800117133493	0.314523126274749										179800117133493	0.319010565465958
181681179294758	0.314556534394635										181681179294758	0.319038549213057
183581921058634	0.314589504483361										183581921058634	0.319066138306985
185502548312394	0.314622042182433										185502548312394	0.319093338240413
187443269097296	0.314654153063375										187443269097296	0.319120154431631
189404293631118	0.314685842628526										189404293631118	0.31914659222549
191385834330929	0.314717116311828										191385834330929	0.319172656894348
193388105836096	0.314747979479613										193388105836096	0.319198353638992
195411325031537	0.314778437431375										195411325031537	0.319223687589562
197455711071212	0.314808495400543										197455711071212	0.319248663806451
199521485401859	0.314838158555238										199521485401859	0.319273287281212
201608871786987	0.31486743199903										201608871786987	0.319297562937435
203718096331109	0.314896320771685										203718096331109	0.319321495631633
205849387504234	0.314924829849907										205849387504234	0.319345090154104
208002976166618	0.314952964148068										208002976166618	0.319368351229792
210179095593766	0.314980728518937										210179095593766	0.319391283519131
212377981501703	0.315008127754397										212377981501703	0.319413891618888
21459987207251	0.315035166586162										21459987207251	0.319436180062985
216845007980115	0.315061849686474										216845007980115	0.319458153323324
219113632416371	0.315088181668812										219113632416371	0.319479815810591
221405991117393	0.315114167088572										221405991117393	0.31950117187506
223722332390181	0.315139810443763										223722332390181	0.31952222580738
226062907139511	0.315165116175676										226062907139511	0.319542981839358
228427968895116	0.315190088669561										228427968895116	0.319563444144731
230817773839149	0.315214732255286										230817773839149	0.319583616839929
23323258083393	0.315239051208001										23323258083393	0.319603503984827
235672651449987	0.315263049748783										235672651449987	0.31962310958349
238138249994389	0.315286732045283										238138249994389	0.319642437584912
240629643539377	0.315310102212363										240629643539377	0.31966149188374
24314710195129	0.315333164312729										24314710195129	0.319680276320992
2456908979198	0.315355922357553										2456908979198	0.319698794684772
24826130698745	0.31537838030709										24826130698745	0.319717050710962
250858607579493	0.315400542071294										250858607579493	0.319735048083923
253483081034064	0.31542241151042										253483081034064	0.319752790437176
256135011632642	0.315443992435622										256135011632642	0.319770281354076
258814686630849	0.315465288609549										258814686630849	0.319787524368485
261522396289568	0.315486303746928										261522396289568	0.319804522965424
264258433906376	0.315507041515143										264258433906376	0.319821280581732
267023095847322	0.315527505534814										267023095847322	0.319837800606703
269816681579023	0.315547699380359										269816681579023	0.319854086382727
272639493701107	0.315567626580558										272639493701107	0.319870141205914
275491837978986	0.315587290619108										275491837978986	0.319885968326712
27837402337698	0.315606694935171										27837402337698	0.319901570950526
281286362091781	0.315625842923923										281286362091781	0.319916952238315
284229169586273	0.315644737937081										284229169586273	0.319932115307193
287202764623698	0.315663383283444										287202764623698	0.319947063231019
29020746930219	0.315681782229415										29020746930219	0.319961799040977
293243609089661	0.315699937999522										293243609089661	0.319976325726149
296311512859056	0.315717853776928										296311512859056	0.319990646234088
299411512923976	0.315735532703947										299411512923976	0.320004763471375
302543945074676	0.315752977882538										302543945074676	0.32001868030417
305709148614434	0.31577019237481										305709148614434	0.320032399558764
30890746639631	0.315787179203509										30890746639631	0.320045924022114
312139244860275	0.315803941352505										312139244860275	0.320059256442374
315404834070746	0.315820481767274										315404834070746	0.320072399529428
318704587754501	0.31583680335537										318704587754501	0.320085355955402
322038863338991	0.3158529089869										322038863338991	0.320098128355177
325408021991063	0.315868801494981										325408021991063	0.3201107193269
328812428656078	0.315884483676209										328812428656078	0.320123131432477
332252452097439	0.315899958291102										332252452097439	0.320135367198069
335728464936541	0.315915228064558										335728464936541	0.32014742911458
339240843693131	0.315930295686294										339240843693131	0.320159319638133
342789968826086	0.315945163811285										342789968826086	0.320171041190548
346376224774637	0.315959835060197										346376224774637	0.320182596159807
3500	0.315974312019818										3500	0.32019398690052

## Sheet: Fit2
Independent Variable	Hill1 Fit H"Normalized1"	Independent Variable	Regular Residual H"Normalized1"	Regular Residual H"Normalized1"	Fitted Y	Regular Residual H"Normalized1"	Regular Residual H"Normalized1"	Percentiles	Reference X	Reference Line	Independent Variable	Hill1 Fit I"Normalized2"	Independent Variable	Regular Residual I"Normalized2"	Regular Residual I"Normalized2"	Fitted Y	Regular Residual I"Normalized2"	Regular Residual I"Normalized2"	Percentiles	Reference X	Reference Line
									mu = 0.012005	sigma = 0.039504										mu = 0.002657	sigma = 0.024921
Fit Curve of Normalized1	Fit Curve of Normalized1	Fit Curve of Normalized1	Fit Curve of Normalized1	Fit Curve of Normalized1	Fit Curve of Normalized1	Fit Curve of Normalized1	Fit Curve of Normalized1	Fit Curve of Normalized1	Fit Curve of Normalized1	Fit Curve of Normalized1	Fit Curve of Normalized2	Fit Curve of Normalized2	Fit Curve of Normalized2	Fit Curve of Normalized2	Fit Curve of Normalized2	Fit Curve of Normalized2	Fit Curve of Normalized2	Fit Curve of Normalized2	Fit Curve of Normalized2	Fit Curve of Normalized2	Fit Curve of Normalized2
Fitted Curves Plot	Fitted Curves Plot			Histogram of the Residual Plot	Residual vs. Predicted Values Plot	Residual vs. Predicted Values Plot	Normal Probability Plot of Residuals	Normal Probability Plot of Residuals	Normal Probability Plot of Residuals	Normal Probability Plot of Residuals	Fitted Curves Plot	Fitted Curves Plot			Histogram of the Residual Plot	Residual vs. Predicted Values Plot	Residual vs. Predicted Values Plot	Normal Probability Plot of Residuals	Normal Probability Plot of Residuals	Normal Probability Plot of Residuals	Normal Probability Plot of Residuals
0.106811523	3.89482e+10	3500	0.00155793481993416	0.00155793481993416	0.996207288880959	0.00155793481993416	-0.0303363559866132	384615384615385	-0.0697640308243408	192307692307692	0.106811523	1.82413e+10	3500	-0.00767150807495343	-0.00767150807495343	0.98875477348768	-0.00767150807495343	-0.0546494278295206	384615384615385	-0.0489277578122079	192307692307692
0.10792898119472	3.94748e+09	1750	0.00922903291196353	0.00922903291196353	0.990770967088036	0.00922903291196353	-0.0209067144434754	10	0.0937742018817817	980769230769231	0.10792898119472	1.85123e+10	1750	0.0148041597622716	0.0148041597622716	0.985195840237728	0.0148041597622716	-0.0274467829689742	10	0.0542417662105522	980769230769231
0.109058130195655	4.00085e+10	875	0.00558324567129564	0.00558324567129564	0.977716734012685	0.00558324567129564	-0.0198964269527709	161538461538462			0.109058130195655	1.87873e+10	875	0.00574418016247735	0.00574418016247735	0.975815898295944	0.00574418016247735	-0.00767150807495343	161538461538462
0.110199092311587	4.05494e+10	437.5	-0.0209067144434754	-0.0209067144434754	0.947181982377672	-0.0209067144434754	-0.0164040926046522	223076923076923			0.110199092311587	1.90664e+10	437.5	-0.00734370422746622	-0.00734370422746622	0.95161997811747	-0.00734370422746622	-0.00734370422746622	223076923076923
0.111351991130887	4.10976e+09	218.75	-0.0303363559866132	-0.0303363559866132	0.879943341560178	-0.0303363559866132	-0.00228891625469892	284615384615385			0.111351991130887	1.93496e+10	218.75	-0.0546494278295206	-0.0546494278295206	0.892519246758595	-0.0546494278295206	-0.00470133809113726	284615384615385
0.112516951534902	4.16532e+10	109375	0.0384996888026938	0.0384996888026938	0.749725458894431	0.0384996888026938	-3.89482e+10	346153846153846			0.112516951534902	1.96371e+10	109375	-0.00470133809113726	-0.00470133809113726	0.765548662582105	-0.00470133809113726	-0.00282497349787574	346153846153846
0.113694099711486	4.22164e+10	546875	0.117891163616729	0.117891163616729	0.550428825462468	0.117891163616729	0.00114517597973427	407692307692308			0.113694099711486	1.99288e+10	546875	0.0481199650370944	0.0481199650370944	0.554779544439067	0.0481199650370944	-4.86994e+10	407692307692308
0.114883563168663	4.27871e+10	2734375	0.0897749793866215	0.0897749793866215	0.333512362664455	0.0897749793866215	0.00155793481993416	469230769230769			0.114883563168663	2.02249e+10	2734375	0.0533267458073063	0.0533267458073063	0.319711546353954	0.0533267458073063	0.00437039700498821	469230769230769
0.116085470748442	4.33656e+09	13671875	-0.0198964269527709	-0.0198964269527709	0.169794160373663	-0.0198964269527709	0.00382958579895314	530769230769231			0.116085470748442	2.05253e+10	13671875	-0.0274467829689742	-0.0274467829689742	0.149990108977244	-0.0274467829689742	0.00462410751341011	530769230769231
0.117299952640773	4.39518e+10	68359375	-0.0164040926046522	-0.0164040926046522	0.0771416852537604	-0.0164040926046522	0.00558324567129564	592307692307692			0.117299952640773	2.08302e+10	68359375	-0.00282497349787574	-0.00282497349787574	0.0620387603961404	-0.00282497349787574	0.00477376640561162	592307692307692
0.118527140397647	4.4546e+10	341796875	-0.00228891625469892	-0.00228891625469892	0.0330355636746207	-0.00228891625469892	0.00632840099904434	653846153846154			0.118527140397647	2.11396e+10	341796875	0.00437039700498821	0.00437039700498821	0.0241775945125932	0.00437039700498821	0.00527186805856901	653846153846154
0.119767166947349	4.51483e+10	1708984375	0.00114517597973427	0.00114517597973427	0.0137710199296395	0.00114517597973427	0.00846414896408419	715384615384615			0.119767166947349	2.14537e+10	1708984375	0.00527186805856901	0.00527186805856901	0.0091937327410173	0.00527186805856901	0.00574418016247735	715384615384615
0.121020166608853	4.57586e+10	0.854492188	0.00382958579895314	0.00382958579895314	0.00567458381147188	0.00382958579895314	0.00922903291196353	776923076923077			0.121020166608853	2.17724e+10	0.854492188	0.00462410751341011	0.00462410751341011	0.00346273152858057	0.00462410751341011	0.00660160613790793	776923076923077
0.122286275106373	4.63772e+10	0.427246094	0.00632840099904434	0.00632840099904434	0.00232707717565463	0.00632840099904434	0.0384996888026938	838461538461539			0.122286275106373	2.20958e+10	0.427246094	0.00477376640561162	0.00477376640561162	0.00129947585467599	0.00477376640561162	0.0148041597622716	838461538461539
0.123565629584068	4.70042e+09	0.213623047	0.00846414896408419	0.00846414896408419	9.52414e+10	0.00846414896408419	0.0897749793866215	90			0.123565629584068	2.2424e+10	0.213623047	-4.86994e+10	-4.86994e+10	4.86994e+10	-4.86994e+10	0.0481199650370944	90
0.124858368620889	4.76397e+09	0.106811523	-3.89482e+10	-3.89482e+10	3.89482e+10	-3.89482e+10	0.117891163616729	961538461538462			0.124858368620889	2.27571e+10	0.106811523	0.00660160613790793	0.00660160613790793	1.82413e+10	0.00660160613790793	0.0533267458073063	961538461538462
0.126164632245599	4.82837e+10										0.126164632245599	2.30952e+09
0.127484561951935	4.89364e+10										0.127484561951935	2.34383e+10
0.128818300713936	4.9598e+09										0.128818300713936	2.37864e+10
0.130165993001431	5.02684e+10										0.130165993001431	2.41398e+10
0.131527784795686	5.0948e+10										0.131527784795686	2.44984e+10
0.132903823605219	5.16367e+10										0.132903823605219	2.48623e+09
0.134294258481775	5.23348e+09										0.134294258481775	2.52316e+10
0.135699240036474	5.30422e+10										0.135699240036474	2.56064e+10
0.137118920456124	5.37592e+10										0.137118920456124	2.59868e+10
0.138553453519704	5.4486e+10										0.138553453519704	2.63728e+10
0.140002994615025	5.52225e+10										0.140002994615025	2.67645e+10
0.141467700755559	5.5969e+10										0.141467700755559	2.71621e+10
0.142947730597447	5.67255e+10										0.142947730597447	2.75656e+09
0.144443244456684	5.74923e+10										0.144443244456684	2.7975e+10
0.145954404326487	5.82695e+10										0.145954404326487	2.83906e+10
0.147481373894836	5.90571e+10										0.147481373894836	2.88123e+09
0.149024318562214	5.98554e+10										0.149024318562214	2.92403e+10
0.150583405459514	6.06645e+10										0.150583405459514	2.96746e+10
0.152158803466146	6.14845e+10										0.152158803466146	3.01154e+10
0.153750683228333	6.23155e+10										0.153750683228333	3.05627e+10
0.155359217177589	6.31578e+10										0.155359217177589	3.10167e+10
0.156984579549404	6.40115e+10										0.156984579549404	3.14774e+10
0.158626946402109	6.48767e+10										0.158626946402109	3.19449e+10
0.160286495635954	6.57536e+10										0.160286495635954	3.24194e+10
0.161963407012373	6.66424e+10										0.161963407012373	3.2901e+10
0.163657862173458	6.75431e+10										0.163657862173458	3.33897e+09
0.165370044661635	6.8456e+10										0.165370044661635	3.38856e+10
0.167100139939542	6.93813e+10										0.167100139939542	3.43889e+10
0.168848335410121	7.0319e+10										0.168848335410121	3.48997e+10
0.170614820436918	7.12694e+10										0.170614820436918	3.54181e+10
0.172399786364591	7.22327e+09										0.172399786364591	3.59441e+10
0.174203426539642	7.32089e+10										0.174203426539642	3.6478e+09
0.176025936331352	7.41983e+10										0.176025936331352	3.70198e+10
0.177867513152953	7.52011e+10										0.177867513152953	3.75696e+10
0.179728356483005	7.62175e+10										0.179728356483005	3.81276e+10
0.181608667887005	7.72475e+10										0.181608667887005	3.86939e+10
0.183508651039221	7.82915e+10										0.183508651039221	3.92686e+10
0.185428511744753	7.93496e+10										0.185428511744753	3.98519e+10
0.187368457961829	8.0422e+10										0.187368457961829	4.04438e+10
0.189328699824324	8.15088e+10										0.189328699824324	4.10444e+10
0.19130944966453	8.26103e+10										0.19130944966453	4.1654e+09
0.193310922036148	8.37267e+10										0.193310922036148	4.22727e+10
0.195333333737535	8.48582e+10										0.195333333737535	4.29005e+10
0.197376903835183	8.60049e+10										0.197376903835183	4.35377e+10
0.199441853687448	8.71671e+10										0.199441853687448	4.41843e+10
0.201528406968532	8.83451e+10										0.201528406968532	4.48405e+10
0.203636789692705	8.95389e+10										0.203636789692705	4.55064e+10
0.205767230238793	9.07488e+10										0.205767230238793	4.61823e+10
0.20791995937491	9.19751e+10										0.20791995937491	4.68681e+10
0.21009521028346	9.32179e+10										0.21009521028346	4.75642e+10
0.212293218586391	9.44775e+10										0.212293218586391	4.82706e+10
0.214514222370719	9.57541e+10										0.214514222370719	4.89874e+10
0.216758462214318	9.7048e+10										0.216758462214318	4.97149e+10
0.21902618121198	9.83593e+10										0.21902618121198	5.04532e+10
0.221317625001744	9.96883e+08										0.221317625001744	5.12025e+10
0.223633041791505	0.00101035234801186										0.223633041791505	5.19629e+10
0.225972682385901	0.00102400363439665										0.225972682385901	5.27345e+10
0.228336800213478	0.00103783917730885										0.228336800213478	5.35177e+10
0.230725651354143	0.00105186145851491										0.230725651354143	5.43124e+10
0.2331394945669	0.00106607299306659										0.2331394945669	5.5119e+10
0.235578591317881	0.00108047632974351										0.235578591317881	5.59375e+09
0.238043205808668	0.00109507405150149										0.238043205808668	5.67681e+09
0.240533605004907	0.00110986877592677										0.240533605004907	5.76111e+10
0.243050058665232	0.00112486315569609										0.243050058665232	5.84666e+10
0.245592839370481	0.00114005987904282										0.245592839370481	5.93348e+10
0.248162222553221	0.00115546167022916										0.248162222553221	6.02159e+10
0.250758486527587	0.00117107129002447										0.250758486527587	6.11101e+10
0.253381912519423	0.00118689153618985										0.253381912519423	6.20175e+10
0.256032784696751	0.00120292524396897										0.256032784696751	6.29384e+10
0.258711390200544	0.00121917528658541										0.258711390200544	6.38729e+10
0.261418019175837	0.00123564457574628										0.261418019175837	6.48214e+08
0.26415296480315	0.00125233606215255										0.26415296480315	6.57838e+10
0.266916523330247	0.00126925273601592										0.266916523330247	6.67606e+10
0.269708994104225	0.00128639762758241										0.269708994104225	6.77519e+10
0.272530679603939	0.00130377380766271										0.272530679603939	6.87579e+10
0.275381885472767	0.00132138438816951										0.275381885472767	6.97788e+10
0.278262920551716	0.00133923252266164										0.278262920551716	7.08148e+10
0.281174096912877	0.00135732140689536										0.281174096912877	7.18663e+10
0.284115729893228	0.00137565427938276										0.284115729893228	7.29333e+10
0.287088138128789	0.00139423442195735										0.287088138128789	7.40162e+10
0.29009164358914	0.00141306516034697										0.29009164358914	7.51151e+10
0.293126571612294	0.00143214986475411										0.293126571612294	7.62303e+10
0.296193250939939	0.00145149195044372										0.296193250939939	7.73621e+10
0.299292013753044	0.00147109487833856										0.299292013753044	7.85106e+10
0.302423195707847	0.00149096215562229										0.302423195707847	7.96762e+10
0.305587135972205	0.00151109733635023										0.305587135972205	8.08591e+10
0.30878417726234	0.00153150402206809										0.30878417726234	8.20596e+09
0.312014665879955	0.00155218586243854										0.312014665879955	8.32778e+10
0.315278951749752	0.00157314655587595										0.315278951749752	8.45141e+10
0.31857738845733	0.00159438985018917										0.31857738845733	8.57688e+10
0.321910333287488	0.00161591954323261										0.321910333287488	8.7042e+10
0.325278147262925	0.00163773948356571										0.325278147262925	8.83342e+10
0.328681195183347	0.00165985357112074										0.328681195183347	8.96455e+10
0.332119845664981	0.00168226575787926										0.332119845664981	9.09762e+10
0.335594471180502	0.00170498004855721										0.335594471180502	9.23267e+10
0.339105448099382	0.00172800050129867										0.339105448099382	9.36973e+10
0.342653156728654	0.0017513312283786										0.342653156728654	9.50881e+10
0.346237981354113	0.00177497639691448										0.346237981354113	9.64996e+10
0.349860310281933	0.00179894022958699										0.349860310281933	9.7932e+10
0.353520535880737	0.00182322700537										0.353520535880737	9.93856e+10
0.357219054624091	0.00184784106026967										0.357219054624091	0.0010086084650179
0.360956267133455	0.00187278678807309										0.360956267133455	0.00102357922148509
0.364732578221575	0.00189806864110639										0.364732578221575	0.00103877195542487
0.368548396936331	0.00192369113100243										0.368548396936331	0.00105418995121378
0.37240413660505	0.00194965882947828										0.37240413660505	0.00106983654161543
0.376300214879273	0.00197597636912252										0.376300214879273	0.00108571510848713
0.380237053779995	0.00200264844419254										0.380237053779995	0.00110182908349663
0.384215079743379	0.00202967981142184										0.384215079743379	0.00111818194884916
0.388234723666949	0.00205707529083766										0.388234723666949	0.00113477723802486
0.392296420956262	0.00208483976658878										0.392296420956262	0.0011516185365268
0.396400611572071	0.00211297818778388										0.396400611572071	0.00116870948263964
0.400547740077984	0.00214149556934039										0.400547740077984	0.00118605376819922
0.404738255688614	0.00217039699284403										0.404738255688614	0.00120365513937306
0.408972612318244	0.00219968760741919										0.408972612318244	0.00122151739745209
0.413251268629989	0.00222937263061016										0.413251268629989	0.00123964439965361
0.417574688085482	0.00225945734927352										0.417574688085482	0.00125804005993576
0.421943338995073	0.00228994712048162										0.421943338995073	0.00127670834982355
0.426357694568559	0.00232084737243739										0.426357694568559	0.00129565329924668
0.430818232966439	0.0023521636054006										0.430818232966439	0.00131487899738931
0.43532543735171	0.00238390139262568										0.43532543735171	0.00133438959355188
0.439879795942204	0.00241606638131121										0.439879795942204	0.00135418929802519
0.444481802063466	0.00244866429356129										0.444481802063466	0.00137428238297696
0.449131954202199	0.0024817009273588										0.449131954202199	0.00139467318335084
0.453830756060251	0.00251518215755082										0.453830756060251	0.00141536609777832
0.458578716609185	0.00254911393684622										0.458578716609185	0.00143636558950352
0.463376350145401	0.00258350229682564										0.463376350145401	0.00145767618732101
0.468224176345851	0.002618353348964										0.468224176345851	0.001479302486527
0.473122720324329	0.0026536732856656										0.473122720324329	0.00150124914988398
0.478072512688348	0.00268946838131201										0.478072512688348	0.00152352090859888
0.483074089596618	0.00272574499332293										0.483074089596618	0.00154612256331524
0.488127992817122	0.00276250956323										0.488127992817122	0.00156905898511918
0.493234769785799	0.00279976861776396										0.493234769785799	0.0015923351165597
0.498394973665843	0.00283752876995499										0.498394973665843	0.00161595597268327
0.503609163407619	0.00287579672024672										0.503609163407619	0.00163992664208305
0.508877903809213	0.0029145792576237										0.508877903809213	0.00166425228796282
0.514201765577607	0.00295388326075276										0.514201765577607	0.00168893814921589
0.519581325390495	0.00299371569913831										0.519581325390495	0.00171398954151912
0.525017165958755	0.0030340836342916										0.525017165958755	0.00173941185844233
0.530509876089564	0.00307499422091436										0.530509876089564	0.00176521057257328
0.536060050750178	0.00311645470809671										0.536060050750178	0.00179139123665832
0.541668291132377	0.00315847244052961										0.541668291132377	0.00181795948475907
0.547335204717589	0.00320105485973204										0.547335204717589	0.00184492103342524
0.553061405342688	0.00324420950529295										0.553061405342688	0.00187228168288383
0.558847513266489	0.00328794401612826										0.558847513266489	0.00190004731824495
0.56469415523693	0.00333226613175294										0.56469415523693	0.00192822391072436
0.570601964558963	0.00337718369356842										0.570601964558963	0.00195681751888312
0.576571581163154	0.00342270464616546										0.576571581163154	0.00198583428988445
0.582603651674998	0.00346883703864256										0.582603651674998	0.00201528046076801
0.588698829484962	0.00351558902594028										0.588698829484962	0.00204516235974195
0.594857774819259	0.0035629688701913										0.594857774819259	0.00207548640749277
0.601081154811366	0.00361098494208672										0.601081154811366	0.00210625911851342
0.607369643574284	0.00365964572225855										0.607369643574284	0.00213748710244966
0.613723922273561	0.00370895980267854										0.613723922273561	0.00216917706546515
0.620144679201073	0.0037589358880737										0.620144679201073	0.00220133581162525
0.626632609849578	0.00380958279735844										0.626632609849578	0.00223397024429998
0.633188416988057	0.00386090946508368										0.633188416988057	0.00226708736758628
0.639812810737831	0.00391292494290293										0.639812810737831	0.00230069428774979
0.646506508649486	0.00396563840105568										0.646506508649486	0.00233479821468646
0.653270235780595	0.0040190591298681										0.653270235780595	0.0023694064634042
0.660104724774256	0.00407319654127128										0.660104724774256	0.00240452645552485
0.667010715938453	0.00412806017033727										0.667010715938453	0.00244016572080664
0.673988957326243	0.00418365967683288										0.673988957326243	0.0024763318986875
0.681040204816787	0.00424000484679158										0.681040204816787	0.00251303273984941
0.688165222197227	0.00429710559410361										0.688165222197227	0.00255027610780406
0.695364781245417	0.00435497196212442										0.695364781245417	0.0025880699805001
0.702639661813522	0.0044136141253017										0.702639661813522	0.00262642245195218
0.709990651912491	0.00447304239082105										0.709990651912491	0.00266534173389213
0.717418547797415	0.00453326720027059										0.717418547797415	0.00270483615744254
0.724924154053777	0.00459429913132453										0.724924154053777	0.00274491417481287
0.732508283684602	0.004656148899446										0.732508283684602	0.00278558436101858
0.740171758198523	0.0047188273596092										0.740171758198523	0.00282685541562334
0.747915407698767	0.00478234550804114										0.747915407698767	0.0028687361645048
0.755740070973069	0.00484671448398301										0.755740070973069	0.002911235561644
0.763646595584529	0.00491194557147146										0.763646595584529	0.00295436269093881
0.771635837963425	0.00497805020113988										0.771635837963425	0.00299812676804174
0.779708663499971	0.0050450399520399										0.779708663499971	0.00304253714222219
0.787865946638067	0.00511292655348323										0.787865946638067	0.0030876032982537
0.796108570970008	0.00518172188690398										0.796108570970008	0.00313333485832622
0.804437429332203	0.00525143798774174										0.804437429332203	0.00317974158398395
0.812853423901878	0.00532208704734548										0.812853423901878	0.00322683337808877
0.821357466294807	0.00539368141489836										0.821357466294807	0.00327462028680984
0.829950477664054	0.00546623359936387										0.829950477664054	0.00332311250163935
0.838633388799751	0.00553975627145312										0.838633388799751	0.00337232036143503
0.847407140229923	0.00561426226561378										0.847407140229923	0.00342225435448949
0.856272682322363	0.00568976458204051										0.856272682322363	0.00347292512062679
0.865230975387578	0.00576627638870729										0.865230975387578	0.0035243434533265
0.874282989782808	0.00584381102342162										0.874282989782808	0.00357652030187562
0.883429706017133	0.00592238199590088										0.883429706017133	0.0036294667735486
0.892672114857684	0.00600200298987094										0.892672114857684	0.00368319413581572
0.90201121743696	0.0060826878651871										0.90201121743696	0.00373771381858031
0.911448025361273	0.00616445065997767										0.911448025361273	0.00379303741644493
0.920983560820319	0.00624730559281018										0.920983560820319	0.00384917669100691
0.93061885669791	0.00633126706488048										0.93061885669791	0.00390614357318358
0.940354956683845	0.00641634966222477										0.940354956683845	0.00396395016556742
0.95019291538697	0.00650256815795478										0.95019291538697	0.00402260874481154
0.96013379844941	0.00658993751451619										0.96013379844941	0.00408213176404573
0.970178682661995	0.00667847288597044										0.970178682661995	0.00414253185532341
0.980328656080905	0.00676818962030009										0.980328656080905	0.00420382183209982
0.990584818145521	0.00685910326173781										0.990584818145521	0.00426601469174176
100094827979752	0.00695122955311908										100094827979752	0.00432912361806913
10114201636012	0.00704458443825894										10114201636012	0.00439316198392871
102200160386511	0.00713918406435258										102200160386511	0.0044581433538004
103269374676486	0.0072350447844002										103269374676486	0.0045240814864362
104349775046733	0.00733218315965605										104349775046733	0.00459099033753244
105441478525609	0.00743061596210181										105441478525609	0.00465888406243529
106544603365818	0.00753036017694448										106544603365818	0.00472777701888017
107659269057218	0.00763143300513876										107659269057218	0.00479768376976511
108785596339768	0.00773385186593414										108785596339768	0.00486861908595854
1099237072166	0.00783763439944669										1099237072166	0.00494059794914178
111073724967243	0.00794279846925569										111073724967243	0.0050136355546865
112235774160968	0.0080493621650252										112235774160968	0.00508774731456757
113409980670288	0.00815734380515055										113409980670288	0.00516294886031146
114596471684586	0.00826676193942996										114596471684586	0.00523925604598062
1157953757239	0.00837763535176121										1157953757239	0.0053166849511941
117006822652836	0.00848998306286356										117006822652836	0.00539525188418476
118230943694641	0.0086038243330248										118230943694641	0.00547497338489324
119467871445415	0.00871917866487375										119467871445415	0.00555586622809923
12071773988847	0.00883606580617788										12071773988847	0.00563794742659005
121980684408852	0.00895450575266641										121980684408852	0.00572123423436713
123256841807995	0.00907451875087878										123256841807995	0.0058057441498904
124546350318548	0.00919612530103847										124546350318548	0.00589149491936114
125849349619344	0.00931934615995225										125849349619344	0.00597850454004338
12716598085053	0.00944420234393487										12716598085053	0.00606679126362428
128496386628856	0.00957071513175909										128496386628856	0.00615637359961361
129840711063125	0.00969890606763123										129840711063125	0.00624727031878279
131199099769798	0.0098287969641919										131199099769798	0.00633950045664363
132571699888772	0.00996040990554229										132571699888772	0.00643308331696708
133958660099317	0.0100937672502956										133958660099317	0.00652803847534226
135360130636177	0.0102288916346537										135360130636177	0.00662438578277598
13677626330585	0.0103658059755093										13677626330585	0.00672214536933308
138207211503024	0.0105045334735727										138207211503024	0.00682133764781783
1396531302272	0.0106450976165239										1396531302272	0.00692198331749644
141114176099476	0.01078752218219										141114176099476	0.00702410336786124
142590507379515	0.0109318312417466										142590507379515	0.0071277190824365
144082283982687	0.0110780491629445										144082283982687	0.00723285204262613
145589667497389	0.0112262006133612										145589667497389	0.00733952413160367
147112821202551	0.0113763105636762										147112821202551	0.00744775753824448
148651910085323	0.011528404290971										148651910085323	0.00755757476110055
15020710085894	0.0116825073820534										15020710085894	0.00766899861241806
151778561980789	0.0118386457368052										151778561980789	0.00778205222219774
153366463670649	0.0119968455715543										153366463670649	0.00789675904229842
154970977929134	0.0121571334224699										154970977929134	0.00801314285058371
156592278556321	0.0123195361489811										156592278556321	0.00813122775511206
158230541170577	0.0124840809372189										158230541170577	0.00825103819837035
159885943227582	0.0126507953034804										159885943227582	0.00837259896155108
161558664039551	0.0128197070977163										161558664039551	0.00849593516887328
163248884794656	0.0129908445070399										163248884794656	0.00862107229194717
164956788576654	0.0131642360592589										164956788576654	0.00874803615418292
166682560384717	0.0133399106264279										166682560384717	0.00887685293524313
168426387153471	0.013517897428423										168426387153471	0.0090075491755395
170188457773246	0.0136982260365365										170188457773246	0.00914015178077351
171968963110536	0.0138809263770931										171968963110536	0.00927468802652116
17376809602867	0.0140660287350855										17376809602867	0.00941118556286183
17558605140871	0.0142535637578299										17558605140871	0.0095496724190512
177423026170555	0.0144435624586406										177423026170555	0.00969017700823819
179279219294271	0.0146360562205239										179279219294271	0.00983272813222592
181154831841649	0.0148310767998897										181154831841649	0.00997735498627661
18305006697798	0.0150286563302813										18305006697798	0.0101240871639603
184965129994061	0.0152288273261222										184965129994061	0.0102729546620474
186900228328435	0.0154316226864795										186900228328435	0.0104239878854444
188855571589861	0.0156370756988438										188855571589861	0.0105772176521738
190831371580014	0.0158452200429245										190831371580014	0.0107326751983967
192827842316432	0.0160560897944592										192827842316432	0.0108903921834787
194845200055696	0.0162697194290382										194845200055696	0.0110504006950983
196883663316857	0.0164861438259423										196883663316857	0.0112127332543988
198943452905101	0.0167053982719929										198943452905101	0.0113774228211814
201024791935673	0.0169275184654145										201024791935673	0.0115445027991409
203127905858038	0.0171525405197081										203127905858038	0.0117140070411433
205253022480309	0.0173805009675355										205253022480309	0.0118859698545443
207400371993916	0.017611436764613										207400371993916	0.0120604260065486
209570186998544	0.017845385293613										209570186998544	0.0122374107296104
211762702527328	0.0180823843680747										211762702527328	0.0124169597268732
213978156072309	0.0183224722363207										213978156072309	0.0125991091776497
216216787610164	0.0185656875853797										216216787610164	0.0127838957429404
218478839628194	0.018812069544914										218478839628194	0.0129713565709908
220764557150595	0.0190616576911511										220764557150595	0.0131615293028861
223074187764996	0.0193144920508172										223074187764996	0.0133544520781843
225407981649281	0.0195706131050736										225407981649281	0.0135501635405839
227766191598682	0.0198300617934519										227766191598682	0.0137487028436297
230149073053168	0.0200928795177899										230149073053168	0.0139501096564517
232556884125111	0.0203591081461643										232556884125111	0.0141544241695395
234989885627244	0.0206287900168208										234989885627244	0.0143616871005497
237448341100915	0.0209019679420994										237448341100915	0.0145719397001457
23993251684463	0.0211786852123533										23993251684463	0.0147852237578697
242442681942901	0.0214589855998608										242442681942901	0.0150015816080444
244979108295393	0.0217429133627281										244979108295393	0.0152210561357051
247542070646374	0.0220305132487818										247542070646374	0.0154436907825596
250131846614475	0.0223218304994493										250131846614475	0.0156695295529762
252748716722767	0.0226169108536257										252748716722767	0.0158986170199971
255392964429139	0.0229158005515252										255392964429139	0.0161309983313769
258064876157007	0.0232185463385163										258064876157007	0.016366719215645
260764741326339	0.0235251954689378										260764741326339	0.0166058259881898
263492852385004	0.0238357957098937										263492852385004	0.0168483655573637
266249504840449	0.0241503953450274										266249504840449	0.0170943854306078
269034997291709	0.0244690431782701										269034997291709	0.0173439337205936
271849631461752	0.0247917885375636										271849631461752	0.0175970591513811
274693712230159	0.025118681278555										274693712230159	0.0178538110645919
27756754766615	0.0254497717882608										27756754766615	0.0181142394255937
280471449061956	0.0257851109886984										280471449061956	0.0183783948296965
283405730966534	0.0261247503404836										283405730966534	0.0186463285083574
28637071121964	0.0264687418463903										28637071121964	0.0189180923353923
289366710986258	0.0268171380548718										289366710986258	0.0191937388331924
29239405479139	0.0271699920635396										29239405479139	0.0194733211789432
295453070555205	0.027527357522599										295453070555205	0.0197568932108447
29854408962856	0.0278892886382373										29854408962856	0.0200445094343283
301667446828894	0.0282558401759636										301667446828894	0.0203362250282714
304823480476492	0.0286270674638963										304823480476492	0.0206320958512035
308012532431135	0.0290030263959961										308012532431135	0.020932178447504
311234948129126	0.029383773435242										311234948129126	0.0212365300535879
314491076620714	0.0297693656167469										314491076620714	0.0215452086040767
317781270607894	0.0301598605508103										317781270607894	0.0218582727379515
321105886482618	0.0305553164259045										321105886482618	0.0221757818046863
324465284365399	0.0309557920115928										324465284365399	0.0224977958703569
327859828144316	0.0313613466613738										327859828144316	0.022824375723724
331289885514431	0.0317720403154516										331289885514431	0.0231555828822852
334755828017619	0.032187933503427										334755828017619	0.0234914795982949
338258031082812	0.0326090873469056										338258031082812	0.0238321288647466
341796874066667	0.0330355635620216										341796874066667	0.0241775944213153
345372740294653	0.033467424461872										345372740294653	0.0245279407602551
348986017102579	0.0339047329588577										348986017102579	0.02488323313225
352637095878545	0.034347552566929										352637095878545	0.0252435375522118
356326372105341	0.0347959474037301										356326372105341	0.0256089208050229
36005424540328	0.0352499821926406										36005424540328	0.0259794504512186
363821119573492	0.0357097222647084										363821119573492	0.026355194832605
367627402641654	0.0361752335604706										367627402641654	0.0267362230778087
371473506902199	0.036646582631659										371473506902199	0.0271226051077522
375359848962964	0.0371238366427849										375359848962964	0.027514411641052
379286849790323	0.0376070633725994										379286849790323	0.0279117141993334
383254934754786	0.0380963312154257										383254934754786	0.0283145851124577
387264533677073	0.0385917091823567										387264533677073	0.0287230975236559
391316080874671	0.0390932669023164										391316080874671	0.0291373253945651
395410015208883	0.0396010746229775										395410015208883	0.02955734351016
399546780132359	0.0401152032115331										399546780132359	0.0299832274835764
403726823737139	0.0406357241553157										403726823737139	0.0304150537608191
40795059880318	0.0411627095622599										40795059880318	0.030852899625349
412218562847411	0.041696232161203										412218562847411	0.0312968432025443
416531178173283	0.0422363653020189										416531178173283	0.0317469634640274
42088891192085	0.0427831829555805										42088891192085	0.0322033402318539
425292236117367	0.0433367597135443										425292236117367	0.0326660541825553
429741627728421	0.0438971707879526										429741627728421	0.0331351868510289
434237568709596	0.0444644920106483										434237568709596	0.0336108206342697
438780546058677	0.0450387998324958										438780546058677	0.0340930387949347
443371051868401	0.0456201713224026										443371051868401	0.0345819254647352
448009583379762	0.0462086841661369										448009583379762	0.0350775656476476
452696643035871	0.0468044166649343										452696643035871	0.0355800452229365
457432738536378	0.0474074477338882										457432738536378	0.0360894509479818
462218382892471	0.0480178569001175										462218382892471	0.0366058704609024
467054094482441	0.0486357243007071										467054094482441	0.0371293922829682
471940397107832	0.0492611306804124										471940397107832	0.0376601058207919
476877820050182	0.0498941573891247										476877820050182	0.0381981013682929
481866898128352	0.0505348863790882										481866898128352	0.0387434701084246
486908171756459	0.0511834002018648										486908171756459	0.0392963041146557
492002187002411	0.0518397820050384										492002187002411	0.0398566963521969
49714949564706	0.0525041155286534										49714949564706	0.0404247406789648
502350655243967	0.0531764851013797										502350655243967	0.041000531846272
507606229179799	0.0538569756363985										507606229179799	0.0415841654992353
512916786735353	0.054545672627002										512916786735353	0.0421757381768917
518282903147221	0.0552426621418988										518282903147221	0.0427753473120123
523705159670097	0.0559480308202203										523705159670097	0.0433830912306046
529184143639743	0.0566618658662197										529184143639743	0.043999069151092
534720448536605	0.0573842550436558										534720448536605	0.0446233811831609
540314674050097	0.0581152866698578										540314674050097	0.0452561283262649
545967426143565	0.058855049609459										545967426143565	0.0458974124677743
551679317119918	0.059603633267797										551679317119918	0.0465473363807604
557450965687959	0.0603611275839697										557450965687959	0.0472060037214047
563282997029396	0.0611276230235417										563282997029396	0.0478735190260188
569176042866566	0.0619032105708924										569176042866566	0.0485499877076668
575130741530861	0.0626879817212001										575130741530861	0.0492355160523758
581147738031876	0.0634820284720525										581147738031876	0.049930211214924
587227684127268	0.0642854433146775										587227684127268	0.050634181214194
59337123839336	0.0650983192247867										59337123839336	0.0513475349280789
599579066296477	0.065920749653024										599579066296477	0.0520703820879294
605851840265027	0.0667528285150104										605851840265027	0.0528028332725285
612190239762339	0.0675946501809799										612190239762339	0.0535449999015811
618594951360262	0.0684463094649963										618594951360262	0.0542969942287072
625066668813537	0.0693079016137458										625066668813537	0.0550589293339229
631606093134937	0.0701795222948947										631606093134937	0.055830919115599
638213932671208	0.0710612675850084										638213932671208	0.0566130782818811
644890903179792	0.0719532339570205										644890903179792	0.0574055223415601
651637727906358	0.0728555182672464										651637727906358	0.0582083675943777
658455137663147	0.0737682177419341										658455137663147	0.0590217311207549
665343870908128	0.0746914299633429										665343870908128	0.0598457307709274
672304673824991	0.0756252528553444										672304673824991	0.0606804851534764
679338300403973	0.0765697846685377										679338300403973	0.061526113623239
686445512523526	0.0775251239648705										686445512523526	0.0623827362685851
69362708003285	0.0784913696017601										69362708003285	0.0632504738980458
700883780835275	0.0794686207157067										700883780835275	0.0641294480262795
708216400972531	0.0804569767053914										708216400972531	0.0650197808593615
715625734709883	0.0814565372142518										715625734709883	0.0659215952793818
723112584622172	0.0824674021125291										723112584622172	0.066835014828338
730677761680749	0.0834896714787789										730677761680749	0.0677601636913073
738322085341313	0.0845234455808391										738322085341313	0.0686971666788847
746046383632681	0.0855688248562486										746046383632681	0.0696461492088714
753851493246478	0.0866259098921105										753851493246478	0.0706072372871997
761738259627762	0.087694801404392										761738259627762	0.0715805574880804
769707537066609	0.0887756002166574										769707537066609	0.0725662369333566
777760188790645	0.0898684072382253										777760188790645	0.0735644032710517
78589708705855	0.0909733234417465										78589708705855	0.0745751846530953
794119113254545	0.0920904498401954										794119113254545	0.0755987097122144
802427157983859	0.0932198874632708										802427157983859	0.0766351075379744
810822121169197	0.0943617373331991										810822121169197	0.0776845076519567
819304912148226	0.0955161004399371										819304912148226	0.0787470399820596
827876449772068	0.0966830777157681										827876449772068	0.0798228348359067
836537662504832	0.0978627700092869										836537662504832	0.0809120228733521
845289488524183	0.0990552780587703										845289488524183	0.0820147350780666
854132875822967	0.100260702464929										854132875822967	0.0831311027281938
863068782311897	0.101479143663037										863068782311897	0.0842612573660615
872098175923309	0.102710701894434										872098175923309	0.0854053307669371
881222034716014	0.103955477177399										881222034716014	0.0865634549068146
89044134698124	0.105213569277398										89044134698124	0.0877357619292204
899757111349674	0.106485077676688										899757111349674	0.0889223841110271
909170336899649	0.107770101543295										909170336899649	0.0901234538272639
918682043266431	0.109068739699348										918682043266431	0.0913391035149126
928293260752677	0.110381090588778										928293260752677	0.0925694656356788
93800503044003	0.111707252244382										93800503044003	0.0938146726377289
947818404301892	0.113047322254238										947818404301892	0.0950748569163819
957734445317368	0.114401397727489										957734445317368	0.0963501507737493
967754227586417	0.115769575259486										967754227586417	0.0976406863773128
977878836446187	0.117151950896295										977878836446187	0.0989465957174325
988109368588586	0.118548620098568										988109368588586	0.100268010563779
998446932179069	0.119959677704778										998446932179069	0.101605062420683
100889264697668	0.121385217893828										100889264697668	0.102957882481392
101944764445534	0.122825334147031										101944764445534	0.10432660158124
103011306792641	0.124280119209462										103011306792641	0.10571135014971
104089007266252	0.125749665050701										104089007266252	0.107112258161401
105177982602274	0.127234062824947										105177982602274	0.108529455085885
106278350757899	0.128733402830542										106278350757899	0.109963069836458
107390230924384	0.130247774468872										107390230924384	0.111413230717786
10851374353996	0.131777266202693										10851374353996	0.112880065372435
109649010302877	0.133321965513854										109649010302877	0.1143637007263
11079615418459	0.134881958860445										11079615418459	0.115864262932924
111955299443075	0.136457331633378										111955299443075	0.117381877316712
113126571636291	0.138048168112405										113126571636291	0.118916668315052
11431009763578	0.13965455142158										11431009763578	0.120468759419332
11550600564041	0.141276563484189										11550600564041	0.122038273114878
116714425190258	0.14291428497715										116714425190258	0.1236253308198
117935487180647	0.144567795284895										117935487180647	0.125230052822773
119169323876322	0.146237172452754										119169323876322	0.126852558219755
120416068925775	0.147922493139847										120416068925775	0.128492964849646
121675857375726	0.149623832571514										121675857375726	0.13015138922891
122948825685747	0.151341264491273										122948825685747	0.131827946485179
124235111743046	0.15307486111235										124235111743046	0.13352275028983
125534854877401	0.154824693068784										125534854877401	0.135235912789585
126848195876253	0.156590829366126										126848195876253	0.136967544537119
128175276999957	0.158373337331752										128175276999957	0.138717754420724
129516241997189	0.160172282564817										129516241997189	0.140486649593025
130871236120521	0.16198772888586										130871236120521	0.1422743353988
132240406142149	0.163819738286086										132240406142149	0.144080915301889
133623900369795	0.165668370876359										133623900369795	0.145906490811262
135021868662773	0.167533684835903										135021868662773	0.147751161406236
136434462448217	0.16941573636077										136434462448217	0.149615024460896
137861834737488	0.171314579612067										137861834737488	0.151498175167735
139304140142744	0.173230266663996										139304140142744	0.153400706460556
140761534893692	0.175162847451711										140761534893692	0.155322708936662
142234176854506	0.177112369719042										142234176854506	0.157264270778384
143722225540932	0.179078878966098										143722225540932	0.159225477673963
145225842137562	0.181062418396785										145225842137562	0.161206412737853
146745189515295	0.18306302886627										146745189515295	0.163207156430459
14828043224898	0.185080748828432										14828043224898	0.165227786477381
149831736635243	0.187115614283306										149831736635243	0.167268377788186
151399270710496	0.189167658724588										151399270710496	0.169329002374771
152983204269144	0.19123691308721										152983204269144	0.171409729269361
154583708881976	0.193323405695027										154583708881976	0.173510624442191
156200957914745	0.195427162208658										156200957914745	0.17563175071893
157835126546953	0.197548205573516										157835126546953	0.177773167697896
159486391790822	0.199686555968049										159486391790822	0.179934931667128
161154932510468	0.201842230752263										161154932510468	0.182117095521362
16284092944128	0.20401524441653										16284092944128	0.184319708678984
164544565209492	0.206205608530748										164544565209492	0.186542816999011
166266024351967	0.20841333169388										166266024351967	0.188786462698175
168005493336185	0.210638419483916										168005493336185	0.191050684268165
169763160580444	0.212880874408306										169763160580444	0.193335516393105
171539216474265	0.215140695854896										171539216474265	0.195640989867333
173333853399019	0.217417880043422										173333853399019	0.197967131513553
175147265748763	0.219712419977598										175147265748763	0.200313964101427
176979649951296	0.222024305397843										176979649951296	0.202681506266697
178831204489441	0.224353522734698										178831204489441	0.205069772430899
180702129922536	0.226700055062972										180702129922536	0.207478772721744
182592628908168	0.229063882056667										182592628908168	0.209908512894269
184502906224117	0.231444979944722										184502906224117	0.212358994252806
186433168790543	0.233843321467641										186433168790543	0.214830213573875
188383625692394	0.236258875835021										188383625692394	0.217322163030077
19035448820206	0.238691608684056										19035448820206	0.219834830115065
192345969802253	0.241141482039056										192345969802253	0.22236819756969
194358286209135	0.243608454272015										194358286209135	0.224922243309401
19639165539568	0.246092480064299										19639165539568	0.227496940352984
198446297615288	0.248593510369484										198446297615288	0.230092256752737
200522435425645	0.251111492377398										200522435425645	0.23270815552617
202620293712822	0.253646369479416										202620293712822	0.235344594589299
204740099715644	0.256198081235055										204740099715644	0.238001526691661
206882083050298	0.258766563339919										206882083050298	0.240678899353103
209046475735209	0.26135174759503										209046475735209	0.243376654802467
211233512216166	0.26395356187761										211233512216166	0.246094729918234
213443429391726	0.26657193011335										213443429391726	0.24883305617125
215676466638868	0.269206772250204										215676466638868	0.25159155956959
217932865838923	0.27185800423378										217932865838923	0.254370160605679
220212871403777	0.274525537984344										220212871403777	0.257168774205753
222516730302343	0.277209281375501										222516730302343	0.259987309681739
224844692087315	0.279909138214586										224844692087315	0.262825670685655
227197008922197	0.282625008224822										227197008922197	0.265683755166626
229573935608618	0.285356787029268										229573935608618	0.268561455330576
231975729613933	0.288104366136614										231975729613933	0.271458657602716
23440265109911	0.290867632928865										23440265109911	0.274375242592897
236854962946913	0.293646470650933										236854962946913	0.277311085063905
239332930790374	0.296440758402206										239332930790374	0.280266053902798
24183682304157	0.299250371130102										24183682304157	0.283240012095359
244366910920692	0.302075179625667										244366910920692	0.286232816703738
246923468485428	0.30491505052124										246923468485428	0.289244318847369
249506772660651	0.307769846290215										249506772660651	0.292274363687234
252117103268405	0.310639425248946										252117103268405	0.295322790413547
254754743058228	0.313523641560814										254754743058228	0.298389432236928
257419977737769	0.316422345242489										257419977737769	0.301474116383137
260113096003742	0.319335382172407										260113096003742	0.304576664091425
262834389573195	0.322262594101509										262834389573195	0.307696890616578
265584153215108	0.325203818666236										265584153215108	0.310834605234704
268362684782325	0.328158889403827										268362684782325	0.313989611252814
271170285243813	0.331127635769922										271170285243813	0.31716170602226
274007258717267	0.334109883158507										274007258717267	0.320350680956075
27687391250205	0.337105452924196										27687391250205	0.323556321550256
279770557112478	0.340114162406877										279770557112478	0.326778407409032
282697506311459	0.343135824958742										282697506311459	0.330016712274166
285655077144473	0.346170249973682										285655077144473	0.333271004058299
288643589973922	0.34921724291909										288643589973922	0.336541044882395
291663368513825	0.352276605370052										291663368513825	0.339826591117289
294714739864886	0.355348135045935										294714739864886	0.343127393429366
297798034549924	0.358431625849382										297798034549924	0.346443196830387
300913586549678	0.361526867907705										300913586549678	0.349773740731473
304061733338976	0.364633647616666										304061733338976	0.353118759001248
3072428159233	0.36775174768665										3072428159233	0.356477980028149
310457178875716	0.370880947191221										310457178875716	0.359851126786896
313705170374202	0.37402102161804										313705170374202	0.363237916909107
316987142239359	0.377171742922136										316987142239359	0.366638062758057
320303449972527	0.380332879581521										320303449972527	0.37005127150755
323654452794281	0.38350419665512										323654452794281	0.373477245224884
327040513683353	0.386685455842992										327040513683353	0.376915680957879
330461999415945	0.389876415548837										330461999415945	0.380366270825938
333919280605456	0.393076830944733										333919280605456	0.383828702115087
337412731742629	0.396286454038109										337412731742629	0.387302657376963
340942731236117	0.399505033740887										340942731236117	0.390787814531698
344509661453468	0.402732315940784										344509661453468	0.394283846974624
348113908762547	0.40596804357473										348113908762547	0.397790423686771
351755863573385	0.409211956704356										351755863573385	0.401307209349053
355435920380466	0.412463792593522										355435920380466	0.404833864460103
359154477805464	0.415723285787835										359154477805464	0.408370045457667
362911938640416	0.418990168196109										362911938640416	0.411915404843458
366708709891355	0.422264169173717										366708709891355	0.415469591311421
370545202822397	0.425545015607802										370545202822397	0.419032249879283
374421833000286	0.428832432004261										374421833000286	0.422603022023304
378339020339411	0.432126140576479										378339020339411	0.426181545816134
382297189147289	0.435425861335736										382297189147289	0.429767456067654
386296768170529	0.438731312183234										386296768170529	0.433360384468712
390338190641267	0.44204220900368										390338190641267	0.436959959737611
394421894324102	0.445358265760367										394421894324102	0.440565807769266
398548321563506	0.448679194591682										398548321563506	0.44417755178687
402717919331745	0.452004705908969										402717919331745	0.447794812495965
406931139277292	0.455334508495698										406931139277292	0.451417208240791
411188437773749	0.45866830960784										411188437773749	0.455044355162753
415490275969281	0.462005815075404										415490275969281	0.4586758673609
41983711983657	0.465346729405041										41983711983657	0.462311357054256
424229440223285	0.468690755883658										424229440223285	0.465950434745866
428667712903087	0.472037596682946										428667712903087	0.469592709388405
433152418627164	0.475386952964763										433152418627164	0.473237788551222
437684043176303	0.478738524987282										437684043176303	0.476885278588632
442263077413513	0.482092012211828										442263077413513	0.480534784809343
446890017337193	0.485447113410323										446890017337193	0.484185911646839
45156536413486	0.488803526773259										45156536413486	0.487838262830565
456289624237435	0.492160950018113										456289624237435	0.491491441557768
461063309374102	0.495519080498128										461063309374102	0.49514505066583
465886936627735	0.49887761531137										465886936627735	0.498798692804926
47076102849091	0.50223625140998										47076102849091	0.502451970610862
475686112922502	0.505594685709545										475686112922502	0.506104486877926
480662723404873	0.508952615198482										480662723404873	0.509755844731586
485691399001654	0.512309737047387										485691399001654	0.513405647800892
490772684416145	0.515665748718223										490772684416145	0.517053500390401
495907130050307	0.519020348073301										495907130050307	0.520699007651492
501095292064388	0.522373233483946										501095292064388	0.524341775752889
506337732437165	0.525724103938774										506337732437165	0.527981412050254
511635019026814	0.529072659151501										511635019026814	0.531617525254685
516987725632422	0.532418599668195										516987725632422	0.535249725599974
522396432056144	0.535761626973891										522396432056144	0.538877625008464
527861724166	0.539101443598497										527861724166	0.542500837255369
533384193959342	0.542437753221898										533384193959342	0.546118978131397
538964439626974	0.545770260778199										538964439626974	0.549731665603546
544603065617953	0.549098672558998										544603065617953	0.553338519973918
550300682705057	0.552422696315657										550300682705057	0.556939164036429
556057908050947	0.555742041360455										556057908050947	0.560533223231263
561875365275019	0.559056418666573										561875365275019	0.564120325796955
567753684520947	0.562365540966837										567753684520947	0.567700102919965
57369350252495	0.565669122851142										57369350252495	0.571272188881628
579695462684756	0.568966880862488										579695462684756	0.574836221202344
585760215129293	0.572258533591578										585760215129293	0.578391840782917
59188841678912	0.575543801769888										59188841678912	0.581938692042911
598080731467573	0.578822408361163										598080731467573	0.585476423055927
604337829912677	0.582094078651279										604337829912677	0.589004685681693
610660389889799	0.5853585403364										610660389889799	0.592523135694873
61704909625506	0.588615523609383										61704909625506	0.596031432910508
623504641029519	0.591864761244373										623504641029519	0.59952924130598
630027723474139	0.595105988679538										630027723474139	0.603016229139448
63661905016552	0.598338944097889										63661905016552	0.606492069064646
643279335072442	0.601563368506143										643279335072442	0.609956438241999
650009299633202	0.604779005811576										650009299633202	0.613409018445962
656809672833754	0.607985602896835										656809672833754	0.616849496168544
663681191286677	0.611182909692653										663681191286677	0.620277562718946
670624599310968	0.614370679248441										670624599310968	0.623692914319263
677640649012654	0.617548667800716										677640649012654	0.627095252196207
684730100366274	0.620716634839332										684730100366274	0.630484282668808
691893721297189	0.623874343171484										691893721297189	0.633859717232061
699132287764768	0.627021558983455										699132287764768	0.637221272636474
706446583846438	0.630158051900086										706446583846438	0.640568670963517
713837401822614	0.633283595041938										713837401822614	0.643901639696923
72130554226252	0.636397965080126										72130554226252	0.647219911789853
728851814110907	0.639500942288822										728851814110907	0.650523225727892
736477034775673	0.642592310595383										736477034775673	0.65381132558789
744182030216409	0.645671857628119										744182030216409	0.657083961092633
751967635033866	0.648739374761676										751967635033866	0.660340887661363
759834692560355	0.651794657160026										759834692560355	0.663581866456144
767784054951096	0.65483750381706										767784054951096	0.666806664424096
775816583276532	0.657867717594791										775816583276532	0.670015054335517
783933147615588	0.660885105259142										783933147615588	0.673206814817914
792134627149923	0.663889477513349										792134627149923	0.676381730385967
800421910259164	0.666880649028959										800421910259164	0.67953959146747
80879589461713	0.669858438474449										80879589461713	0.682680194425273
817257487289071	0.672822668541452										817257487289071	0.685803341575275
825807604829924	0.675773165968626										825807604829924	0.688908841200504
834447173383584	0.678709761563158										834447173383584	0.69199650756134
843177128783231	0.681632290219929										843177128783231	0.695066160901926
851998416652699	0.68454059093835										851998416652699	0.698117627452831
860911992508901	0.687434506836896										860911992508901	0.701150739430011
869918821865334	0.690313885165348										869918821865334	0.70416533503014
879019880336662	0.693178577314782										879019880336662	0.707161258422373
888216153744392	0.696028438825305										888216153744392	0.710138359736599
897508638223658	0.698863329391586										897508638223658	0.713096495048278
906898340331127	0.70168311286621										906898340331127	0.716035526359899
91638627715402	0.704487657260857										91638627715402	0.718955321579171
925973476420288	0.707276834745374										925973476420288	0.721855754493994
935660976609938	0.710050521644748										935660976609938	0.724736704744308
94544982706751	0.712808598434021										94544982706751	0.727598057790895
95534108811575	0.715550949731182										95534108811575	0.73043970488121
965335831170464	0.718277464288078										965335831170464	0.733261543012335
975435138856567	0.720988034979368										975435138856567	0.736063474891141
985640105125356	0.723682558789574										985640105125356	0.738845408891734
99595183537301	0.726360936798261										99595183537301	0.741607259010287
100637144656032	0.729023074163388										100637144656032	0.744348944817332
101690006733367	0.731668880102871										101690006733367	0.747070391407617
102753883814731	0.734298267874406										102753883814731	0.74977152934761
103828891138689	0.736911154753587										103828891138689	0.752452294620732
104915145149425	0.739507462010372										104915145149425	0.755112628570432
106012763509361	0.742087114883935										106012763509361	0.75775247784117
107121865111895	0.744650042555955										107121865111895	0.760371794317421
108242570094287	0.747196178122381										108242570094287	0.762970535060777
109374999850667	0.749725458563733										109374999850667	0.765548662245245
110519277045184	0.752237824713963										110519277045184	0.768106143090822
111675525625299	0.754733221227951										111675525625299	0.77064294979546
112843870835204	0.757211596547661										112843870835204	0.77315905946548
11402443922939	0.759672902867016										11402443922939	0.775654454044546
11521735868636	0.762117096095536										11521735868636	0.778129120241284
116422758422473	0.764544135820789										116422758422473	0.78058304945563
117640769005948	0.766953985269701										117640769005948	0.783016237703988
118871522371003	0.769346611268774										118871522371003	0.785428685543297
120115151832146	0.771721984203259										120115151832146	0.787820397994086
121371792098616	0.774080077975332										121371792098616	0.790191384462591
122641579288978	0.776420869961323										122641579288978	0.792541658662033
123924650945862	0.77874434096804										123924650945862	0.794871238533125
125221146050863	0.781050475188236										125221146050863	0.797180146163891
1265312050396	0.783339260155275										1265312050396	0.79946840770888
12785496981692	0.785610686697029										12785496981692	0.80173605330784
129192583772275	0.78786474888906										129192583772275	0.803983117003941
130544191795254	0.790101444007132										130544191795254	0.806209636661609
131909940291273	0.792320772479095										131909940291273	0.808415653884049
133289977197436	0.794522737836191										133289977197436	0.810601213930521
134684451998561	0.796707346663818										134684451998561	0.812766365633448
13609351574337	0.798874608551801										13609351574337	0.814911161315409
137517321060852	0.80102453604421										137517321060852	0.81703565670609
138956022176792	0.803157144588769										138956022176792	0.819139910859254
140409774930483	0.805272452485893										140409774930483	0.821223986069792
1418787367916	0.807370480837401										1418787367916	0.82328794779091
143363066877262	0.809451253494935										143363066877262	0.825331864551516
144862925969265	0.811514797008135										144862925969265	0.827355807873854
146378476531496	0.813561140572594										146378476531496	0.829359852191448
147909882727537	0.815590315977648										147909882727537	0.831344074767395
14945731043844	0.817602357554022										14945731043844	0.833308555613075
1510209272807	0.819597302121378										1510209272807	0.835253377407302
152600902624409	0.821575188935793										152600902624409	0.837178625415987
154197407611604	0.823536059637207										154197407611604	0.839084387412339
1558106151748	0.82547995819687										1558106151748	0.840970753597649
15744070005573	0.827406930864821										15744070005573	0.842837816522707
159087838824267	0.829317026117433										159087838824267	0.844685671009883
16075220989755	0.831210294605053										16075220989755	0.846514414075899
162433993559312	0.833086789099764										162433993559312	0.848324144855358
16413337197941	0.834946564443302										16413337197941	0.85011496452502
165850529233552	0.836789677495153										165850529233552	0.851886976228894
167585651323241	0.838616187080862										167585651323241	0.853640285004152
169338926195922	0.840426153940569										169338926195922	0.855374997707911
171110543765336	0.842219640677806										171110543765336	0.857091222944887
172900695932098	0.843996711708588										172900695932098	0.858789070995965
174709576604478	0.845757433210793										174709576604478	0.860468653747705
176537381719406	0.847501873073885										176537381719406	0.862130084622792
178384309263701	0.849230100848982										178384309263701	0.863773478511464
180250559295509	0.850942187699296										180250559295509	0.865398951703935
182136333965978	0.852638206350966										182136333965978	0.86700662182382
184041837541154	0.8543182310443										184041837541154	0.868596607762588
185967276424108	0.855982337485443										185967276424108	0.870169029615049
187912859177289	0.857630602798496										187912859177289	0.871724008615896
189878796545123	0.859263105478093										189878796545123	0.873261667077306
191865301476833	0.860879925342452										191865301476833	0.874782128327609
193872589149509	0.862481143486929										193872589149509	0.876285516651046
195900876991418	0.864066842238067										195900876991418	0.877771957228603
197950384705552	0.865637105108171										197950384705552	0.879241576079954
200021334293428	0.86719201675041										200021334293428	0.880694500006481
202113950079133	0.868731662914469										202113950079133	0.882130856535425
204228458733627	0.870256130402748										204228458733627	0.883550773865118
20636508929929	0.871765507027126										20636508929929	0.884954380811333
208524073214739	0.873259881566309										208524073214739	0.88634180675475
210705644339891	0.874739343723746										210705644339891	0.887713181589515
212910038981294	0.87620398408614										212910038981294	0.889068635672918
215137495917731	0.877653894082567										215137495917731	0.890408299776175
217388256426079	0.879089165944184										217388256426079	0.891732305036311
219662564307441	0.880509892664557										219662564307441	0.893040782909139
221960665913562	0.881916167960603										221960665913562	0.894333865123344
224282810173509	0.883308086234151										224282810173509	0.895611683635646
226629248620634	0.88468574253413										226629248620634	0.896874370587056
229000235419824	0.886049232519385										229000235419824	0.898122058260204
231396027395028	0.887398652422122										231396027395028	0.899354879037739
233816884057077	0.88873409901199										233816884057077	0.900572965361795
236263067631798	0.890055669560802										236263067631798	0.901776449694506
238734843088411	0.891363461807885										238734843088411	0.902965464479572
241232478168236	0.892657573926075										241232478168236	0.904140142104857
243756243413692	0.893938104488352										243756243413692	0.905300614866019
246306412197605	0.895205152435106										246306412197605	0.906447014931147
248883260752815	0.896458817042056										248883260752815	0.907579474306413
2514870682021	0.89769919788879										2514870682021	0.908698124802712
254118116588411	0.898926394827956										254118116588411	0.909803098003287
25677669090542	0.900140507955075										25677669090542	0.910894525232326
259463079128396	0.901341637579002										259463079128396	0.911972537524511
262177572245392	0.902529884193004										262177572245392	0.913037265595523
264920464288766	0.903705348446474										264920464288766	0.91408883981347
267692052367035	0.904868131117264										267692052367035	0.915127390171244
270492636697051	0.906018333084645										270492636697051	0.916153046259777
273322520636526	0.907156055302879										273322520636526	0.917165937242199
276182010716887	0.908281398775412										276182010716887	0.918166191828864
279071416676484	0.909394464529667										279071416676484	0.919153938253256
281991051494136	0.910495353592448										281991051494136	0.920129304248733
284941231423036	0.911584166965942										284941231423036	0.92109241702612
287922276025006	0.912661005604318										287922276025006	0.922043403252121
29093450820511	0.913725970390911										29093450820511	0.922982389028534
293978254246636	0.914779162115993										293978254246636	0.923909499872277
297053843846434	0.915820681455123										297053843846434	0.924824860696177
30016161015063	0.916850628948069										30016161015063	0.925728595790534
303301889790713	0.917869104978294										303301889790713	0.926620828805439
306475022919999	0.918876209753003										306475022919999	0.927501682733822
309681353250472	0.919872043283749										309681353250472	0.928371279895225
312921228090021	0.920856705367576										312921228090021	0.929229741920286
316194998380058	0.921830295568715										316194998380058	0.930077189735916
31950301873353	0.9227929132008										31950301873353	0.930913743551149
322845647473329	0.923744657309623										322845647473329	0.931739522843665
326223246671112	0.924685626656401										326223246671112	0.932554646346959
329636182186514	0.92561591970156										329636182186514	0.933359232038146
333084823706778	0.926535634589021										333084823706778	0.934153397126391
336569544786806	0.927444869130988										336569544786806	0.934937258041944
340090722889615	0.928343720793223										340090722889615	0.935710930425774
343648739427224	0.929232286680807										343648739427224	0.936474529119774
347243979801974	0.930110663524377										347243979801974	0.937228168157541
350876833448269	0.930978947666829										350876833448269	0.937971960755708
354547693874762	0.931837235050487										354547693874762	0.938706019305811
358256958706979	0.932685621204717										358256958706979	0.939430455366687
362005029730389	0.933524201233997										362005029730389	0.940145379657377
365792312933926	0.93435306980642										365792312933926	0.940850902050542
369619218553964	0.935172321142622										369619218553964	0.941547131566353
373486161118758	0.935982049005147										373486161118758	0.94223417636686
377393559493338	0.936782346688212										377393559493338	0.942912143750826
381341836924888	0.937573307007892										381341836924888	0.943581140149003
385331421088587	0.938355022292696										385331421088587	0.944241271119852
389362744133934	0.939127584374545										389362744133934	0.944892641345682
393436242731562	0.939891084580123										393436242731562	0.945535354629207
397552358120539	0.94064561372262										397552358120539	0.946169513890496
401711536156152	0.941391262093828										401711536156152	0.946795221164324
405914227358217	0.942128119456619										405914227358217	0.947412577597891
410160886959868	0.942856275037761										410160886959868	0.948021683448912
41445197495687	0.94357581752109										41445197495687	0.948622638084066
418787956157451	0.944286835041027										418787956157451	0.949215539977781
423169300232643	0.944989415176415										423169300232643	0.949800486711365
427596481767156	0.945683644944693										427596481767156	0.950377574972451
432069980310793	0.946369610796388										432069980310793	0.950946900554764
436590280430386	0.947047398609913										436590280430386	0.951508558358181
441157871762288	0.947717093686675										441157871762288	0.9520626423891
445773249065409	0.948378780746478										445773249065409	0.952609245761076
450436912274809	0.949032543923221										450436912274809	0.953148460695744
45514936655585	0.949678466760872										45514936655585	0.953680378524001
459911122358914	0.950316632209729										459911122358914	0.95420508968745
4647226954747	0.950947122622947										4647226954747	0.954722683740079
469584607090084	0.951570019753324										469584607090084	0.955233249350194
474497383844584	0.95218540475036										474497383844584	0.955736874302568
479461557887401	0.952793358157548										479461557887401	0.95623364550082
484477666935059	0.953393959909922										484477666935059	0.956723648970004
489546254329655	0.953987289331845										489546254329655	0.957206969859401
494667869097709	0.954573425135017										494667869097709	0.957683692445511
499843066009637	0.955152445416728										499843066009637	0.958153900135233
505072405639841	0.955724427658308										505072405639841	0.95861767546923
510356454427436	0.956289448723817										510356454427436	0.959075100125461
515695784737595	0.956847584858922										515695784737595	0.959526254922887
521090974923559	0.957398911689989										521090974923559	0.959971219825338
526542609389281	0.957943504223368										526542609389281	0.960410073945527
53205127865272	0.958481436844871										53205127865272	0.960842895549217
537617579409818	0.959012783319434										537617579409818	0.961269762059524
543242114599127	0.959537616790964										543242114599127	0.961690750061358
548925493467114	0.960056009782356										548925493467114	0.96210593530599
554668331634167	0.960568034195683										554668331634167	0.962515392715739
560471251161271	0.961073761312553										560471251161271	0.962919196388774
566334880617384	0.961573261794622										566334880617384	0.963317419604033
572259855147534	0.962066605684265										572259855147534	0.963710134826241
578246816541615	0.962553862405397										578246816541615	0.964097413711026
584296413303896	0.963035100764438										584296413303896	0.964479327110131
59040930072328	0.96351038895142										59040930072328	0.964855945076716
596586140944275	0.963979794541231										596586140944275	0.965227336870744
602827603038721	0.964443384494989										602827603038721	0.965593570964439
609134363078263	0.964901225161544										609134363078263	0.965954715047829
615507104207583	0.965353382279106										615507104207583	0.966310836034351
621946516718395	0.965799920976984										621946516718395	0.96666200006652
628453298124222	0.966240905777449										628453298124222	0.967008272521667
635028153235948	0.966676400597703										635028153235948	0.967349718017724
641671794238159	0.967106468751952										641671794238159	0.967686400419067
648384940766292	0.967531172953587										648384940766292	0.968018382842411
655168319984585	0.967950575317462										655168319984585	0.968345727662737
662022666664836	0.968364737362264										662022666664836	0.968668496519273
668948723266004	0.96877372001298										668948723266004	0.968986750321508
675947240014625	0.969177583603447										675947240014625	0.969300549255237
683018974986072	0.969576387878989										683018974986072	0.96960995278864
690164694186681	0.969970191999135										690164694186681	0.969915019678388
697385171636716	0.970359054540412										697385171636716	0.970215807975769
704681189454209	0.97074303349922										704681189454209	0.970512375032843
712053537939687	0.971122186294765										712053537939687	0.970804777508605
719503015661769	0.971496569772073										719503015661769	0.971093071375172
727030429543667	0.971866240205064										727030429543667	0.971377311923979
734636594950599	0.972231253299684										734636594950599	0.971657553771981
742322335778102	0.972591664197105										742322335778102	0.971933850867868
750088484541273	0.972947527476972										750088484541273	0.972206256498283
757935882464956	0.973298897160711										757935882464956	0.97247482329404
76586537957486	0.973645826714886										76586537957486	0.972739603236344
773877834789624	0.973988369054598										773877834789624	0.973000647663009
781974116013867	0.974326576546943										781974116013867	0.973258007274668
790155100232196	0.974660501014497										790155100232196	0.973511732140982
798421673604193	0.974990193738857										798421673604193	0.973761871706835
806774731560412	0.97531570546421										806774731560412	0.974008474798525
815215178899369	0.975637086400942										815215178899369	0.974251589629933
823743929885544	0.975954386229282										823743929885544	0.974491263808689
832361908348424	0.976267654102975										832361908348424	0.974727544342314
841070047782564	0.976576938652988										841070047782564	0.974960477644347
8498692914487	0.97688228799124										8498692914487	0.975190109540456
858760592475932	0.977183749714359										858760592475932	0.975416485274525
867744913964962	0.977481370907466										867744913964962	0.975639649514716
87682322909241	0.977775198147973										87682322909241	0.975859646359518
885996521216239	0.978065277509409										885996521216239	0.976076519343761
895265783982267	0.978351654565259										895265783982267	0.976290311444609
904632021431791	0.97863437439282										904632021431791	0.976501065087522
914096248110359	0.978913481577076										914096248110359	0.976708822152199
923659489177653	0.979189020214577										923659489177653	0.97691362397848
933322780518535	0.979461033917343										933322780518535	0.977115511372222
943087168855262	0.97972956581676										943087168855262	0.977314524611151
952953711860858	0.979994658567505										952953711860858	0.977510703450665
962923478273679	0.980256354351457										962923478273679	0.977704087129623
972997548013188	0.980514694881633										972997548013188	0.977894714376084
983177012296924	0.980769721406112										983177012296924	0.978082623413022
993462973758698	0.981021474711975										993462973758698	0.978267851963998
100385654656804	0.981269995129234										100385654656804	0.978450437258799
101435885655089	0.981515322534774										101435885655089	0.978630416039038
102497104131151	0.981757496356287										102497104131151	0.978807824563723
103569425035577	0.981996555576201										103569425035577	0.978982698614774
104652964521559	0.982232538735617										104652964521559	0.979155073502516
105747839957483	0.982465483938227										105747839957483	0.979324984071122
106854169939637	0.982695428854243										106854169939637	0.979492464704021
107972074305059	0.982922410724307										107972074305059	0.979657549329265
109101674144518	0.983146466363398										109101674144518	0.979820271424852
110243091815628	0.983367632164736										110243091815628	0.979980664024014
111396450956108	0.983585944103667										111396450956108	0.980138759720454
112561876497168	0.983801437741546										112561876497168	0.980294590673555
113739494677041	0.98401414822961										113739494677041	0.980448188613529
114929433054665	0.984224110312831										114929433054665	0.980599584846539
116131820523492	0.984431358333765										116131820523492	0.98074881025977
117346787325451	0.984635926236387										117346787325451	0.980895895326461
118574465065061	0.984837847569906										118574465065061	0.981040870110887
119814986723679	0.985037155492576										119814986723679	0.981183764273306
12106848667391	0.985233882775479										12106848667391	0.98132460707486
122335100694161	0.985428061806307										122335100694161	0.981463427382425
123614965983345	0.985619724593113										123614965983345	0.981600253673431
124908221175747	0.985808902768058										124908221175747	0.981735114040623
126215006356038	0.985995627591131										126215006356038	0.981868036196792
12753546307445	0.986179929953857										12753546307445	0.981999047479448
128869734362108	0.986361840382982										128869734362108	0.982128174855463
130217964746524	0.986541389044146										130217964746524	0.98225544492566
13158030026725	0.986718605745525										13158030026725	0.98238088392936
1329568884917	0.986893519941468										1329568884917	0.982504517748885
134347878531132	0.9870661607361										134347878531132	0.982626371914026
1357534210568	0.987236556886912										1357534210568	0.982746471606446
137173668316276	0.98740473680833										137173668316276	0.982864841664064
138608774149939	0.987570728575259										138608774149939	0.982981506585375
140058894007644	0.987734559926608										140058894007644	0.983096490533739
141524184965552	0.987896258268789										141524184965552	0.983209817341621
143004805743151	0.988055850679203										143004805743151	0.983321510514786
144500916720447	0.98821336390969										144500916720447	0.983431593236455
146012679955335	0.988368824389968										146012679955335	0.983540088371417
147540259201154	0.988522258231043										147540259201154	0.983647018470093
149083819924424	0.988673691228594										149083819924424	0.983752405772561
15064352932277	0.98882314886634										15064352932277	0.983856272212544
152219556343031	0.988970656319379										152219556343031	0.983958639421339
153812071699564	0.989116238457504										153812071699564	0.984059528731725
155421247892731	0.989259919848493										155421247892731	0.984158961181808
157047259227588	0.989401724761382										157047259227588	0.98425695751884
158690281832763	0.989541677169702										158690281832763	0.98435353820299
160350493679536	0.9896798007547										160350493679536	0.984448723411066
162028074601115	0.989816118908534										162028074601115	0.984542533040216
163723206312117	0.98995065473744										163723206312117	0.984634986711563
16543607242825	0.990083431064875										16543607242825	0.984726103773817
167166858486204	0.990214470434637										167166858486204	0.984815903306841
168915751963746	0.99034379511396										168915751963746	0.984904404125176
170682942300028	0.990471427096578										170682942300028	0.984991624781524
172468620916109	0.990597388105775										172468620916109	0.985077583570196
174272981235686	0.990721699597396										174272981235686	0.985162298530519
176096218706048	0.99084438276284										176096218706048	0.985245787450199
177938530819248	0.990965458532034										177938530819248	0.985328067868653
179800117133493	0.991084947576367										179800117133493	0.985409157080296
181681179294758	0.991202870311608										181681179294758	0.98548907213779
183581921058634	0.991319246900802										183581921058634	0.985567829855262
185502548312394	0.991434097257125										185502548312394	0.985645446811476
187443269097296	0.991547441046737										187443269097296	0.985721939352966
189404293631118	0.991659297691585										189404293631118	0.985797323597146
191385834330929	0.9917696863722										191385834330929	0.985871615435364
193388105836096	0.991878626030457										193388105836096	0.985944830535932
195411325031537	0.991986135372316										195411325031537	0.98601698434712
197455711071212	0.992092232870533										197455711071212	0.986088092100105
199521485401859	0.992196936767352										199521485401859	0.986158168811891
201608871786987	0.992300265077164										201608871786987	0.986227229288196
203718096331109	0.99240223558915										203718096331109	0.986295288126295
205849387504234	0.99250286586989										205849387504234	0.986362359717836
208002976166618	0.992602173265952										208002976166618	0.986428458251621
210179095593766	0.992700174906459										210179095593766	0.986493597716348
212377981501703	0.992796887705625										212377981501703	0.986557791903323
21459987207251	0.992892328365269										21459987207251	0.986621054409138
216845007980115	0.992986513377305										216845007980115	0.986683398638315
219113632416371	0.99307945902621										219113632416371	0.986744837805921
221405991117393	0.993171181391462										221405991117393	0.986805384940139
223722332390181	0.993261696349956										223722332390181	0.986865052884826
226062907139511	0.9933510195784										226062907139511	0.986923854302017
228427968895116	0.993439166555683										228427968895116	0.986981801674418
230817773839149	0.993526152565216										230817773839149	0.98703890730785
23323258083393	0.993611992697259										23323258083393	0.987095183333676
235672651449987	0.993696701851214										235672651449987	0.987150641711189
238138249994389	0.993780294737901										238138249994389	0.987205294229972
240629643539377	0.993862785881807										240629643539377	0.98725915251223
24314710195129	0.993944189623318										24314710195129	0.987312228015087
2456908979198	0.994024520120918										2456908979198	0.987364532032862
24826130698745	0.994103791353371										24826130698745	0.987416075699306
250858607579493	0.994182017121886										250858607579493	0.987466869989818
253483081034064	0.994259211052245										253483081034064	0.987516925723629
256135011632642	0.99433538659692										256135011632642	0.98756625356596
258814686630849	0.994410557037167										258814686630849	0.987614864030149
261522396289568	0.994484735485088										261522396289568	0.98766276747975
264258433906376	0.994557934885686										264258433906376	0.987709974130612
267023095847322	0.994630168018883										267023095847322	0.987756494052923
269816681579023	0.99470144750153										269816681579023	0.987802337173229
272639493701107	0.994771785789382										272639493701107	0.987847513276432
275491837978986	0.994841195179063										275491837978986	0.987892032007751
27837402337698	0.994909687810003										27837402337698	0.987935902874672
281286362091781	0.994977275666356										281286362091781	0.987979135248859
284229169586273	0.995043970578898										284229169586273	0.988021738368048
287202764623698	0.995109784226903										287202764623698	0.988063721337911
29020746930219	0.995174728139997										29020746930219	0.988105093133902
293243609089661	0.995238813699994										293243609089661	0.988145862603068
296311512859056	0.995302052142713										296311512859056	0.988186038465849
299411512923976	0.995364454559767										299411512923976	0.988225629317845
302543945074676	0.995426031900343										302543945074676	0.98826464363156
305709148614434	0.995486794972956										305709148614434	0.988303089758129
30890746639631	0.995546754447183										30890746639631	0.988340975929014
312139244860275	0.995605920855376										312139244860275	0.988378310257685
315404834070746	0.995664304594365										315404834070746	0.988415100741272
318704587754501	0.99572191592713										318704587754501	0.988451355262198
322038863338991	0.995778764984461										322038863338991	0.988487081589793
325408021991063	0.995834861766597										325408021991063	0.988522287381878
328812428656078	0.99589021614485										328812428656078	0.988556980186337
332252452097439	0.995944837863199										332252452097439	0.988591167442664
335728464936541	0.995998736539887										335728464936541	0.988624856483484
339240843693131	0.996051921668973										339240843693131	0.988658054536065
342789968826086	0.99610440262189										342789968826086	0.988690768723798
346376224774637	0.99615618864897										346376224774637	0.988723006067665
3500	0.996207288880959										3500	0.98875477348768
