# Supplementary material for: Liquid–liquid phase separation underpins the formation of replication factories in rotaviruses
Source: EMBO J. 2021 Sep 15;40(21):e107711. doi: 10.15252/embj.2021107711 (PMC8561643; doi:10.15252/embj.2021107711)
Supplement: Supplementary file 10 — Source Data for Figure 6 [file EMBJ-40-e107711-s005.zip › Fig.6d.xlsx]

## Sheet: Sheet1
11-hr 2% PG	1-11 h.p.i. 4.7% PG	Isoosmotic control		Table Analyzed	4,7% PG at different time point				Number of families	1
25200000	154000	18200000							Number of comparisons per family	2
30800000	200000	30800000		Kruskal-Wallis test					Alpha	0.1
11900000	12600	189000000		P value	0.005
15400000	10780	18200000		Exact or approximate P value?	Exact				Uncorrected Dunn's test	Mean rank diff,	Significant?	Summary	Individual P Value	G-?
				P value summary	**				Isoosmotic control vs. 1-11 h.p.i. 4.7% PG	6.875	Yes	**	0.0068	A	1-11 h,p,i, 4,7% PG
				Do the medians vary signif. (P < 0.05)?	Yes				Isoosmotic control vs. 11-hr 2% PG	1.75	No	ns	0.4909	F	11-hr 2% PG
				Number of groups	3
				Kruskal-Wallis statistic	7.911				Test details	Mean rank 1	Mean rank 2	Mean rank diff,	n1	n2	Z
									Isoosmotic control vs. 1-11 h.p.i. 4.7% PG	9.375	2.5	6.875	4	4	2.706
				Data summary					Isoosmotic control vs. 11-hr 2% PG	9.375	7.625	1.75	4	4	0.6888
				Number of treatments (columns)	3
				Number of values (total)	12
