# Supplementary material for: Liquid–liquid phase separation underpins the formation of replication factories in rotaviruses
Source: EMBO J. 2021 Sep 15;40(21):e107711. doi: 10.15252/embj.2021107711 (PMC8561643; doi:10.15252/embj.2021107711)
Supplement: Supplementary file 10 — Source Data for Figure 6 [file EMBJ-40-e107711-s005.zip › Fig.6e.xlsx]

## Sheet: Sheet1
11-hr 2% PG	1-6 h.p.i. 4.7% PG	6-11 h.p.i. 4.7% PG			Number of families	Table Analyzed	Different time poinmts 4,7%PG
25200000	182000	7700000			Number of comparisons per family
30800000	182000	3150000			Alpha	Kruskal-Wallis test
11900000	308000	6370000				P value	0.0002
15400000	182000	2240000			Uncorrected Dunn's test	Exact or approximate P value?	Exact
					11-hr 2% PG vs. 1-6 h.p.i. 4.7% PG	P value summary	***
					11-hr 2% PG vs. 6-11 h.p.i. 4.7% PG	Do the medians vary signif. (P < 0.05)?	Yes
						Number of groups	3
					Test details	Kruskal-Wallis statistic	9.986
					11-hr 2% PG vs. 1-6 h.p.i. 4.7% PG
					11-hr 2% PG vs. 6-11 h.p.i. 4.7% PG	Data summary
						Number of treatments (columns)	3
						Number of values (total)	12
