# Supplementary material for: Liquid–liquid phase separation underpins the formation of replication factories in rotaviruses
Source: EMBO J. 2021 Sep 15;40(21):e107711. doi: 10.15252/embj.2021107711 (PMC8561643; doi:10.15252/embj.2021107711)
Supplement: Supplementary file 10 — Source Data for Figure 6 [file EMBJ-40-e107711-s005.zip › Fig6c.xlsx]

## Sheet: Fig6c
15min 4.7%PG	Iso control 10-12 H			Table Analyzed	4,7% PG at different time point
22400000	48300000
48300000	77000000			Column H	Iso control 10-12 H
48300000	133000000			vs.	vs,
15400000	133000000			Column D	15min 4,7%PG
				Mann Whitney test
				P value	0.0857
				Exact or approximate P value?	Exact
				P value summary	ns
				Significantly different (P < 0.05)?	No
				One- or two-tailed P value?	Two-tailed
				Sum of ranks in column D,H	11 , 25
				Mann-Whitney U	1
				Difference between medians
				Median of column D	35350000, n=4
				Median of column H	105000000, n=4
				Difference: Actual	69650000
				Difference: Hodges-Lehmann	73150000
