# Supplementary material for: Liquid–liquid phase separation underpins the formation of replication factories in rotaviruses
Source: EMBO J. 2021 Sep 15;40(21):e107711. doi: 10.15252/embj.2021107711 (PMC8561643; doi:10.15252/embj.2021107711)
Supplement: Supplementary file 11 — Source Data for Figure 7 [file EMBJ-40-e107711-s008.xlsx]

## Sheet: DNA-PAINT, Seg3 RNA Volumes
4 HPI, um^3	6 HPI, um^3
0.00204517	0.00937922
0.00252603	0.00546633
0.00293558	0.00244776
0.00454891	0.00529517
0.00553534	0.00534905
0.0024826	0.00553256
0.00210958	0.00834133
0.00303342	0.00232497
0.00318141	0.0040155
0.00478058	0.007835
0.00262616	0.00348608
0.00286483	0.00368428
0.00301392	0.00301707
0.00312825	0.0126435
0.003081	0.0305354
0.0110574	0.0103488
0.00243741	0.0101412
0.00325375	0.00221158
0.00257838	0.0106494
0.00202825	0.00216088
0.0060145	0.00850244
0.00237858	0.00280585
0.00547274	0.00612718
0.00223953	0.00313172
0.00300117	0.0044096
0.00319558	0.00586314
0.00397733	0.00236931
0.00245258	0.0030934
0.00323466	0.00369553
0.00211175	0.00490632
0.0032588	0.0120664
0.00303833	0.0023634
0.00334766	0.00535912
0.00395758	0.00607771
0.00399096	0.00806796
0.00333767	0.0161534
0.00335709	0.00239652
0.00395533	0.00253025
0.00248516	0.00258222
0.00334428	0.0041039
0.00516185	0.00453582
0.00249266	0.00285948
0.00322091	0.0026301
0.00281885	0.00225351
0.00729773	0.0020034
0.00527446	0.00260488
0.00565387	0.00273872
0.00375794	0.00283232
0.00310057	0.00832869
0.00249875	0.00222185
0.00445675	0.00614038
0.00371297	0.0122092
0.00253933	0.002139
0.00240992	0.00905924
0.00213493	0.00522334
0.00251446	0.00324969
0.00201859	0.00315225
0.00263068	0.00446541
0.00432139	0.0040755
0.00346802	0.00405775
0.00216606	0.00283075
0.00317189	0.0103441
0.00375246	0.0167008
0.00279877	0.00373967
0.00287717	0.00687783
0.00237543	0.00650091
0.00236733	0.00328525
0.002334	0.00650495
0.00241849	0.00669858
0.00514425	0.00799892
0.00271367	0.00290005
0.00323625	0.00473349
0.00220909	0.00617399
0.00426731	0.00358708
0.00289175	0.003689
0.00247751	0.00731519
0.00316959	0.00715452
0.00349133	0.00496227
0.00302299	0.00759467
0.00295065	0.00248758
0.00415499	0.00218008
0.0047995	0.0046111
0.00297717	0.00557985
0.00257938	0.00734585
0.00787116	0.00381973
0.00310466	0.00724449
0.00378308	0.00268918
0.00297325	0.00784634
0.00263783	0.00212225
0.0102659	0.00737156
0.00353783	0.00413284
0.00434883	0.00241887
0.00603098	0.00265863
0.00241676	0.00352888
0.00392725	0.00201433
0.003428	0.00431655
0.00495733	0.00250342
0.00679741	0.00255157
0.003063	0.00512958
0.00226325	0.00330275
0.00265841	0.00247673
0.00232859	0.00208225
0.00377173	0.00403116
0.00354124	0.00341492
0.00410966	0.0160361
0.00254258	0.0110618
0.0113836	0.0090805
0.0036065	0.0058873
0.00370926	0.015323
0.00637345	0.00851334
0.00236441	0.00375075
0.00262091	0.0249898
0.00620683	0.00200692
0.00646941	0.00221375
0.00237725	0.00517367
0.00288249	0.00654116
0.00357709	0.00306025
0.00306925	0.00224601
0.0066105	0.00371383
0.00259867	0.00314016
0.00309343	0.00290525
0.00215974	0.00739319
0.00306817	0.00685857
0.00281642	0.00204733
0.00228868	0.0029054
0.00277458	0.006583
0.00551636	0.005104
0.00220541	0.003892
0.00859421	0.00722408
0.00289625	0.00969776
0.00462658	0.00891392
0.00334017	0.00726966
0.00749664	0.00279634
0.00440975	0.00306453
0.00327525	0.0173213
0.00278725	0.0142798
0.00268276	0.00250692
0.00268715	0.00258942
0.00202183	0.00253475
0.00397967	0.00669275
0.00453966	0.00236683
0.00244126	0.00341883
0.00207067	0.00365459
0.00338175	0.0129198
0.00724119	0.00332601
0.0020022	0.00213944
0.00448825	0.00304534
0.00276133	0.005828
0.0041353	0.0029475
0.00344938	0.007531
0.00309747	0.00264867
0.00283642	0.00368683
0.00391283	0.00200059
0.00201692	0.00942955
0.00335157	0.0096582
0.00275684	0.00501333
0.00206284	0.00493851
0.00229722	0.0029005
0.00493947	0.00236409
0.00311634	0.00637275
0.00253507	0.00260792
0.00207559	0.00263316
0.00368891	0.00312154
0.00228286	0.00883634
0.00614947	0.00838033
0.00281295	0.00312291
0.00252963	0.0032747
0.00454542	0.00288891
0.00470125	0.00632156
0.00418786	0.0169026
0.0051763	0.00804208
0.00293692	0.00335214
0.00851137	0.00930609
0.00454463	0.00846971
0.00310725	0.00233092
0.0040204	0.00616066
0.00348275	0.00723175
0.002209	0.0124361
0.00270766	0.0060033
0.0030487	0.00383992
0.00221501	0.00531258
0.00222998	0.00278083
0.00291202	0.00250842
0.00405542	0.00228558
0.00214536	0.00236425
0.0030698	0.00617633
0.00454082	0.0159977
0.00590392	0.00849683
--	0.00392396
--	0.00470974
--	0.012556
--	0.00866584
--	0.00334908
--	0.00957958
--	0.00272168
--	0.00871457
--	0.00693959
--	0.0123053
--	0.00246225
--	0.00308162
--	0.0113494
--	0.00232634
--	0.00918276
--	0.00212383
--	0.00615008
--	0.0120782
--	0.0104682
--	0.00594716
--	0.00290367
--	0.00930387
--	0.00721458
--	0.00486284
--	0.00845491
--	0.0031726
--	0.00528566
--	0.00339856
--	0.00253792
--	0.00259001
--	0.00208809
--	0.00290575
--	0.016425
--	0.00228117
--	0.00241341
--	0.0210579
--	0.00442767
--	0.0163327
--	0.00995133
--	0.00281833
--	0.00270923
--	0.0110243
--	0.00542625
--	0.0192461
--	0.00984351
--	0.010203
--	0.00702043
--	0.00214058
--	0.00732825
--	0.00400316
--	0.00239484
--	0.0024905
--	0.0046215
--	0.01445
--	0.00541495
--	0.00417364
--	0.00294692
--	0.00757079
--	0.00232299
--	0.00241733
--	0.0242777
--	0.00907142
--	0.00400891
--	0.002264
--	0.00387393
--	0.0067259
--	0.00739359
--	0.00777253
--	0.00309825
--	0.00399367
--	0.00919851
--	0.00890676
--	0.00612891
--	0.00248525
--	0.00868542
--	0.004867
--	0.00601913
--	0.00503611
--	0.00319634
--	0.00914416
--	0.00464225
--	0.00282983
--	0.00436751
--	0.00213792
--	0.00958434
--	0.0133304
--	0.00895945
--	0.00268411
--	0.0025455
--	0.00348267
--	0.00363908
--	0.00255692
--	0.00928702
--	0.00446235
--	0.00566871
--	0.00490258
--	0.0114148
--	0.00473067
--	0.00377616
--	0.00297015
--	0.00209363
--	0.00394783
--	0.0109485
--	0.00900791
--	0.00250067
--	0.00355942
--	0.00249083
--	0.0224272
--	0.00391404
--	0.00271533
--	0.0078831
--	0.0034009
--	0.0036773
--	0.00338117
--	0.00358359
--	0.00554797
--	0.00498183
--	0.0029203
--	0.00299023
--	0.00505323
--	0.00848247
--	0.00602159
--	0.00562565
--	0.00365211
--	0.00230029
--	0.00871204
--	0.00228187
--	0.00225593
--	0.00262553
--	0.00494431
--	0.00231076
--	0.00647588
--	0.00262775
--	0.00212973
--	0.00764172
--	0.00288305
--	0.00395862
--	0.00829484
--	0.00221096
--	0.00767022
--	0.00342012
--	0.00266272
--	0.00269079
--	0.00542453
--	0.00290869
--	0.00497095
--	0.00223566
--	0.00470138
--	0.00320619
--	0.00262192
--	0.00525563
--	0.00343081
--	0.00239747
--	0.00682359
--	0.0100091
--	0.00646696
--	0.00736979
--	0.0024534
--	0.00570361
--	0.00219381
--	0.00271711
--	0.00469464
--	0.00415249
--	0.00210668
--	0.00386631
--	0.00209891
--	0.00635869
--	0.00573808
--	0.00436627
--	0.00229807
--	0.00294275
--	0.00327512
--	0.00226763
--	0.00353303
--	0.00206038
--	0.00205577
--	0.00305911
--	0.00283488
--	0.00258265
--	0.00306298
--	0.00405971
--	0.00792038
--	0.00496392
--	0.00368534
--	0.00403192
--	0.00484683
--	0.0102086
--	0.00836939
--	0.00328458
--	0.00724
--	0.00225317
--	0.00332302
--	0.00317534
--	0.00592188
--	0.00519452
--	0.00292084
--	0.00238736
--	0.00391184
--	0.0071157
--	0.00227024
--	0.00284117
--	0.00331157
--	0.0115331
--	0.00880352
--	0.00218283
--	0.00266092
--	0.00369725
--	0.00493219
--	0.00225732
--	0.00367248
--	0.00334485
--	0.002361
--	0.00649741
--	0.00239342
--	0.00216601
	0.00239275
	0.00301783
	0.0050681
	0.00469282
	0.00305349
	0.0104111
	0.00315282
	0.00205962
	0.00573123
	0.00243805
	0.00219759
	0.00262641
	0.00257657
	0.00436991
	0.00229117
	0.00280191
	0.0118888
	0.00997992
	0.00563515
	0.00366469
	0.00362383
	0.00687034
	0.00349567
	0.00571499
	0.00647662
	0.0118157
	0.0241283
	0.00317258
	0.0025975
	0.00407876
	0.00306341
	0.00213008
	0.00565692
	0.00203291
	0.00742922
	0.0022875
	0.00228592
	0.00217041
	0.00495657
	0.00234734
	0.00317391
	0.00322642
	0.00390409
	0.0196065
	0.00241658
	0.00659067
	0.00324808
	0.00266408
	0.00430626
	0.00258717
	0.00404633
	0.00209692
	0.00626016
	0.0114788
	0.00704968
	0.00602709
	0.00354726
	0.00309692
	0.00354249
	0.00551
	0.00229808
	0.0160285
	0.0103802
	0.00278532
	0.00269467
	0.00345142
	0.00317871
	0.00318933
	0.0061397
	0.00598403
	0.00370676
	0.00200099
	0.00200659
	0.002102
	0.00456257
	0.00719175
	0.00255292
	0.00499716
	0.00412358
	0.00384175
	0.00200117
	0.00889375
	0.0186508
	0.00409525
	0.00348816
	0.00647167
	0.00432816
	0.00243775
	0.00337974
	0.00462084
	0.00343567
	0.00327068
	0.00478218
	0.00987686
	0.00232921
	0.0053715
	0.00495532
	0.00580182
	0.00672565
	0.00454908
	0.00225091
	0.00402509
	0.00237692
	0.00253961
	0.00239008
	0.0136754
	0.00303659
	0.00449051
	0.00404574
	0.00250467
	0.00567858
	0.00213625
	0.00487599
	0.00491012
	0.00232483
	0.00395142
	0.00270964
	0.00470013
	0.00520066
	0.00229683
	0.00313667
	0.017721
	0.00273983
	0.0025505
	0.00250441
	0.00409233
	0.00220934
	0.0020565
	0.00352574
	0.00386383
	0.00252491
	0.00668217
	0.00455265
	0.00221541
	0.0022915
	0.00833349
	0.00285359
	0.00265767
	0.00219791
	0.00319608
	0.00442091
	0.00298425
	0.00356182
	0.00466067
	0.00486433
	0.00266492
	0.00310317
	0.00363876
	0.00217417
	0.00442396
	0.00227218
	0.00569008
	0.00464875
	0.00264133
	0.00288555
	0.00598816
	0.00226704
	0.00202127
	0.00368486
	0.00528408
	0.00315034
	0.00291458
	0.00440523
	0.00225075
	0.00767072
	0.00284755
	0.00296358
	0.00258033
	0.00518452
	0.00209283
	0.00228834
	0.00245459
	0.00268583
	0.00221958
	0.00233272
	0.00467291
	0.0021073
	0.00305317
	0.0024576
	0.00217667
	0.00255912
	0.00670915
	0.00200407
	0.00239143
	0.0116021
	0.00321311
	0.00422521
	0.00554953
	0.00990647
	0.00256817
	--
	--
	--
	--
	--
	--
	--
	--
	--
	--
	--
	--
	--
	--
	--
	--
	--
	--
	--
	--
	--
	--
	--
	--
	--
	--
	--
	--
	--
	--
	--
	--
	--
	--
	--
	--
	--
	--
	--
	--
	--
	--
	--
	--
	--
	--
	--
	--
	--
	--
	--
	--
	--
	--
	--
	--
	--
	--
	--
	--
	--
	--
	--
	--
	--
	--
	--
	--
	--
	--
	--
	--
	--
	--
	--
	--
	--
	--
	--
	--
	--
	--
	--
	--
	--
	--
	--
	--
	--
	--
	--
	--
	--
	--
	--
	--
	--
	--
	--
	--
	--
	--
	--
	--
	--
	--
	--
	--
	--
	--
	--
	--
	--
	--
	--
	--
	--
	--
	--
	--
	--
	--
	--
	--
	--
	--
	--
	--
	--
	--
	--
	--
	--
	--
	--
	--
	--
	--
	--
	--
	--
	--
	--
	--
	--
	--
	--
	--
	--
	--
	--
	--
	--
	--
	--
	--
	--
	--
	--
	--
	--
	--
	--
	--
	--
	--
	--
	--
	--
	--
	--
	--
	--
	--
	--
	--
	--
	--
	--
	--
	--
	--
	--
	--
	--
	--
	--
	--
	--
	--
	--
	--
	--
	--
	--
	--
	--
	--
	--
	--
	--
	--
	--
	--
	--
	--
	--
	--
	--
	--
	--
	--
	--
	--
	--
	--
	--
	--
	--
	--
	--
	--
	--
	--
	--
	--
	--
	--
	--
	--
	--
	--
	--
	--
	--
	--
	--
	--
	--
	--
	--
	--
	--
	--
	--
	--
	--
	--
	--
	--
	--
	--
	--
	--
	--
	--
	--
	--
	--
	--
	--
	--
	--
	--
	--
	--
	--
	--
	--
	--
	--
	--
	--
	--
	--
	--
	--
	--
	--
	--
	--
	--
	--
	--
	--
	--
	--
	--
	--
	--
	--
	--
	--
	--
	--
	--
	--
	--
	--
	--
	--
	--
	--
	--
	--
	--
	--
	--
	--
	--
	--
	--
	--
	--
	--
	--
	--
	--
	--
	--
	--
	--
	--
	--
	--
	--
	--
	--
	--
	--
	--
	--
	--
	--
	--
	--
	--
	--
	--
	--
	--
	--
	--
	--
	--
	--
	--
	--
	--
	--
	--
	--
	--
	--
	--
	--
	--
	--
	--
	--
	--
	--
	--
	--
	--
	--
	--
	--
	--
	--
	--
	--
	--
	--
	--
	--
	--
	--
	--
	--
	--
	--
	--
	--
	--
	--
	--
	--
	--
	--
	--
	--
	--
	--
	--
	--
	--
	--
	--
	--
	--
	--
	--
	--
	--
	--
	--
	--
	--
	--
	--
	--
	--
	--
	--
	--
	--
	--
	--
	--
	--
	--
	--
	--
	--
	--
	--
	--
	--
	--
	--
	--
	--
	--
	--
	--
	--
	--
	--
	--
	--
	--
	--
	--
	--
	--
	--
	--
	--
	--
	--
	--
	--
	--
	--
	--
	--
	--
	--
	--
	--
	--
	--
	--
	--
	--
	--
	--
	--
	--
	--
	--
	--
	--
	--
	--
	--
	--
	--
	--
	--
	--
	--
	--
	--
	--
	--
	--
	--
	--
	--
	--
	--
	--
	--
	--
	--
	--
	--
	--
	--
	--
	--
	--
	--
	--
	--
	--
	--
	--
	--
	--
	--
	--
	--
	--
	--
	--
	--
	--
	--
	--
	--
	--
	--
	--
	--
	--
	--
	--
	--
	--
	--
	--
	--
	--
	--
	--
	--
	--
	--
	--

## Sheet: Sphericity
4 HPI	6 HPI
0.695155	0.70858
0.751849	0.279368
0.743178	0.488905
0.548524	0.717808
0.742466	0.584652
0.678786	0.357083
0.754689	0.553145
0.719308	0.677368
0.735612	0.761885
0.747202	0.735286
0.784107	0.711025
0.682486	0.625474
0.755518	0.654021
0.733149	0.310626
0.774442	0.336001
0.398095	0.670483
0.784527	0.543347
0.651971	0.753709
0.695553	0.602299
0.766021	0.794994
0.719684	0.610301
0.843286	0.740902
0.707964	0.665874
0.731585	0.679256
0.78459	0.483862
0.721561	0.657306
0.756323	0.398793
0.755658	0.713625
0.795249	0.691286
0.683131	0.546539
0.533738	0.666476
0.733053	0.623526
0.68001	0.69337
0.746022	0.580238
0.56073	0.650279
0.774766	0.524381
0.726252	0.797887
0.767522	0.644394
0.704728	0.616924
0.738382	0.814024
0.723939	0.668263
0.776449	0.707326
0.452456	0.758027
0.760454	0.774151
0.673301	0.666685
0.678379	0.62968
0.730246	0.761825
0.547787	0.628001
0.780571	0.638409
0.641769	0.77014
0.741466	0.737108
0.765493	0.725988
0.798644	0.629948
0.779207	0.771081
0.622468	0.241038
0.693339	0.51021
0.762958	0.774158
0.750796	0.549273
0.726025	0.6011
0.411693	0.714276
0.729618	0.727093
0.636303	0.57131
0.513186	0.780507
0.680995	0.653028
0.729768	0.691278
0.404481	0.682195
0.77313	0.666491
0.760519	0.724133
0.761393	0.771577
0.772871	0.301428
0.792807	0.763802
0.794243	0.697665
0.700029	0.500337
0.280037	0.734931
0.758336	0.600947
0.756943	0.405383
0.787932	0.413155
0.764013	0.713392
0.750564	0.652176
0.457923	0.772965
0.74896	0.743343
0.752707	0.726784
0.755171	0.731612
0.718789	0.439178
0.739206	0.785913
0.806596	0.733409
0.692842	0.785199
0.763349	0.686936
0.769909	0.752844
0.514082	0.709971
0.719306	0.578139
0.724614	0.709573
0.474065	0.70363
0.748393	0.768986
0.786224	0.796919
0.804892	0.813125
0.488553	0.75591
0.749377	0.630601
0.738024	0.725644
0.789444	0.766449
0.760549	0.784603
0.676412	0.721562
0.734905	0.628677
0.745735	0.716211
0.75857	0.665923
0.774351	0.740639
0.574301	0.760565
0.790458	0.775758
0.398601	0.716069
0.290282	0.758353
0.768388	0.662127
0.723643	0.457292
0.717485	0.70396
0.364818	0.754412
0.776614	0.280856
0.766561	0.686733
0.754056	0.626521
0.789817	0.772882
0.63761	0.574297
0.781587	0.794111
0.521293	0.645102
0.776793	0.605531
0.783695	0.694839
0.790437	0.810561
0.732029	0.547323
0.748584	0.613028
0.485364	0.441616
0.769835	0.721377
0.693128	0.709593
0.758242	0.762336
0.747379	0.650109
0.751555	0.648302
0.476416	0.657637
0.707732	0.513363
0.760262	0.681704
0.77084	0.592217
0.7624	0.77312
0.780926	0.770872
0.722555	0.77161
0.73951	0.57936
0.775378	0.680594
0.755519	0.708428
0.753891	0.57036
0.768974	0.739115
0.230708	0.759579
0.359009	0.552482
0.465511	0.437573
0.75713	0.681417
0.679206	0.606875
0.769017	0.63767
0.793502	0.557245
0.732375	0.694259
0.711888	0.807226
0.612724	0.498256
0.555064	0.417437
0.705942	0.324071
0.759424	0.722977
0.809175	0.798944
0.687883	0.683954
0.772144	0.681807
0.813605	0.729303
0.778238	0.737071
0.772933	0.514962
0.706438	0.693242
0.426448	0.716877
0.808422	0.597007
0.780319	0.567102
0.755387	0.679348
0.758953	0.526338
0.765547	0.674884
0.783101	0.747358
0.742475	0.760546
0.385817	0.575021
0.76614	0.453165
0.800567	0.604819
0.663662	0.773939
0.739999	0.761411
0.741594	0.705474
0.805061	0.563643
0.775511	0.520009
0.774255	0.587304
0.579245	0.609054
0.678348	0.796728
0.668768	0.734195
0.696663	0.768064
0.312432	0.649132
0.703001	0.378509
0.672857	0.715578
--	0.438359
--	0.695736
--	0.318813
--	0.733237
--	0.719098
--	0.688273
--	0.734541
--	0.242544
--	0.233423
--	0.576931
--	0.65163
--	0.519906
--	0.67326
--	0.734582
--	0.650496
--	0.744538
--	0.744853
--	0.53663
--	0.673197
--	0.638635
--	0.661306
--	0.392622
--	0.545807
--	0.608732
--	0.623332
--	0.683759
--	0.633372
--	0.786633
--	0.748368
--	0.698205
--	0.706593
--	0.724902
--	0.33483
--	0.758235
--	0.754256
--	0.280295
--	0.763114
--	0.680355
--	0.678241
--	0.534475
--	0.719409
--	0.24748
--	0.66933
--	0.635113
--	0.67243
--	0.343082
--	0.680001
--	0.75444
--	0.561457
--	0.727227
--	0.74336
--	0.7384
--	0.731753
--	0.650768
--	0.500911
--	0.438073
--	0.717826
--	0.386697
--	0.659713
--	0.78842
--	0.605302
--	0.650515
--	0.587657
--	0.747555
--	0.494788
--	0.293245
--	0.742475
--	0.367967
--	0.752159
--	0.675268
--	0.662138
--	0.707768
--	0.722003
--	0.748455
--	0.687398
--	0.697207
--	0.414367
--	0.669748
--	0.750068
--	0.268995
--	0.661084
--	0.752271
--	0.681702
--	0.752718
--	0.333502
--	0.427846
--	0.677159
--	0.705253
--	0.734619
--	0.698284
--	0.550626
--	0.690639
--	0.521284
--	0.741601
--	0.615517
--	0.362631
--	0.292774
--	0.648913
--	0.648234
--	0.636426
--	0.760474
--	0.706088
--	0.681512
--	0.555565
--	0.700471
--	0.739406
--	0.690765
--	0.268097
--	0.504682
--	0.710358
--	0.3583
--	0.670374
--	0.70755
--	0.731207
--	0.648506
--	0.328436
--	0.726178
--	0.660641
--	0.689223
--	0.510036
--	0.646944
--	0.555531
--	0.625859
--	0.604507
--	0.695029
--	0.3051
--	0.629836
--	0.393972
--	0.452643
--	0.526122
--	0.619331
--	0.651106
--	0.61136
--	0.698594
--	0.633648
--	0.702174
--	0.697288
--	0.434556
--	0.698367
--	0.713614
--	0.821085
--	0.781347
--	0.746755
--	0.537961
--	0.464883
--	0.745795
--	0.519875
--	0.744893
--	0.572341
--	0.60965
--	0.60613
--	0.386896
--	0.584966
--	0.626556
--	0.543737
--	0.573311
--	0.704221
--	0.788787
--	0.6586
--	0.782149
--	0.684134
--	0.636089
--	0.432883
--	0.763077
--	0.786325
--	0.700655
--	0.74977
--	0.669496
--	0.461354
--	0.754602
--	0.555335
--	0.451696
--	0.586704
--	0.782158
--	0.68618
--	0.763106
--	0.745335
--	0.510049
--	0.782017
--	0.720294
--	0.773041
--	0.393523
--	0.345992
--	0.683038
--	0.773246
--	0.555217
--	0.737909
--	0.699377
--	0.581856
--	0.690999
--	0.633809
--	0.705423
--	0.72844
--	0.52553
--	0.487073
--	0.718099
--	0.729351
--	0.777714
--	0.465732
--	0.745694
--	0.816291
--	0.755177
--	0.684493
--	0.515853
--	0.752923
--	0.706936
--	0.790883
--	0.65225
--	0.815148
--	0.747689
--	0.756717
--	0.783733
--	0.732502
--	0.71955
--	0.603869
	0.619954
	0.644466
	0.746587
	0.730683
	0.78685
	0.627263
	0.781639
	0.794138
	0.646441
	0.736288
	0.781498
	0.782177
	0.742347
	0.789312
	0.777267
	0.680925
	0.669757
	0.721859
	0.492037
	0.674743
	0.55894
	0.48508
	0.733513
	0.677077
	0.771073
	0.612291
	0.53187
	0.702308
	0.780568
	0.627269
	0.749
	0.77405
	0.735902
	0.783793
	0.576621
	0.787251
	0.689328
	0.642848
	0.708963
	0.716201
	0.794897
	0.725978
	0.744539
	0.367164
	0.542621
	0.408416
	0.770373
	0.788949
	0.721803
	0.764796
	0.711354
	0.652857
	0.550065
	0.536616
	0.395915
	0.456738
	0.561452
	0.595272
	0.59638
	0.706593
	0.777507
	0.28237
	0.632552
	0.757837
	0.764154
	0.387968
	0.747434
	0.760809
	0.41218
	0.547638
	0.730682
	0.771161
	0.794569
	0.748779
	0.642597
	0.699605
	0.743284
	0.596947
	0.539128
	0.731554
	0.73029
	0.595449
	0.571047
	0.456927
	0.53402
	0.691471
	0.697033
	0.634073
	0.707662
	0.694487
	0.68046
	0.700188
	0.634727
	0.409159
	0.607806
	0.657495
	0.628514
	0.599738
	0.567643
	0.693292
	0.705684
	0.590318
	0.676333
	0.475515
	0.724846
	0.398842
	0.614943
	0.740025
	0.567578
	0.773017
	0.724117
	0.707089
	0.614189
	0.339806
	0.775106
	0.542165
	0.724148
	0.710112
	0.759117
	0.78706
	0.674713
	0.516893
	0.61893
	0.631487
	0.738753
	0.758046
	0.745578
	0.609957
	0.748278
	0.339179
	0.454769
	0.561582
	0.38435
	0.732111
	0.53782
	0.622848
	0.745641
	0.746753
	0.741601
	0.681561
	0.648253
	0.7119
	0.660527
	0.620584
	0.748724
	0.764726
	0.774734
	0.637644
	0.763499
	0.660237
	0.765122
	0.672816
	0.525573
	0.749635
	0.753451
	0.481414
	0.710717
	0.699811
	0.505347
	0.673593
	0.787675
	0.737018
	0.661345
	0.782448
	0.32341
	0.580307
	0.745251
	0.586377
	0.713443
	0.695077
	0.604772
	0.475459
	0.731573
	0.71387
	0.653194
	0.746413
	0.731259
	0.727016
	0.779315
	0.739649
	0.756928
	0.487296
	0.692182
	0.710093
	0.496334
	0.558919
	0.459245
	0.421355
	0.518741
	0.591592
	--
	--
	--
	--
	--
	--
	--
	--
	--
	--
	--
	--
	--
	--
	--
	--
	--
	--
	--
	--
	--
	--
	--
	--
	--
	--
	--
	--
	--
	--
	--
	--
	--
	--
	--
	--
	--
	--
	--
	--
	--
	--
	--
	--
	--
	--
	--
	--
	--
	--
	--
	--
	--
	--
	--
	--
	--
	--
	--
	--
	--
	--
	--
	--
	--
	--
	--
	--
	--
	--
	--
	--
	--
	--
	--
	--
	--
	--
	--
	--
	--
	--
	--
	--
	--
	--
	--
	--
	--
	--
	--
	--
	--
	--
	--
	--
	--
	--
	--
	--
	--
	--
	--
	--
	--
	--
	--
	--
	--
	--
	--
	--
	--
	--
	--
	--
	--
	--
	--
	--
	--
	--
	--
	--
	--
	--
	--
	--
	--
	--
	--
	--
	--
	--
	--
	--
	--
	--
	--
	--
	--
	--
	--
	--
	--
	--
	--
	--
	--
	--
	--
	--
	--
	--
	--
	--
	--
	--
	--
	--
	--
	--
	--
	--
	--
	--
	--
	--
	--
	--
	--
	--
	--
	--
	--
	--
	--
	--
	--
	--
	--
	--
	--
	--
	--
	--
	--
	--
	--
	--
	--
	--
	--
	--
	--
	--
	--
	--
	--
	--
	--
	--
	--
	--
	--
	--
	--
	--
	--
	--
	--
	--
	--
	--
	--
	--
	--
	--
	--
	--
	--
	--
	--
	--
	--
	--
	--
	--
	--
	--
	--
	--
	--
	--
	--
	--
	--
	--
	--
	--
	--
	--
	--
	--
	--
	--
	--
	--
	--
	--
	--
	--
	--
	--
	--
	--
	--
	--
	--
	--
	--
	--
	--
	--
	--
	--
	--
	--
	--
	--
	--
	--
	--
	--
	--
	--
	--
	--
	--
	--
	--
	--
	--
	--
	--
	--
	--
	--
	--
	--
	--
	--
	--
	--
	--
	--
	--
	--
	--
	--
	--
	--
	--
	--
	--
	--
	--
	--
	--
	--
	--
	--
	--
	--
	--
	--
	--
	--
	--
	--
	--
	--
	--
	--
	--
	--
	--
	--
	--
	--
	--
	--
	--
	--
	--
	--
	--
	--
	--
	--
	--
	--
	--
	--
	--
	--
	--
	--
	--
	--
	--
	--
	--
	--
	--
	--
	--
	--
	--
	--
	--
	--
	--
	--
	--
	--
	--
	--
	--
	--
	--
	--
	--
	--
	--
	--
	--
	--
	--
	--
	--
	--
	--
	--
	--
	--
	--
	--
	--
	--
	--
	--
	--
	--
	--
	--
	--
	--
	--
	--
	--
	--
	--
	--
	--
	--
	--
	--
	--
	--
	--
	--
	--
	--
	--
	--
	--
	--
	--
	--
	--
	--
	--
	--
	--
	--
	--
	--
	--
	--
	--
	--
	--
	--
	--
	--
	--
	--
	--
	--
	--
	--
	--
	--
	--
	--
	--
	--
	--
	--
	--
	--
	--
	--
	--
	--
	--
	--
	--
	--
	--
	--
	--
	--
	--
	--
	--
	--
	--
	--
	--
	--
	--
	--
	--
	--
	--
	--
	--
	--
	--
	--
	--
	--
	--
	--
	--
	--
	--
	--
	--
	--
	--
	--
	--
	--
	--
	--
	--
	--
	--
	--
	--
	--
	--
	--
	--
	--
	--
	--
	--
	--
	--
	--
	--
	--
	--
	--
	--
	--
	--
	--
	--
	--
	--
	--
	--
	--
	--
	--
	--
	--
	--
	--
	--
	--
	--
	--
	--
	--
	--
	--
